# Supplementary material for: Unique features in the intracellular transport of typhoid toxin revealed by a genome-wide screen
Source: PLoS Pathog. 2019 Apr 5;15(4):e1007704. doi: 10.1371/journal.ppat.1007704 (PMC6469816; doi:10.1371/journal.ppat.1007704)
Supplement: S1 Table — (XLS) [file ppat.1007704.s003.xls]

## Sheet: LibraryA_3 Replicates
id	num	neg|score	neg|p-value	neg|fdr	neg|rank	neg|goodsgrna	neg|lfc	pos|score	pos|p-value	pos|fdr	pos|rank	pos|goodsgrna	pos|lfc
TMEM165	3	1	1	1	20896	0	5.1994	4.61e-10	2.37e-07	0.001238	1	3	5.1994
PTAR1	3	1	1	1	20895	0	4.4916	5.09e-09	2.37e-07	0.001238	2	3	4.4916
UNC50	3	1	1	1	20894	0	4.4012	1.48e-08	2.37e-07	0.001238	3	3	4.4012
COG6	3	1	1	1	20893	0	3.372	3.48e-08	2.37e-07	0.001238	4	3	3.372
SYVN1	3	1	1	1	20890	0	5.2845	6.11e-07	1.18e-06	0.00495	5	2	5.2845
SLC35A1	3	0.93051	0.93061	1	19332	0	5.3538	1.45e-06	4.03e-06	0.014026	6	2	5.3538
VPS51	3	0.99787	0.9979	1	20821	0	4.7116	3.39e-06	8.29e-06	0.024752	7	2	4.7116
ARL1	3	0.99998	0.99999	1	20885	0	4.5959	4.21e-06	1.11e-05	0.029084	8	2	4.5959
SLC35A2	3	0.99999	0.99999	1	20887	0	4.7057	4.77e-06	1.4e-05	0.030198	9	2	4.7057
VPS54	3	0.99999	0.99999	1	20886	0	4.1939	5.01e-06	1.45e-05	0.030198	10	2	4.1939
C1GALT1	3	0.99998	0.99998	1	20884	0	4.014	7.51e-06	1.87e-05	0.035554	11	2	4.014
VPS52	3	0.22661	0.37623	1	7923	1	4.1704	8.4e-06	2.06e-05	0.035891	12	2	4.1704
CSF3	3	0.033504	0.083229	0.950239	1848	1	3.7046	1.44e-05	3.25e-05	0.052171	13	2	3.7046
POMGNT2	3	0.57033	0.68414	1	14165	1	3.4138	1.94e-05	4.1e-05	0.061174	14	2	3.4138
OTX2	3	0.51451	0.66062	1	13655	1	-2.745	2.29e-05	4.95e-05	0.068977	15	1	-2.745
NMT1	3	1	1	1	20892	0	3.322	2.49e-05	5.28e-05	0.068998	16	2	3.322
RPA1	3	0.16299	0.30844	0.991302	6461	1	0.75198	2.62e-05	5.61e-05	0.069016	17	2	0.75198
YKT6	3	1	1	1	20889	0	2.8046	3.59e-05	7.79e-05	0.085891	18	2	2.8046
COG5	3	0.9637	0.96383	1	20064	0	3.0067	3.75e-05	8.17e-05	0.085891	19	2	3.0067
COG1	3	0.99979	0.99979	1	20874	0	2.7744	3.78e-05	8.22e-05	0.085891	20	2	2.7744
H2AFY	3	0.76459	0.78718	1	16359	1	-4.4287	6.88e-05	0.00011585	0.115276	21	1	-4.4287
DCLK1	3	0.90328	0.90339	1	18759	0	-4.1835	0.0001147	0.00016655	0.158191	22	1	-4.1835
GPR141	3	0.17304	0.31924	0.997719	6718	1	-1.695	0.00016058	0.00021061	0.191347	23	1	-1.695
TTC37	3	0.90769	0.90778	1	18859	0	-0.61949	0.00025234	0.00029922	0.26052	24	1	-0.61949
HSPB6	3	0.85792	0.85874	1	17818	1	-4.8198	0.00029821	0.00034234	0.286139	25	1	-4.8198
IFNG	3	0.74537	0.77487	1	16100	1	-3.7981	0.00034409	0.0003954	0.317784	26	1	-3.7981
DHX36	3	0.32453	0.47848	1	10009	2	-3.2574	0.00043583	0.00049775	0.385222	27	1	-3.2574
ART4	3	0.99976	0.99976	1	20873	0	-2.6079	0.00052757	0.00057688	0.430516	28	1	-2.6079
PCDHB15	3	0.16607	0.31177	0.991302	6588	2	-0.1565	0.00057343	0.00061952	0.446398	29	1	-0.1565
CC2D2B	3	0.84494	0.84723	1	17582	1	-2.533	0.0006193	0.00066359	0.462211	30	1	-2.533
CBLB	3	0.82533	0.83081	1	17223	1	-0.5026	0.00066516	0.00070434	0.474768	31	1	-0.5026
LOC100130705	3	0.41865	0.57395	1	11912	2	-3.5828	0.001032	0.0010884	0.697583	32	1	-3.5828
hsa-mir-4500	4	0.45689	0.63771	1	12665	2	-3.5725	0.0010702	0.0011289	0.697583	33	1	-3.5725
P2RX1	3	0.40262	0.55785	1	11570	2	-1.3445	0.0010779	0.001135	0.697583	34	1	-1.3445
DDTL	3	0.96817	0.96828	1	20150	0	-1.7225	0.0011237	0.0011772	0.702829	35	1	-1.7225
SAG	3	0.69433	0.74489	1	15470	1	-3.9148	0.0011696	0.0012156	0.705583	36	1	-3.9148
hsa-mir-4417	4	0.80187	0.85382	1	16864	1	-2.143	0.0011924	0.0012568	0.709794	37	1	-2.143
PADI3	3	0.65467	0.72396	1	15002	1	-4.2345	0.0013071	0.0013497	0.735593	38	1	-4.2345
hsa-mir-329-2	4	0.37044	0.57499	1	10917	2	-3.1651	0.0013147	0.0013729	0.735593	39	1	-3.1651
PPP1R15B	3	0.042848	0.10432	0.953741	2315	2	-0.81531	0.0015821	0.0016098	0.828114	40	1	-0.81531
hsa-mir-200a	4	0.62944	0.7682	1	14730	2	-4.194	0.0016202	0.0016809	0.828114	41	1	-4.194
PROX1	3	0.9864	0.98656	1	20545	0	-4.7653	0.001628	0.0016553	0.828114	42	1	-4.7653
GPR179	3	0.18232	0.32932	0.997719	6945	2	-1.1922	0.0016738	0.0017041	0.828114	43	1	-1.1922
IMP4	3	0.057611	0.13626	0.961183	2995	1	-0.86319	0.0017655	0.0017984	0.854073	44	1	-0.86319
GPR107	3	0.49777	0.65264	1	13479	1	-0.012882	0.0018113	0.0018467	0.857536	45	1	-0.012882
MOK	3	0.97769	0.97776	1	20333	0	-2.3022	0.001903	0.0019211	0.859109	46	1	-2.3022
C3orf70	3	0.13028	0.27286	0.988819	5764	2	-1.89	0.0019488	0.001969	0.859109	47	1	-1.89
hsa-mir-4255	4	0.62033	0.76115	1	14638	2	-4.1397	0.0019868	0.0020415	0.859109	48	1	-4.1397
LYSMD4	3	0.14986	0.29412	0.991302	6190	2	-3.479	0.0019946	0.0020097	0.859109	49	1	-3.479
C19orf35	3	0.046855	0.1131	0.961183	2493	2	-0.95768	0.0020404	0.0020557	0.859109	50	1	-0.95768
hsa-mir-329-1	4	0.33832	0.55199	1	10290	2	-2.6673	0.0020479	0.0021045	0.86226	51	1	-2.6673
RNF175	3	0.99984	0.99984	1	20880	0	0.18417	0.0021321	0.002159	0.867574	52	1	0.18417
OR1N2	3	0.80806	0.81736	1	16953	1	-2.6259	0.0022695	0.0022793	0.898655	53	1	-2.6259
OR56B4	3	0.75096	0.77843	1	16171	1	-4.365	0.0023611	0.0023798	0.907115	54	1	-4.365
TUFM	3	0.28978	0.44235	1	9257	1	-3.1365	0.0024069	0.0024281	0.907115	55	1	-3.1365
FNTA	3	0.33378	0.48794	1	10207	2	-3.31	0.0024528	0.002475	0.907115	56	1	-3.31
hsa-mir-3189	4	0.80408	0.85476	1	16901	1	-4.3473	0.0024754	0.0025404	0.907115	57	1	-4.3473
TMED4	3	0.48511	0.64011	1	13240	1	-3.754	0.0024986	0.0025148	0.907115	58	1	-3.754
DNTTIP2	3	0.42147	0.57685	1	11961	2	-3.208	0.0025444	0.0025612	0.907115	59	1	-3.208
UBXN2A	3	0.61508	0.70453	1	14581	1	-1.4906	0.002636	0.0026612	0.925256	60	1	-1.4906
DHRS7	3	0.14494	0.28884	0.991302	6081	2	-2.9633	0.0026818	0.002701	0.925256	61	1	-2.9633
MIS12	3	0.93351	0.93365	1	19390	0	-4.6891	0.0027276	0.0027522	0.927579	62	1	-4.6891
QRICH1	3	0.38872	0.54379	1	11303	2	-4.4464	0.0028192	0.0028361	0.927959	63	1	-4.4464
NUDT13	3	0.44432	0.59953	1	12425	1	-3.103	0.002865	0.0028853	0.927959	64	1	-3.103
hsa-mir-3164	4	0.41245	0.60537	1	11781	2	-3.7124	0.0029028	0.0029526	0.927959	65	1	-3.7124
OR5K4	3	0.15993	0.30503	0.991302	6423	2	-1.5505	0.0029108	0.0029318	0.927959	66	1	-1.5505
FCAR	3	0.55406	0.67714	1	14014	1	-3.6547	0.0029566	0.0029754	0.927959	67	1	-3.6547
VPS45	3	0.31027	0.46381	1	9711	1	-3.2073	0.0030481	0.0030697	0.942079	68	1	-3.2073
MYO15A	3	0.42484	0.58016	1	12037	2	-2.6732	0.0030939	0.0031123	0.942079	69	1	-2.6732
CREM	3	0.87762	0.87782	1	18209	0	-3.8829	0.0031397	0.0031559	0.942079	70	1	-3.8829
LILRB3	3	0.99238	0.99247	1	20685	0	-3.1417	0.0032313	0.0032436	0.954277	71	1	-3.1417
MTFR2	3	0.52274	0.66398	1	13733	1	-1.0487	0.0032771	0.0032881	0.954277	72	1	-1.0487
MTDH	3	0.20981	0.3586	0.997769	7564	1	-1.0103	0.0033686	0.0033734	0.955188	73	1	-1.0103
C11orf49	3	0.74494	0.77459	1	16092	1	-3.7955	0.0034144	0.0034137	0.955188	74	1	-3.7955
hsa-mir-7155	4	0.45216	0.63423	1	12573	2	-4.2883	0.0034521	0.0034933	0.955188	75	1	-4.2883
MSANTD1	3	0.25053	0.40143	1	8409	1	-0.88911	0.0034602	0.0034691	0.955188	76	1	-0.88911
SUDS3	3	0.18587	0.33316	0.997719	7021	2	-2.9335	0.003506	0.0035198	0.955188	77	1	-2.9335
PEMT	3	0.49745	0.65234	1	13473	1	-3.6015	0.0036891	0.003715	0.982955	78	1	-3.6015
hsa-mir-6773	4	0.31328	0.53417	1	9777	1	-3.4202	0.0036961	0.0037377	0.982955	79	1	-3.4202
C14orf142	3	0.84613	0.84825	1	17605	1	-3.562	0.0038264	0.003851	0.982955	80	1	-3.562
CMSS1	3	0.29242	0.44506	1	9320	2	-0.81821	0.0039179	0.003933	0.982955	81	1	-0.81821
ZCCHC12	3	0.34024	0.49457	1	10320	2	-3.5133	0.0039637	0.0039818	0.982955	82	1	-3.5133
OGG1	3	0.029574	0.074278	0.946151	1651	2	-0.78216	0.0040094	0.0040306	0.982955	83	1	-0.78216
hsa-mir-4528	2	0.70418	0.70594	1	15581	1	-0.92991	0.0040184	0.0040263	0.982955	84	1	-0.92991
ARF4	3	0.99579	0.99587	1	20772	0	-3.0113	0.0040552	0.0040737	0.982955	85	1	-3.0113
TTC17	3	0.66749	0.7305	1	15152	1	-1.3481	0.004101	0.0041187	0.982955	86	1	-1.3481
XKR6	3	0.96323	0.96337	1	20057	0	-5.4875	0.0043755	0.0043949	0.982955	87	1	-5.4875
COPA	3	0.23467	0.38475	1	8075	1	-1.4827	0.004467	0.0044921	0.982955	88	1	-1.4827
2018-03-03	3	0.64134	0.71727	1	14875	1	-3.9066	0.0045127	0.0045314	0.982955	89	1	-3.9066
CLEC4M	3	0.90243	0.90255	1	18741	0	-4.5597	0.0045585	0.004583	0.982955	90	1	-4.5597
SLC22A7	3	0.37588	0.53085	1	11027	2	-4.0158	0.0046042	0.0046276	0.982955	91	1	-4.0158
NIPAL3	3	0.34965	0.50411	1	10493	1	-2.1109	0.0046499	0.0046584	0.982955	92	1	-2.1109
LURAP1	3	0.83013	0.83468	1	17307	1	-4.0752	0.0046957	0.0047006	0.982955	93	1	-4.0752
C1orf85	3	0.072854	0.16768	0.968486	3654	1	-0.92984	0.0047872	0.0047991	0.982955	94	1	-0.92984
hsa-mir-665	4	0.47908	0.65412	1	13120	1	-4.248	0.0047938	0.0048209	0.982955	95	1	-4.248
EXTL2	3	0.31292	0.46652	1	9772	2	-2.7692	0.0048329	0.0048394	0.982955	96	1	-2.7692
hsa-mir-4664	4	0.35084	0.56099	1	10519	1	-2.9932	0.0048548	0.0048834	0.982955	97	1	-2.9932
BPHL	3	0.95851	0.9587	1	19953	0	-4.8701	0.0049244	0.0049422	0.982955	98	1	-4.8701
KRTAP6-3	3	0.73559	0.7688	1	15986	1	-2.5165	0.0049701	0.0049886	0.982955	99	1	-2.5165
hsa-mir-6819	4	0.14248	0.30169	0.991302	6024	2	-3.5315	0.0049767	0.0049853	0.982955	100	1	-3.5315
MRAP2	3	0.85063	0.85215	1	17689	1	-4.8518	0.0050616	0.0050934	0.982955	101	1	-4.8518
ZNF541	3	0.046742	0.11284	0.961183	2489	2	-0.82615	0.0051987	0.0052374	0.982955	102	1	-0.82615
C12orf75	3	0.27782	0.42996	1	9018	2	-3.1004	0.0052445	0.0052796	0.982955	103	1	-3.1004
COG3	3	0.99986	0.99986	1	20881	0	-1.3778	0.0052902	0.0053322	0.982955	104	1	-1.3778
VPS53	3	0.21909	0.36835	0.998434	7765	1	-2.8539	0.0053359	0.0053786	0.982955	105	1	-2.8539
AIF1L	3	0.4753	0.63039	1	13034	1	-3.7277	0.0053816	0.0054264	0.982955	106	1	-3.7277
ZP2	3	0.79552	0.80828	1	16775	1	-3.3495	0.0054731	0.0055056	0.982955	107	1	-3.3495
TMLHE	3	0.79662	0.80907	1	16786	1	-4.3559	0.0055188	0.0055477	0.982955	108	1	-4.3559
hsa-mir-193b	4	0.84774	0.87504	1	17641	1	-3.0924	0.005647	0.00566	0.982955	109	1	-3.0924
CHRND	3	0.13158	0.27427	0.989252	5793	1	-1.9283	0.0056559	0.0056889	0.982955	110	1	-1.9283
VMP1	3	0.87019	0.87043	1	18055	1	1.0919	0.0057473	0.0057794	0.982955	111	1	1.0919
hsa-mir-3945	4	0.12268	0.27166	0.988819	5565	2	-3.4098	0.0057688	0.0057842	0.982955	112	1	-3.4098
USP17L7	3	0.047675	0.11489	0.961183	2530	1	-0.82933	0.005793	0.005833	0.982955	113	1	-0.82933
hsa-mir-92a-2	4	0.99749	0.99748	1	20811	0	-3.7167	0.0058906	0.0059116	0.982955	114	1	-3.7167
DAGLB	3	0.90241	0.90254	1	18740	0	-4.4475	0.0059302	0.0059704	0.982955	115	1	-4.4475
DOCK7	3	0.96491	0.96502	1	20085	0	-2.4337	0.0059759	0.0060164	0.982955	116	1	-2.4337
PCED1A	3	0.99972	0.99972	1	20872	0	-1.8965	0.0061129	0.0061571	0.982955	117	1	-1.8965
HCRT	3	0.24278	0.39328	1	8244	2	-2.4158	0.0061586	0.0062078	0.982955	118	1	-2.4158
STMN4	3	0.60132	0.69813	1	14449	1	-4.051	0.0062043	0.0062561	0.982955	119	1	-4.051
CD163L1	3	0.93118	0.93128	1	19342	0	-4.8674	0.00625	0.0062916	0.982955	120	1	-4.8674
CDCA4	3	0.52403	0.6645	1	13743	1	-3.5545	0.0062957	0.0063414	0.982955	121	1	-3.5545
ZSCAN4	3	0.50335	0.65616	1	13553	1	-3.3203	0.0063414	0.0063831	0.982955	122	1	-3.3203
IKBIP	3	0.0060901	0.016679	0.83584	420	1	-0.71613	0.0063871	0.0064352	0.982955	123	1	-0.71613
GTF2H1	3	0.73403	0.76786	1	15965	1	-4.2939	0.0064328	0.0064821	0.982955	124	1	-4.2939
ZFAND2A	3	0.91167	0.91177	1	18941	0	-4.8022	0.0064785	0.0065215	0.982955	125	1	-4.8022
LEP	3	0.14487	0.28874	0.991302	6078	1	-0.8345	0.0065242	0.0065693	0.982955	126	1	-0.8345
ZFP82	3	0.7773	0.79562	1	16536	1	-3.568	0.0066155	0.0066674	0.982955	127	1	-3.568
XPO6	3	0.4992	0.65404	1	13510	2	-4.1005	0.0066612	0.0067171	0.982955	128	1	-4.1005
MLEC	3	0.92907	0.92922	1	19299	0	-5.1863	0.0067069	0.0067607	0.982955	129	1	-5.1863
CEP95	3	0.86225	0.86276	1	17911	1	-1.6617	0.0067982	0.0068636	0.982955	130	1	-1.6617
GPBP1	3	0.20087	0.34912	0.997769	7359	2	-2.6717	0.0068896	0.0069474	0.982955	131	1	-2.6717
PFDN6	3	0.6999	0.74801	1	15531	1	-4.025	0.0069353	0.0069943	0.982955	132	1	-4.025
COPS5	3	0.98399	0.98413	1	20491	0	-2.8796	0.0069809	0.0070422	0.982955	133	1	-2.8796
CCDC120	3	0.085081	0.19208	0.972137	4148	1	-0.54016	0.0070266	0.0070886	0.982955	134	1	-0.54016
GTF3C4	3	0.53804	0.67039	1	13873	1	-3.5993	0.0070723	0.0071336	0.982955	135	1	-3.5993
PABPC4	3	0.84777	0.84966	1	17642	1	0	0.0071179	0.0071696	0.982955	136	1	0
PDE9A	3	0.9409	0.94103	1	19550	0	-4.8471	0.0071636	0.0072161	0.982955	137	1	-4.8471
ANKDD1A	3	0.29257	0.4452	1	9324	2	-3.8272	0.0072093	0.0072573	0.982955	138	1	-3.8272
hsa-mir-4470	4	0.93402	0.93403	1	19402	1	-4.9541	0.0072299	0.0072374	0.982955	139	1	-4.9541
KLHL15	3	0.86922	0.8695	1	18035	1	-3.6838	0.0073006	0.0073397	0.982955	140	1	-3.6838
PLXND1	3	0.36679	0.52163	1	10841	1	-3.4002	0.0073919	0.0074184	0.982955	141	1	-3.4002
hsa-mir-31	4	0.9174	0.91943	1	19053	1	-4.726	0.0074124	0.007426	0.982955	142	1	-4.726
ADAMTS18	3	0.99999	0.99999	1	20888	0	1.8996	0.0074376	0.0074615	0.982955	143	1	1.8996
hsa-mir-33a	4	0.20656	0.39418	1	7483	3	-3.3472	0.0074733	0.0074923	0.982955	144	1	-3.3472
SCGB3A1	3	0.57009	0.68404	1	14161	1	-4.0119	0.0074832	0.0075075	0.982955	145	1	-4.0119
CHDH	3	0.85109	0.85257	1	17700	1	-2.4286	0.0075289	0.0075582	0.982955	146	1	-2.4286
MED28	3	0.73873	0.77079	1	16024	1	-4.3148	0.0075745	0.0075947	0.982955	147	1	-4.3148
hsa-mir-491	4	0.58971	0.73737	1	14301	1	-4.1025	0.0075949	0.0076098	0.982955	148	1	-4.1025
MCF2L	3	0.31185	0.46538	1	9746	1	-3.2139	0.0077115	0.0077122	0.982955	149	1	-3.2139
hsa-mir-3117	4	0.071562	0.19041	0.972064	3606	1	-0.77383	0.0077774	0.0077766	0.982955	150	1	-0.77383
PPY	3	0.98687	0.98701	1	20559	0	-0.87114	0.0078028	0.0077956	0.982955	151	1	-0.87114
CD84	3	0.22893	0.37868	1	7969	2	-3.5804	0.0078484	0.007841	0.982955	152	1	-3.5804
VPS35	3	0.85568	0.85674	1	17772	1	-0.4868	0.007894	0.0078851	0.982955	153	1	-0.4868
DNAAF1	3	0.98392	0.98407	1	20487	0	-2.7238	0.0079853	0.007977	0.982955	154	1	-2.7238
PIWIL1	3	0.59252	0.69404	1	14389	1	-0.1565	0.008031	0.0080263	0.982955	155	1	-0.1565
DYNLT3	3	0.86932	0.8696	1	18037	1	-2.4333	0.0081222	0.0081135	0.982955	156	1	-2.4333
WDR65	3	0.1291	0.27153	0.988819	5733	2	-1.8539	0.0081679	0.0081604	0.982955	157	1	-1.8539
PSMD13	3	0.28434	0.43674	1	9171	1	-0.19805	0.0082135	0.0081983	0.982955	158	1	-0.19805
PLD4	3	0.20885	0.3576	0.997769	7541	1	-2.7873	0.0082591	0.0082438	0.982955	159	1	-2.7873
GRK7	3	0.59252	0.69404	1	14427	1	-0.1565	0.0083048	0.0082874	0.982955	160	1	-0.1565
PSMB3	3	0.14704	0.2911	0.991302	6132	2	-2.5566	0.008396	0.0083769	0.982955	161	1	-2.5566
TOMM22	3	0.80511	0.81521	1	16918	1	-3.4994	0.0084416	0.0084163	0.982955	162	1	-3.4994
KYNU	3	0.67818	0.73609	1	15276	1	-1.4204	0.0084873	0.0084542	0.982955	163	1	-1.4204
OR2F2	3	0.19686	0.34481	0.997719	7258	1	-2.722	0.0085785	0.0085371	0.982955	164	1	-2.722
KRTAP12-4	3	0.89504	0.8952	1	18597	0	-5.0129	0.0086697	0.0086205	0.982955	165	1	-5.0129
PBX4	3	0.36	0.51479	1	10701	2	-3.4658	0.008761	0.0086968	0.982955	166	1	-3.4658
AXL	3	0.17566	0.3221	0.997719	6785	1	-2.6025	0.0088066	0.0087418	0.982955	167	1	-2.6025
HES6	3	0.53675	0.66984	1	13867	1	-1.8651	0.0088978	0.0088342	0.982955	168	1	-1.8651
COG2	3	0.99971	0.99971	1	20871	0	-2.1927	0.008989	0.0089256	0.982955	169	1	-2.1927
MRGBP	3	0.85573	0.85678	1	17774	1	-3.3054	0.0090346	0.0089782	0.982955	170	1	-3.3054
COG4	3	0.99384	0.99396	1	20722	0	-1.861	0.0090802	0.0090161	0.982955	171	1	-1.861
hsa-mir-6129	4	0.4874	0.66025	1	13289	2	-3.9625	0.0091148	0.0091189	0.982955	172	1	-3.9625
ZNF300	3	0.63806	0.71568	1	14836	1	-3.8929	0.0091259	0.0090569	0.982955	173	1	-3.8929
ATN1	3	0.25527	0.40648	1	8519	2	-4.1199	0.0091715	0.0091057	0.982955	174	1	-4.1199
NDUFB4	3	0.094024	0.20943	0.975343	4512	2	-1.041	0.0092171	0.0091516	0.982955	175	1	-1.041
SLC51A	3	0.94956	0.94975	1	19751	0	-3.3058	0.0093083	0.0092516	0.982955	176	1	-3.3058
ACPP	3	0.087889	0.19756	0.973808	4269	1	-1.0046	0.0093539	0.0093004	0.982955	177	1	-1.0046
TNF	3	0.95273	0.95298	1	19822	0	-4.7935	0.0094222	0.0093649	0.982955	178	1	-4.7935
KLK5	3	0.0044212	0.012209	0.807322	321	1	-0.73211	0.0094222	0.0093649	0.982955	179	1	-0.73211
S100A5	3	0.48044	0.63548	1	13156	2	-3.8721	0.0094906	0.0094336	0.982955	180	1	-3.8721
NFRKB	3	0.98729	0.98743	1	20575	0	-3.1543	0.0095362	0.0094748	0.982955	181	1	-3.1543
RARRES1	3	0.79354	0.8069	1	16749	1	-4.5749	0.0095818	0.0095113	0.982955	182	1	-4.5749
PIGM	3	0.37151	0.52645	1	10939	2	-2.2719	0.0096274	0.0095534	0.982955	183	1	-2.2719
UGT2B11	3	0.97485	0.97495	1	20273	0	-0.66793	0.009673	0.0096022	0.982955	184	1	-0.66793
LSM11	3	0.82272	0.82877	1	17177	1	-3.889	0.0099009	0.0098354	0.982955	185	1	-3.889
HMGA1	3	0.80501	0.81512	1	16917	1	-4.629	0.0099465	0.0098799	0.982955	186	1	-4.629
OR10A3	3	0.44218	0.59744	1	12378	1	-3.6291	0.0099921	0.0099292	0.982955	187	1	-3.6291
RPLP2	3	0.12081	0.25943	0.988228	5491	2	-0.76991	0.010038	0.009978	0.982955	188	1	-0.76991
DDX43	3	0.65614	0.72471	1	15013	1	-1.4774	0.010083	0.010025	0.982955	189	1	-1.4774
NEO1	3	0.72793	0.76422	1	15864	1	-1.311	0.010129	0.010071	0.982955	190	1	-1.311
IFT43	3	0.4256	0.58092	1	12051	1	-3.218	0.010174	0.010115	0.982955	191	1	-3.218
hsa-mir-892c	4	0.93346	0.93352	1	19387	1	-4.8202	0.010208	0.010208	0.982955	192	1	-4.8202
JAKMIP3	3	0.9952	0.9953	1	20763	0	-4.8976	0.010266	0.010204	0.982955	193	1	-4.8976
NSD1	3	0.99066	0.99075	1	20654	0	-2.8655	0.010311	0.010252	0.982955	194	1	-2.8655
hsa-mir-3664	4	0.95163	0.95151	1	19797	0	-4.3919	0.010329	0.010342	0.982955	195	1	-4.3919
GTF2IRD2	3	0.82835	0.83322	1	17274	1	-4.7404	0.010402	0.01034	0.982955	196	1	-4.7404
MYOZ1	3	0.39173	0.54684	1	11366	2	-3.4805	0.010448	0.010382	0.982955	197	1	-3.4805
SCLT1	3	0.29983	0.45286	1	9480	1	-2.7067	0.010493	0.01043	0.982955	198	1	-2.7067
ISG20	3	0.6618	0.72754	1	15086	1	-3.9234	0.010539	0.010482	0.982955	199	1	-3.9234
hsa-mir-30c-1	4	0.43787	0.62375	1	12292	2	-3.9511	0.010572	0.010597	0.982955	200	1	-3.9511
MAPKAP1	3	0.77478	0.79394	1	16498	1	-4.4795	0.010676	0.010619	0.982955	201	1	-4.4795
CHST14	3	0.0015363	0.0043352	0.730891	112	1	-0.72758	0.010721	0.01067	0.982955	202	1	-0.72758
EIF3C	3	0.98746	0.9876	1	20580	0	-4.049	0.010767	0.010715	0.982955	203	1	-4.049
FAM46C	3	0.81602	0.82343	1	17080	1	-3.0608	0.010858	0.010814	0.982955	204	1	-3.0608
EIF3CL	3	0.72291	0.76126	1	15798	1	-4.2455	0.010903	0.010866	0.982955	205	1	-4.2455
S100P	3	0.55865	0.67908	1	14054	1	-3.6731	0.010949	0.010909	0.982955	206	1	-3.6731
CTDP1	3	0.05461	0.12991	0.961183	2845	2	-2.252	0.010994	0.010945	0.982955	207	1	-2.252
PPP1R2	3	0.96155	0.96172	1	20024	0	-4.9887	0.011086	0.01103	0.982955	208	1	-4.9887
hsa-mir-5691	4	0.66114	0.79285	1	15078	2	-2.7212	0.011118	0.011152	0.982955	209	1	-2.7212
HTR2B	3	0.95529	0.95554	1	19878	0	-3.0647	0.011131	0.011068	0.982955	210	1	-3.0647
SNRPA	3	0.037222	0.091657	0.950239	2029	2	-0.79922	0.011177	0.011109	0.982955	211	0	-0.79922
RABGGTB	3	0.11766	0.25376	0.987397	5377	1	-0.36257	0.011222	0.011149	0.982955	212	0	-0.36257
UBE2G2	3	0.40905	0.56431	1	11709	1	-0.35982	0.011268	0.011196	0.982955	213	0	-0.35982
TMEM191B	3	0.45228	0.60741	1	12579	1	-3.6605	0.011313	0.011241	0.982955	214	0	-3.6605
INF2	3	0.91969	0.9198	1	19098	0	-4.6934	0.011359	0.011286	0.982955	215	0	-4.6934
TMEM64	3	0.14479	0.28866	0.991302	6076	2	-3.5024	0.011404	0.011326	0.982955	216	0	-3.5024
TXNDC2	3	0.92897	0.92912	1	19296	0	-3.2056	0.01145	0.011365	0.982955	217	0	-3.2056
PIGC	3	0.93443	0.93456	1	19412	0	-5.2256	0.011495	0.011413	0.982955	218	0	-5.2256
PTCD2	3	0.11702	0.25257	0.987097	5351	2	-0.63233	0.011541	0.011462	0.982955	219	0	-0.63233
HMGB4	3	0.37186	0.52681	1	10947	1	-3.0222	0.011586	0.011504	0.982955	220	0	-3.0222
hsa-mir-4324	4	0.2608	0.4675	1	8633	1	-3.2177	0.011604	0.011627	0.982955	221	1	-3.2177
ADSS	3	0.88222	0.88239	1	18323	0	-5.0254	0.011632	0.011552	0.982955	222	0	-5.0254
THRAP3	3	0.09795	0.21694	0.975343	4669	2	-3.3909	0.011723	0.011641	0.982955	223	0	-3.3909
EMC10	3	0.83509	0.83878	1	17383	1	-4.7768	0.011769	0.01169	0.982955	224	0	-4.7768
B3GAT3	3	0.85373	0.85497	1	17744	1	-4.4224	0.011814	0.011736	0.982955	225	0	-4.4224
NEGR1	3	0.037275	0.091778	0.950239	2042	2	-1.4357	0.01186	0.011781	0.982955	226	0	-1.4357
WDR45B	3	0.44429	0.5995	1	12423	1	-3.6361	0.011905	0.011829	0.982955	227	0	-3.6361
hsa-mir-6843	4	0.78806	0.84819	1	16675	1	-4.1774	0.011907	0.01193	0.982955	228	1	-4.1774
MPP6	3	0.99273	0.99283	1	20695	0	-3.0946	0.011951	0.011883	0.982955	229	0	-3.0946
TMED10	3	0.16607	0.31177	0.991302	6558	2	-0.1565	0.011996	0.011931	0.982955	230	0	-0.1565
HNRNPA2B1	3	0.25894	0.4103	1	8598	1	-3.0214	0.012042	0.011971	0.982955	231	0	-3.0214
MAP9	3	0.15459	0.29923	0.991302	6297	1	-1.4464	0.012087	0.012015	0.982955	232	0	-1.4464
SERPINB1	3	0.4269	0.58221	1	12075	2	-3.6168	0.012133	0.01206	0.982955	233	0	-3.6168
ELP6	3	0.17559	0.32203	0.997719	6783	2	-1.1824	0.012224	0.012157	0.982955	234	0	-1.1824
PTGER4	3	0.99053	0.99063	1	20650	0	-5.1879	0.012269	0.012202	0.982955	235	0	-5.1879
MSMB	3	0.27457	0.42652	1	8938	1	-1.6751	0.012315	0.012254	0.982955	236	0	-1.6751
TMEM41B	3	0.51791	0.66201	1	13687	1	-1.6973	0.012451	0.012377	0.982955	237	0	-1.6973
HOXD1	3	0.15609	0.30089	0.991302	6324	1	-1.5163	0.012497	0.012422	0.982955	238	0	-1.5163
DHH	3	0.87655	0.87674	1	18189	0	-2.9398	0.012542	0.012467	0.982955	239	0	-2.9398
MAP3K12	3	0.099448	0.21979	0.976144	4726	2	-1.0865	0.012588	0.012512	0.982955	240	0	-1.0865
C1orf174	3	0.57892	0.68795	1	14241	1	-3.7338	0.012633	0.012556	0.982955	241	0	-3.7338
NHLRC1	3	0.34951	0.50398	1	10489	1	-1.1168	0.012679	0.012601	0.982955	242	0	-1.1168
DERL2	3	0.088298	0.19837	0.974312	4283	1	-1.0073	0.012724	0.01265	0.982955	243	0	-1.0073
C2orf72	3	0.027391	0.069223	0.936772	1574	2	-0.77745	0.01277	0.012698	0.982955	244	0	-0.77745
LZIC	3	0.71568	0.757	1	15706	1	-4.155	0.012815	0.012746	0.982955	245	0	-4.155
ENHO	3	0.9212	0.9213	1	19123	0	-4.9809	0.012861	0.012789	0.982955	246	0	-4.9809
TMC4	3	0.99739	0.9974	1	20808	0	-4.3428	0.012906	0.012834	0.982955	247	0	-4.3428
hsa-mir-4685	4	0.81654	0.86022	1	17093	1	-3.6679	0.012937	0.012948	0.982955	248	1	-3.6679
LIF	3	0.18106	0.32797	0.997719	6915	2	-1.2088	0.012997	0.01292	0.982955	249	0	-1.2088
DDX23	3	0.76931	0.7903	1	16422	1	-4.4519	0.013043	0.012965	0.982955	250	0	-4.4519
LRRC26	3	0.28479	0.4372	1	9179	2	-3.7011	0.013088	0.013013	0.982955	251	0	-3.7011
CCDC178	3	0.9066	0.90671	1	18833	0	-3.3702	0.013134	0.013056	0.982955	252	0	-3.3702
COPB1	3	1	1	1	20891	0	1.498	0.013179	0.013099	0.982955	253	0	1.498
ARFRP1	3	0.4427	0.59796	1	12388	1	0.19504	0.013225	0.013149	0.982955	254	0	0.19504
AKR1E2	3	0.51587	0.66119	1	13673	1	-3.8446	0.01327	0.013197	0.982955	255	0	-3.8446
ZNF614	3	0.73291	0.76718	1	15945	1	-2.5877	0.013315	0.013253	0.982955	256	0	-2.5877
WDR11	3	0.99341	0.99354	1	20709	0	-1.8323	0.013361	0.013294	0.982955	257	0	-1.8323
PLXNA3	3	0.60264	0.69873	1	14462	1	-4.0546	0.013406	0.01334	0.982955	258	0	-4.0546
PSCA	3	0.79882	0.81065	1	16822	1	-3.53	0.013452	0.013383	0.982955	259	0	-3.53
KBTBD11	3	0.41632	0.57162	1	11863	2	-4.5716	0.013497	0.013426	0.982955	260	0	-4.5716
DVL3	3	0.93569	0.93583	1	19438	0	-4.3168	0.013543	0.013468	0.982955	261	0	-4.3168
VAMP1	3	0.91757	0.91768	1	19058	0	-4.5648	0.013588	0.013514	0.982955	262	0	-4.5648
OLFML1	3	0.96939	0.9695	1	20176	0	-3.4055	0.013634	0.013561	0.982955	263	0	-3.4055
C2orf62	3	0.55967	0.6795	1	14070	1	-0.60221	0.013679	0.013603	0.982955	264	0	-0.60221
CAMKMT	3	0.0096274	0.025833	0.860936	639	1	-0.70868	0.01377	0.013689	0.982955	265	0	-0.70868
ZNF211	3	0.77394	0.79338	1	16480	1	-3.4733	0.013816	0.013734	0.982955	266	0	-3.4733
PRSS33	3	0.83914	0.84219	1	17465	1	-0.40138	0.013929	0.013842	0.982955	267	0	-0.40138
CENPM	3	0.053658	0.12787	0.961183	2796	2	-0.84965	0.013929	0.013842	0.982955	268	0	-0.84965
RPS25	3	0.85534	0.85643	1	17765	1	-3.976	0.013929	0.013842	0.982955	269	0	-3.976
GLT8D2	3	0.77544	0.79439	1	16507	1	-4.4832	0.014043	0.013957	0.982955	270	0	-4.4832
MAN2A1	3	0.37992	0.53492	1	11111	2	-3.6587	0.014134	0.014057	0.982955	271	0	-3.6587
NRARP	3	0.55175	0.67617	1	13996	1	-2.1325	0.014179	0.014092	0.982955	272	0	-2.1325
OR4K15	3	0.46114	0.6163	1	12753	1	-3.6843	0.014225	0.014141	0.982955	273	0	-3.6843
SLC17A8	3	0.95212	0.95235	1	19812	0	-3.3873	0.01427	0.014201	0.982955	274	0	-3.3873
SLC4A8	3	0.83191	0.83615	1	17336	1	-2.5695	0.014316	0.014246	0.982955	275	0	-2.5695
GNA15	3	0.10243	0.22545	0.97764	4827	2	-3.7349	0.014361	0.014292	0.982955	276	0	-3.7349
OR2L2	3	0.84889	0.85065	1	17656	1	-4.1927	0.014452	0.014385	0.982955	277	0	-4.1927
GNS	3	0.39126	0.54635	1	11353	1	-3.0919	0.014497	0.014429	0.982955	278	0	-3.0919
NEK9	3	0.30366	0.45686	1	9570	1	-2.7825	0.014543	0.014488	0.982955	279	0	-2.7825
YAF2	3	0.84743	0.84937	1	17630	1	-4.8379	0.014588	0.014539	0.982955	280	0	-4.8379
WDR49	3	0.91479	0.91486	1	18992	0	-4.7529	0.014634	0.014583	0.982955	281	0	-4.7529
NABP2	3	0.9845	0.98466	1	20498	0	-5.2082	0.014725	0.014679	0.982955	282	0	-5.2082
OGFOD1	3	0.96005	0.96024	1	19992	0	-2.7461	0.01477	0.014721	0.982955	283	0	-2.7461
METTL15	3	0.8892	0.88931	1	18472	0	-4.3328	0.014815	0.014762	0.982955	284	0	-4.3328
FAM170B	3	0.76623	0.78825	1	16382	1	-3.0213	0.014861	0.014807	0.982955	285	0	-3.0213
NDUFS8	3	0.46921	0.62434	1	12916	2	-4.318	0.014906	0.014853	0.982955	286	0	-4.318
SEL1L	3	0.70285	0.7497	1	15566	1	0.26478	0.014952	0.014896	0.982955	287	0	0.26478
FAM175A	3	0.81131	0.8198	1	17003	1	-4.5573	0.014997	0.014936	0.982955	288	0	-4.5573
SSH1	3	0.010278	0.02751	0.869667	670	2	-0.91558	0.015043	0.014981	0.982955	289	0	-0.91558
ITPA	3	0.89227	0.89241	1	18535	0	-3.0306	0.015088	0.015027	0.982955	290	0	-3.0306
DLD	3	0.74557	0.77499	1	16105	1	-1.1919	0.015133	0.015075	0.982955	291	0	-1.1919
PRKCD	3	0.82946	0.83412	1	17290	1	0.73599	0.015179	0.015118	0.982955	292	0	0.73599
HES3	3	0.51065	0.65903	1	13619	1	-3.2924	0.015224	0.015166	0.982955	293	0	-3.2924
TMEM82	3	0.43021	0.58554	1	12133	2	-3.7812	0.01527	0.015215	0.982955	294	0	-3.7812
CCL3L3	3	0.99848	0.9985	1	20836	0	-1.8335	0.015315	0.015265	0.982955	295	0	-1.8335
SPOCD1	3	0.90953	0.90964	1	18899	0	-4.6106	0.01536	0.015317	0.982955	296	0	-4.6106
CCL3L1	3	0.99869	0.99871	1	20843	0	-3.0839	0.015406	0.015359	0.982955	297	0	-3.0839
hsa-mir-4756	4	0.21497	0.40587	1	7675	2	-2.2461	0.01554	0.015619	0.982955	298	0	-2.2461
OR5C1	3	0.98875	0.98888	1	20613	0	-2.3831	0.015815	0.01576	0.982955	299	0	-2.3831
GRID2	3	0.76139	0.78513	1	16315	1	-4.4123	0.015815	0.01576	0.982955	300	0	-4.4123
CDC42BPG	3	0.9779	0.97797	1	20336	0	-4.9841	0.015815	0.01576	0.982955	301	0	-4.9841
KRTAP19-3	3	0.69953	0.74782	1	15525	1	-4.0227	0.015815	0.01576	0.982955	302	0	-4.0227
RRH	3	0.18749	0.33486	0.997719	7053	1	-1.1513	0.015815	0.01576	0.982955	303	0	-1.1513
DUSP21	3	0.26587	0.41749	1	8747	1	-1.5033	0.015815	0.01576	0.982955	304	0	-1.5033
USP54	3	0.9308	0.9309	1	19335	0	-5.258	0.015815	0.01576	0.982955	305	0	-5.258
TMEM33	3	0.42943	0.58476	1	12118	1	-2.734	0.015815	0.01576	0.982955	306	0	-2.734
NCR2	3	0.83626	0.83976	1	17407	1	-4.7824	0.015815	0.01576	0.982955	307	0	-4.7824
PCDHB16	3	0.80782	0.81718	1	16948	1	-1.9859	0.015815	0.01576	0.982955	308	0	-1.9859
SYT12	3	0.314	0.46761	1	9793	2	-3.3798	0.015815	0.01576	0.982955	309	0	-3.3798
ZNF469	3	0.85397	0.85519	1	17747	1	-4.7748	0.015815	0.01576	0.982955	310	0	-4.7748
LYSMD3	3	0.52173	0.66357	1	13727	1	-0.95964	0.016223	0.016186	0.982955	311	0	-0.95964
MTMR11	3	0.50656	0.65743	1	13584	1	-3.8162	0.016268	0.016225	0.982955	312	0	-3.8162
SLC5A2	3	0.027361	0.069162	0.936772	1565	2	-0.64206	0.016382	0.016352	0.982955	313	0	-0.64206
CDC37	3	0.99451	0.9946	1	20747	0	-3.2575	0.016382	0.016352	0.982955	314	0	-3.2575
hsa-mir-6820	4	0.94938	0.94926	1	19748	0	-3.1173	0.016446	0.016533	0.982955	315	0	-3.1173
PLEKHH2	3	0.47276	0.62786	1	12988	2	-3.9886	0.016495	0.01648	0.982955	316	0	-3.9886
hsa-mir-4698	4	0.57439	0.72548	1	14199	2	-3.8563	0.016507	0.016591	0.982955	317	0	-3.8563
CCDC17	3	0.88944	0.88956	1	18477	0	-2.3793	0.016541	0.016527	0.982955	318	0	-2.3793
GET4	3	0.87346	0.87368	1	18119	1	-3.9324	0.016586	0.016574	0.982955	319	0	-3.9324
ITGA9	3	0.099405	0.21971	0.976144	4723	1	-1.0852	0.016631	0.016616	0.982955	320	0	-1.0852
ATP2B4	3	0.24898	0.3998	1	8383	2	-4.071	0.016677	0.016652	0.982955	321	0	-4.071
FAM126A	3	0.94409	0.94429	1	19611	0	-1.3836	0.016722	0.016696	0.982955	322	0	-1.3836
PDS5A	3	0.47984	0.63489	1	13142	2	-4.1961	0.016768	0.016741	0.982955	323	0	-4.1961
EMC2	3	0.25761	0.40889	1	8575	2	-3.7886	0.016813	0.016784	0.982955	324	0	-3.7886
CHST13	3	0.33442	0.48857	1	10219	2	-4.0888	0.016858	0.016825	0.982955	325	0	-4.0888
IVL	3	0.89071	0.89084	1	18500	0	-5.0768	0.016949	0.016915	0.982955	326	0	-5.0768
IGFN1	3	0.95859	0.95879	1	19955	0	-5.0581	0.016994	0.016962	0.982955	327	0	-5.0581
IMPG1	3	0.38019	0.53519	1	11116	2	-3.9592	0.01704	0.017004	0.982955	328	0	-3.9592
SPTB	3	0.93863	0.9388	1	19507	0	-4.8522	0.01713	0.017094	0.982955	329	0	-4.8522
TRNT1	3	0.2354	0.3855	1	8092	1	-2.9392	0.017176	0.017146	0.982955	330	0	-2.9392
SLC38A3	3	0.27886	0.43106	1	9036	2	-3.9089	0.017221	0.01719	0.982955	331	0	-3.9089
hsa-mir-3194	4	0.003269	0.011595	0.807322	240	1	-1.1222	0.017231	0.017318	0.982955	332	0	-1.1222
GTPBP10	3	0.91615	0.91621	1	19025	0	-4.5416	0.017312	0.017278	0.982955	333	0	-4.5416
SS18L1	3	0.99141	0.99151	1	20671	0	-2.9165	0.017357	0.017323	0.982955	334	0	-2.9165
ZNF330	3	0.27139	0.42324	1	8874	2	-3.9956	0.017403	0.017373	0.982955	335	0	-3.9956
TLCD1	3	0.020347	0.052459	0.910451	1238	2	-0.76397	0.017448	0.017428	0.982955	336	0	-0.76397
KIAA1045	3	0.14659	0.29062	0.991302	6118	2	-3.1318	0.017539	0.017517	0.982955	337	0	-3.1318
COPG1	3	0.018785	0.048634	0.910451	1137	1	-0.69268	0.017584	0.01757	0.982955	338	0	-0.69268
KIAA1324	3	0.13324	0.27612	0.990409	5831	2	-0.71951	0.017629	0.017618	0.982955	339	0	-0.71951
CNKSR2	3	0.95889	0.95907	1	19965	0	-5.0623	0.017675	0.017661	0.982955	340	0	-5.0623
SH3GLB2	3	0.72678	0.76354	1	15847	1	-2.775	0.01772	0.017712	0.982955	341	0	-2.775
RGAG4	3	0.58146	0.68907	1	14271	1	-2.0385	0.017765	0.017764	0.982955	342	0	-2.0385
DFFB	3	0.987	0.98714	1	20564	0	-4.6717	0.017811	0.017806	0.982955	343	0	-4.6717
FAF2	3	0.58213	0.68937	1	14276	1	-3.7453	0.017856	0.017853	0.982955	344	0	-3.7453
MLLT6	3	0.30954	0.46304	1	9697	1	-0.79606	0.017901	0.017896	0.982955	345	0	-0.79606
OR4K13	3	0.71829	0.75852	1	15734	1	-4.0459	0.017947	0.017937	0.982955	346	0	-4.0459
NUDT8	3	0.35668	0.51144	1	10640	2	-2.9571	0.018037	0.018028	0.982955	347	0	-2.9571
CLU	3	0.40243	0.55766	1	11565	1	-3.5111	0.018083	0.018073	0.982955	348	0	-3.5111
C2CD4D	3	0.43254	0.58785	1	12179	1	-3.6038	0.018173	0.018149	0.982955	349	0	-3.6038
TUBA3E	3	0.43032	0.58564	1	12137	2	-4.2148	0.018219	0.018191	0.982955	350	0	-4.2148
hsa-mir-4762	4	0.90345	0.90871	1	18763	1	-3.3732	0.018258	0.018334	0.982955	351	0	-3.3732
MMP7	3	0.84269	0.84525	1	17529	1	-4.8127	0.018264	0.018245	0.982955	352	0	-4.8127
NUCKS1	3	0.38282	0.53787	1	11170	1	-2.998	0.018309	0.018298	0.982955	353	0	-2.998
DNAJC2	3	0.99492	0.99503	1	20757	0	-1.9681	0.018355	0.018337	0.982955	354	0	-1.9681
FOXQ1	3	0.33108	0.48522	1	10145	1	-3.2812	0.0184	0.018386	0.982955	355	0	-3.2812
TCF3	3	0.22775	0.37744	1	7945	2	-3.6945	0.018445	0.018432	0.982955	356	0	-3.6945
hsa-mir-6792	4	0.22176	0.41508	1	7814	2	-3.8844	0.018529	0.018611	0.982955	357	0	-3.8844
BTF3	3	0.30308	0.45625	1	9557	1	-2.7246	0.018627	0.018617	0.982955	358	0	-2.7246
UFC1	3	0.98651	0.98666	1	20547	0	-4.9248	0.018672	0.01866	0.982955	359	0	-4.9248
ANXA8L2	3	0.95424	0.95452	1	19855	0	-4.0068	0.018717	0.018714	0.982955	360	0	-4.0068
MTHFS	3	0.87951	0.8797	1	18262	0	-4.1097	0.018762	0.018763	0.982955	361	0	-4.1097
ACTR1B	3	0.093662	0.20874	0.975343	4491	2	-2.9281	0.018808	0.018809	0.982955	362	0	-2.9281
SLC12A8	3	0.48632	0.64131	1	13263	1	-3.4238	0.018853	0.018856	0.982955	363	0	-3.4238
BASP1	3	0.9101	0.91021	1	18907	0	-4.1292	0.018898	0.018907	0.982955	364	0	-4.1292
YY1AP1	3	0.65744	0.72535	1	15032	1	-3.0398	0.018944	0.018951	0.982955	365	0	-3.0398
C5orf15	3	0.18171	0.32866	0.997719	6930	2	-0.79606	0.019034	0.019043	0.982955	366	0	-0.79606
SUSD5	3	0.89096	0.89111	1	18505	0	-2.3457	0.01908	0.019094	0.982955	367	0	-2.3457
ACO2	3	0.84729	0.84925	1	17627	1	-4.3866	0.019125	0.019137	0.982955	368	0	-4.3866
AMY1B	3	0.663	0.72815	1	15100	1	-3.9892	0.01917	0.019178	0.982955	369	0	-3.9892
IL6	3	0.99918	0.99918	1	20857	0	-1.6021	0.019215	0.019226	0.982955	370	0	-1.6021
NDUFAB1	3	0.52348	0.66428	1	13740	1	-3.5526	0.019261	0.019267	0.982955	371	0	-3.5526
C2orf47	3	0.9565	0.95673	1	19906	0	-1.9673	0.019306	0.019312	0.982955	372	0	-1.9673
MLL2	3	0.6818	0.73805	1	15329	1	-4.0685	0.019351	0.019354	0.982955	373	0	-4.0685
OTC	3	0.23261	0.38255	1	8040	2	-3.6952	0.019397	0.019397	0.982955	374	0	-3.6952
TEX38	3	0.99756	0.99757	1	20815	0	-1.0471	0.019487	0.019491	0.982955	375	0	-1.0471
hsa-mir-3661	4	0.82581	0.86442	1	17233	1	-4.2906	0.019524	0.019602	0.982955	376	0	-4.2906
TM9SF2	3	0.39855	0.55374	1	11487	1	1.0644	0.019533	0.01954	0.982955	377	0	1.0644
TUBB4B	3	0.41005	0.5653	1	11734	1	-2.4376	0.019578	0.019589	0.982955	378	0	-2.4376
STX5	3	0.38366	0.53871	1	11186	2	-0.55665	0.019623	0.019636	0.982955	379	0	-0.55665
ZNF182	3	0.17897	0.32566	0.997719	6856	2	-1.7673	0.019668	0.019675	0.982955	380	0	-1.7673
CD300A	3	0.94728	0.9475	1	19683	0	-4.3889	0.019714	0.019725	0.982955	381	0	-4.3889
LPAR5	3	0.5674	0.68286	1	14138	1	-3.7008	0.019759	0.019767	0.982955	382	0	-3.7008
KRTCAP2	3	0.6998	0.74796	1	15529	1	-3.9383	0.019804	0.019818	0.982955	383	0	-3.9383
RSRC2	3	0.34539	0.49987	1	10421	2	-3.8795	0.019849	0.019862	0.982955	384	0	-3.8795
LRAT	3	0.74027	0.77171	1	16039	1	-4.2087	0.019895	0.019904	0.982955	385	0	-4.2087
PLCG2	3	0.92787	0.92802	1	19267	0	-4.928	0.01994	0.019949	0.982955	386	0	-4.928
PIGB	3	0.77054	0.79113	1	16435	1	-4.4579	0.019985	0.020003	0.982955	387	0	-4.4579
UPB1	3	0.99421	0.99431	1	20731	0	-3.1757	0.020031	0.020044	0.982955	388	0	-3.1757
TECPR1	3	0.99331	0.99345	1	20706	0	-0.14386	0.020076	0.020093	0.982955	389	0	-0.14386
BIK	3	0.2709	0.42273	1	8864	2	-0.54209	0.020121	0.020146	0.982955	390	0	-0.54209
PSMD7	3	0.91718	0.91728	1	19048	0	-4.8448	0.020166	0.020192	0.982955	391	0	-4.8448
OR51Q1	3	0.044182	0.10728	0.958596	2375	2	-0.93429	0.020212	0.020245	0.982955	392	0	-0.93429
C9orf172	3	0.42591	0.58122	1	12055	2	-3.5986	0.020257	0.020295	0.982955	393	0	-3.5986
ANAPC11	3	0.49606	0.65098	1	13446	1	-3.4535	0.020302	0.02034	0.982955	394	0	-3.4535
ST20-MTHFS	3	0.98638	0.98653	1	20543	0	-3.6248	0.020347	0.020392	0.982955	395	0	-3.6248
C9orf69	3	0.0674	0.15657	0.966024	3436	2	-3.2645	0.020393	0.020441	0.982955	396	0	-3.2645
ANO10	3	0.65634	0.72481	1	15015	1	-4.2413	0.020438	0.020492	0.982955	397	0	-4.2413
IL4R	3	0.4587	0.61387	1	12700	2	-4.0686	0.020483	0.020544	0.982955	398	0	-4.0686
RCOR2	3	0.62121	0.70745	1	14647	1	-1.9486	0.020528	0.020585	0.982955	399	0	-1.9486
ANKRD42	3	0.43512	0.5904	1	12227	1	-3.2518	0.020574	0.020633	0.982955	400	0	-3.2518
HCAR1	3	0.75854	0.78326	1	16281	1	-3.6277	0.020619	0.020671	0.982955	401	0	-3.6277
CENPW	3	0.11157	0.24258	0.985994	5158	2	-0.74837	0.020664	0.02072	0.982955	402	0	-0.74837
PEX11B	3	0.98289	0.98301	1	20464	0	-4.5152	0.020709	0.020766	0.982955	403	0	-4.5152
LYG1	3	0.42955	0.58489	1	12120	1	-3.2358	0.020755	0.020811	0.982955	404	0	-3.2358
NUMBL	3	0.9884	0.98855	1	20601	0	-0.94465	0.0208	0.020857	0.982955	405	0	-0.94465
TTLL9	3	0.16607	0.31177	0.991302	6591	2	-0.1565	0.020845	0.020902	0.982955	406	0	-0.1565
SNRK	3	0.73753	0.77005	1	16005	1	-1.1341	0.02089	0.020951	0.982955	407	0	-1.1341
LAMP2	3	0.98459	0.98476	1	20502	0	-3.0941	0.020936	0.021001	0.982955	408	0	-3.0941
TMC2	3	0.31417	0.4678	1	9798	1	-2.0371	0.020981	0.021051	0.982955	409	0	-2.0371
ACD	3	0.78918	0.80383	1	16695	1	-2.3946	0.021026	0.02109	0.982955	410	0	-2.3946
hsa-mir-611	4	0.19424	0.37685	1	7188	2	-0.87222	0.02103	0.021078	0.982955	411	0	-0.87222
hsa-mir-1587	4	0.90523	0.90999	1	18805	1	-4.6857	0.02103	0.021078	0.982955	412	0	-4.6857
hsa-mir-184	4	0.24571	0.4474	1	8305	3	-3.8698	0.02103	0.021078	0.982955	413	0	-3.8698
hsa-let-7a-3	4	0.99141	0.99143	1	20670	0	-3.6475	0.02103	0.021078	0.982955	414	0	-3.6475
hsa-mir-4421	4	0.16007	0.32782	0.997719	6428	2	-3.0576	0.02103	0.021078	0.982955	415	0	-3.0576
IRAK1	3	0.13662	0.27981	0.991302	5900	1	-0.27251	0.021071	0.021143	0.982955	416	0	-0.27251
PIP4K2A	3	0.886	0.88618	1	18409	0	-4.9562	0.021117	0.021197	0.982955	417	0	-4.9562
ARF1	3	0.31389	0.4675	1	9787	2	-0.1565	0.021162	0.021246	0.982955	418	0	-0.1565
LILRA3	3	0.24593	0.39659	1	8309	2	-3.969	0.021207	0.021284	0.982955	419	0	-3.969
NPC1	3	0.66588	0.72968	1	15126	1	-3.9999	0.021252	0.021323	0.982955	420	0	-3.9999
MED4	3	0.28192	0.43422	1	9113	2	-3.1153	0.021298	0.021372	0.982955	421	0	-3.1153
SPTSSB	3	0.52361	0.66434	1	13741	1	-3.8703	0.021343	0.021419	0.982955	422	0	-3.8703
SCARF1	3	0.93828	0.93846	1	19498	0	-1.8666	0.021388	0.021469	0.982955	423	0	-1.8666
FAU	3	0.034819	0.086224	0.950239	1911	2	-2.4014	0.021433	0.021519	0.982955	424	0	-2.4014
OSCAR	3	0.14204	0.2857	0.991302	6016	2	-3.664	0.021478	0.021563	0.982955	425	0	-3.664
RAB6C	3	0.40269	0.55792	1	11571	2	-3.9228	0.021524	0.021605	0.982955	426	0	-3.9228
PVRL4	3	0.9071	0.9072	1	18844	0	-4.0275	0.021569	0.021641	0.982955	427	0	-4.0275
TMEM161A	3	0.20771	0.3564	0.997769	7512	1	-2.7818	0.021614	0.02169	0.982955	428	0	-2.7818
CXCL2	3	0.35461	0.50928	1	10587	1	-0.74501	0.021659	0.021734	0.982955	429	0	-0.74501
SLC25A25	3	0.30307	0.45624	1	9556	2	-3.6704	0.02175	0.021829	0.982955	430	0	-3.6704
hsa-mir-4791	4	0.50775	0.6754	1	13595	2	-3.9242	0.021783	0.02183	0.982955	431	0	-3.9242
hsa-mir-1273g	4	0.24862	0.45132	1	8375	2	-3.3896	0.021783	0.02183	0.982955	432	0	-3.3896
IL36B	3	0.95209	0.95232	1	19811	0	-4.9847	0.021795	0.02187	0.982955	433	0	-4.9847
COG7	3	0.81049	0.81919	1	16988	1	0.71705	0.02184	0.021911	0.982955	434	0	0.71705
EDARADD	3	0.996	0.99607	1	20776	0	-3.3205	0.021885	0.021954	0.982955	435	0	-3.3205
ZNF429	3	0.95071	0.95092	1	19776	0	-3.0316	0.021931	0.022005	0.982955	436	0	-3.0316
FAM188A	3	0.35689	0.51165	1	10643	1	-2.9583	0.021976	0.022059	0.982955	437	0	-2.9583
BST2	3	0.63079	0.7121	1	14741	1	-3.8626	0.022021	0.022099	0.982955	438	0	-3.8626
TEX14	3	0.11093	0.24136	0.984845	5139	1	-0.71906	0.022066	0.022144	0.982955	439	0	-0.71906
PCDHB1	3	0.80341	0.81394	1	16890	1	-4.6211	0.022111	0.02218	0.982955	440	0	-4.6211
TSPEAR	3	0.86867	0.86894	1	18022	1	-2.5057	0.022157	0.022223	0.982955	441	0	-2.5057
TUBB	3	0.77945	0.79707	1	16567	1	-3.5873	0.022202	0.022264	0.982955	442	0	-3.5873
KLHL42	3	0.17668	0.32319	0.997719	6806	2	-3.3611	0.022247	0.0223	0.982955	443	0	-3.3611
KDM5A	3	0.86461	0.86501	1	17951	1	-4.1715	0.022292	0.022345	0.982955	444	0	-4.1715
EPT1	3	0.9827	0.98283	1	20454	0	-2.8721	0.022337	0.022389	0.982955	445	0	-2.8721
ZNF652	3	0.97238	0.97245	1	20235	0	-5.1465	0.022383	0.022435	0.982955	446	0	-5.1465
DBNDD1	3	0.80036	0.81174	1	16843	1	-4.1214	0.022428	0.022483	0.982955	447	0	-4.1214
OR52B6	3	0.99656	0.99662	1	20788	0	-4.2439	0.022473	0.022529	0.982955	448	0	-4.2439
SCYL1	3	0.59252	0.69404	1	14411	1	-0.1565	0.022518	0.022573	0.982955	449	0	-0.1565
RBMY1B	3	0.87908	0.87925	1	18248	0	-2.2157	0.022563	0.022621	0.982955	450	0	-2.2157
GRIA1	3	0.043226	0.10516	0.957692	2329	2	-1.3999	0.022609	0.022667	0.982955	451	0	-1.3999
MFSD2B	3	0.97493	0.97502	1	20274	0	-2.3676	0.022654	0.022708	0.982955	452	0	-2.3676
STMN2	3	0.90456	0.90467	1	18794	0	-5.0605	0.022699	0.022761	0.982955	453	0	-5.0605
hsa-mir-891a	4	0.9516	0.95148	1	19795	0	-3.3989	0.022715	0.022781	0.982955	454	0	-3.3989
GNAI2	3	0.8707	0.87093	1	18065	1	-3.9255	0.022744	0.022809	0.982955	455	0	-3.9255
CD24	3	0.14892	0.29312	0.991302	6176	2	-2.5471	0.022789	0.022853	0.982955	456	0	-2.5471
2018-09-14	3	0.94657	0.94677	1	19670	0	-2.0777	0.022835	0.022902	0.982955	457	0	-2.0777
hsa-mir-1322	1	0.97708	0.97709	1	20317	0	-0.94996	0.022919	0.022852	0.982955	458	0	-0.94996
WASF1	3	0.31714	0.4708	1	9855	2	-3.4913	0.023015	0.023077	0.982955	459	0	-3.4913
TAX1BP1	3	0.99598	0.99605	1	20775	0	-1.7678	0.02306	0.023122	0.982955	460	0	-1.7678
TRAPPC12	3	0.99421	0.99431	1	20732	0	-0.45313	0.023106	0.023177	0.982955	461	0	-0.45313
GFPT1	3	0.44093	0.5962	1	12352	1	-3.1815	0.023151	0.023221	0.982955	462	0	-3.1815
CDK7	3	0.99685	0.99689	1	20794	0	-2.1127	0.023196	0.023271	0.982955	463	0	-2.1127
PRCP	3	0.35252	0.50713	1	10550	1	-2.7013	0.023241	0.023325	0.982955	464	0	-2.7013
RBMY1D	3	0.56302	0.68093	1	14096	1	-3.4832	0.023286	0.023369	0.982955	465	0	-3.4832
FAM218A	3	0.38807	0.54311	1	11286	2	-3.8279	0.023331	0.023405	0.982955	466	0	-3.8279
RBMY1E	3	0.93727	0.93742	1	19477	0	-3.3441	0.023377	0.02344	0.982955	467	0	-3.3441
ABCD1	3	0.75142	0.77871	1	16177	1	-2.5406	0.023422	0.023488	0.982955	468	0	-2.5406
LOC389895	3	0.8782	0.87841	1	18223	0	-3.0304	0.023467	0.023529	0.982955	469	0	-3.0304
WDR7	3	0.99981	0.99981	1	20877	0	-3.2587	0.023512	0.023568	0.982955	470	0	-3.2587
SBNO2	3	0.94241	0.94258	1	19574	0	-4.9197	0.023557	0.023599	0.982955	471	0	-4.9197
LOC339862	3	0.4255	0.58081	1	12049	1	-3.2206	0.023602	0.023652	0.982955	472	0	-3.2206
NDUFA10	3	0.93795	0.93813	1	19487	0	-2.6291	0.023693	0.023749	0.982955	473	0	-2.6291
ASNA1	3	0.84175	0.84442	1	17506	1	-1.7079	0.023738	0.023795	0.982955	474	0	-1.7079
CCDC86	3	0.067105	0.15595	0.966024	3425	1	-0.90429	0.023783	0.023843	0.982955	475	0	-0.90429
ZFP69	3	0.088175	0.19813	0.974312	4276	2	-0.66506	0.023828	0.023887	0.982955	476	0	-0.66506
CCBL2	3	0.042201	0.10286	0.950239	2295	1	-0.16673	0.023873	0.023931	0.982955	477	0	-0.16673
hsa-mir-185	4	0.11581	0.26104	0.988228	5301	2	-2.3924	0.023917	0.023964	0.982955	478	0	-2.3924
CSTF2	3	0.62531	0.70947	1	14685	1	-3.3067	0.023918	0.023972	0.982955	479	0	-3.3067
SAT1	3	0.88491	0.88511	1	18385	0	-3.6669	0.024009	0.024057	0.982955	480	0	-3.6669
FHIT	3	0.92595	0.92603	1	19223	0	-2.1151	0.024054	0.024108	0.982955	481	0	-2.1151
SLC26A6	3	0.46832	0.62344	1	12900	2	-3.9722	0.024099	0.024154	0.982955	482	0	-3.9722
HGD	3	0.87376	0.87399	1	18126	1	-4.5457	0.024235	0.024283	0.982955	483	0	-4.5457
CD177	3	0.99758	0.99758	1	20817	0	-1.9497	0.02428	0.024332	0.982955	484	0	-1.9497
SLC39A9	3	0.51689	0.6616	1	13681	1	-2.0761	0.024325	0.024377	0.982955	485	0	-2.0761
KCNA4	3	0.61965	0.70672	1	14629	1	-3.8207	0.02437	0.024415	0.982955	486	0	-3.8207
SMIM1	3	0.99914	0.99914	1	20856	0	-3.9212	0.024415	0.024457	0.982955	487	0	-3.9212
TRADD	3	0.62167	0.7077	1	14655	1	-4.1181	0.02446	0.024512	0.982955	488	0	-4.1181
OR5B12	3	0.5362	0.66962	1	13859	1	-3.0694	0.024505	0.024555	0.982955	489	0	-3.0694
WDR61	3	0.16607	0.31177	0.991302	6585	2	-0.1565	0.02455	0.024598	0.982955	490	0	-0.1565
MARCO	3	0.7795	0.7971	1	16569	1	-4.5049	0.024596	0.024639	0.982955	491	0	-4.5049
hsa-mir-501	4	0.20172	0.38739	1	7380	2	-2.7327	0.024638	0.024684	0.982955	492	0	-2.7327
DLGAP1	3	0.79641	0.80892	1	16783	1	-3.8666	0.024641	0.024684	0.982955	493	0	-3.8666
FAM160B1	3	0.21223	0.36114	0.998255	7613	2	-3.8616	0.024686	0.024727	0.982955	494	0	-3.8616
PICK1	3	0.03608	0.089082	0.950239	1972	1	-0.79583	0.024731	0.02477	0.982955	495	0	-0.79583
hsa-mir-4426	3	0.87562	0.87586	1	18164	0	-4.556	0.024776	0.024813	0.982955	496	0	-4.556
SLC39A7	3	0.14415	0.28795	0.991302	6057	2	-0.60235	0.024821	0.024862	0.982955	497	0	-0.60235
NARS2	3	0.50326	0.65613	1	13551	1	-2.5015	0.024866	0.024909	0.982955	498	0	-2.5015
SPPL3	3	0.78455	0.80056	1	16623	1	-0.24548	0.024911	0.024959	0.982955	499	0	-0.24548
MSTN	3	0.7484	0.77682	1	16135	1	-1.9975	0.025002	0.025058	0.982955	500	0	-1.9975
DNAJB12	3	0.02685	0.067944	0.936772	1544	1	-0.67751	0.025047	0.025109	0.982955	501	0	-0.67751
ABCB1	3	0.089289	0.20024	0.974312	4321	2	-1.3603	0.025092	0.025159	0.982955	502	0	-1.3603
MICALL1	3	0.9859	0.98604	1	20534	0	-1.6114	0.025137	0.025203	0.982955	503	0	-1.6114
SYT13	3	0.15787	0.30279	0.991302	6375	2	-2.8875	0.025182	0.025254	0.982955	504	0	-2.8875
CHMP2B	3	0.71694	0.75772	1	15720	1	-1.8645	0.025227	0.025297	0.982955	505	0	-1.8645
hsa-mir-6853	4	0.55591	0.71146	1	14026	2	-3.0813	0.025238	0.025281	0.982955	506	0	-3.0813
SMIM10	3	0.46387	0.61904	1	12808	2	-3.3474	0.025272	0.025336	0.982955	507	0	-3.3474
KLK3	3	0.44249	0.59775	1	12385	1	-3.6301	0.025317	0.025379	0.982955	508	0	-3.6301
hsa-mir-4790	3	0.98879	0.98891	1	20615	0	-0.49101	0.025363	0.025421	0.982955	509	0	-0.49101
C11orf30	3	0.41083	0.56609	1	11751	1	-2.9683	0.025408	0.025469	0.982955	510	0	-2.9683
SHANK1	3	0.30848	0.46195	1	9665	1	-3.202	0.025453	0.025511	0.982955	511	0	-3.202
CAMLG	3	0.26538	0.41698	1	8735	2	-2.375	0.025498	0.025561	0.982955	512	0	-2.375
RAMP3	3	0.74642	0.77556	1	16111	1	-2.6557	0.025543	0.025616	0.982955	513	0	-2.6557
WDR17	3	0.89573	0.89589	1	18612	0	-4.6906	0.025588	0.025668	0.982955	514	0	-4.6906
SPAST	3	0.11724	0.25297	0.987315	5363	2	-1.1907	0.025633	0.02571	0.982955	515	0	-1.1907
NME6	3	0.49316	0.64811	1	13389	2	-3.7561	0.025723	0.025793	0.982955	516	0	-3.7561
EML3	3	0.36418	0.519	1	10784	2	-3.4457	0.025768	0.02583	0.982955	517	0	-3.4457
TPM3	3	0.087047	0.19589	0.972898	4231	1	-0.99902	0.025814	0.025866	0.982955	518	0	-0.99902
hsa-mir-1227	4	0.46271	0.64198	1	12781	2	-4.0277	0.025838	0.025872	0.982955	519	0	-4.0277
TULP2	3	0.53629	0.66965	1	13860	1	-2.8076	0.025859	0.025908	0.982955	520	0	-2.8076
SLC19A1	3	0.94769	0.94791	1	19699	0	-3.8333	0.025904	0.025957	0.982955	521	0	-3.8333
FASTKD1	3	0.032135	0.080144	0.946151	1783	2	-0.78796	0.025949	0.026005	0.982955	522	0	-0.78796
MEMO1	3	0.59252	0.69404	1	14348	1	-0.1528	0.026039	0.026093	0.982955	523	0	-0.1528
TAS2R42	3	0.91823	0.91833	1	19072	0	-1.0759	0.026084	0.02613	0.982955	524	0	-1.0759
SMAD7	3	0.99544	0.99554	1	20766	0	-5.6287	0.026129	0.026175	0.982955	525	0	-5.6287
AES	3	0.60143	0.69818	1	14450	1	-0.58982	0.026219	0.026258	0.982955	526	0	-0.58982
LOC401052	3	0.96247	0.96261	1	20040	0	-3.1606	0.026287	0.026317	0.982955	527	0	-3.1606
SLC25A38	3	0.18962	0.33717	0.997719	7097	2	-1.933	0.026287	0.026317	0.982955	528	0	-1.933
PLEKHH3	3	0.82178	0.828	1	17165	1	-4.6084	0.026355	0.026386	0.982955	529	0	-4.6084
ACRV1	3	0.96387	0.96399	1	20065	0	-0.74169	0.0264	0.026439	0.982955	530	0	-0.74169
CD3E	3	0.9875	0.98763	1	20582	0	-3.8605	0.026445	0.02648	0.982955	531	0	-3.8605
UBE2QL1	3	0.89687	0.89706	1	18628	0	-4.3905	0.02649	0.026531	0.982955	532	0	-4.3905
UBXN6	3	0.10147	0.22367	0.97764	4790	2	-1.8147	0.02658	0.026628	0.982955	533	0	-1.8147
LTBP3	3	0.03458	0.085686	0.950239	1902	2	-0.79225	0.026625	0.026672	0.982955	534	0	-0.79225
TMED2	3	0.97553	0.97563	1	20290	0	-2.1226	0.02676	0.026809	0.982955	535	0	-2.1226
RAPGEF2	3	0.22245	0.37186	0.999451	7831	1	-1.2253	0.02685	0.026892	0.982955	536	0	-1.2253
CDH24	3	0.8565	0.85744	1	17790	1	-4.884	0.026895	0.02694	0.982955	537	0	-4.884
ZNF100	3	0.34532	0.4998	1	10419	1	-3.3284	0.02694	0.026983	0.982955	538	0	-3.3284
SMEK2	3	0.5486	0.6748	1	13962	1	-3.6374	0.026985	0.02702	0.982955	539	0	-3.6374
DPH3P1	3	0.95201	0.95224	1	19806	0	-4.9318	0.02703	0.027065	0.982955	540	0	-4.9318
CLN3	3	0.46316	0.61831	1	12792	2	-3.2109	0.027076	0.027113	0.982955	541	0	-3.2109
RAB30	3	0.18395	0.33106	0.997719	6978	1	-1.8438	0.027166	0.0272	0.982955	542	0	-1.8438
CAPN1	3	0.99791	0.99794	1	20823	0	-4.6117	0.027211	0.027242	0.982955	543	0	-4.6117
SRP19	3	0.22568	0.37525	0.999571	7905	2	-2.9462	0.027256	0.02729	0.982955	544	0	-2.9462
C7orf60	3	0.67875	0.73641	1	15286	1	-3.7442	0.027301	0.027329	0.982955	545	0	-3.7442
MON1A	3	0.53345	0.66845	1	13837	1	-3.584	0.027346	0.027378	0.982955	546	0	-3.584
CD37	3	0.091207	0.20403	0.975343	4397	2	-1.0285	0.027391	0.027418	0.982955	547	0	-1.0285
ARSB	3	0.73146	0.76633	1	15919	1	-0.98264	0.027436	0.027459	0.982955	548	0	-0.98264
MMP11	3	0.37718	0.53217	1	11051	1	-3.4346	0.027481	0.027504	0.982955	549	0	-3.4346
LGALS1	3	0.039345	0.096486	0.950239	2145	2	-0.80469	0.027526	0.027546	0.982955	550	0	-0.80469
FAM160A1	3	0.39143	0.54653	1	11358	1	-3.0956	0.027571	0.027589	0.982955	551	0	-3.0956
FOXD3	3	0.87748	0.87766	1	18207	0	-4.6928	0.027661	0.027664	0.982955	552	0	-4.6928
ZC3H10	3	0.19705	0.34501	0.997719	7261	2	-3.878	0.027706	0.027705	0.982955	553	0	-3.878
AMER3	3	0.12373	0.26475	0.988819	5598	2	-3.1912	0.027751	0.027749	0.982955	554	0	-3.1912
SHMT2	3	0.4611	0.61625	1	12751	2	-3.5233	0.027796	0.027795	0.982955	555	0	-3.5233
BARX2	3	0.66336	0.72834	1	15104	1	-3.9294	0.027841	0.027842	0.982955	556	0	-3.9294
SNRPD2	3	0.66864	0.73107	1	15163	1	-4.0138	0.027886	0.027896	0.982955	557	0	-4.0138
SLA2	3	0.82454	0.83016	1	17208	1	-4.1462	0.027931	0.027943	0.982955	558	0	-4.1462
SENP5	3	0.98997	0.9901	1	20644	0	-5.5051	0.027976	0.027994	0.982955	559	0	-5.5051
MS4A6E	3	0.95568	0.95592	1	19888	0	-0.56633	0.028021	0.028036	0.982955	560	0	-0.56633
MYH6	3	0.7242	0.762	1	15815	1	-2.5525	0.028066	0.028077	0.982955	561	0	-2.5525
DNASE2	3	0.66752	0.73051	1	15153	1	-4.0065	0.028111	0.028123	0.982955	562	0	-4.0065
EXOSC9	3	0.99919	0.99919	1	20858	0	-2.3652	0.028156	0.028162	0.982955	563	0	-2.3652
CLEC4F	3	0.21416	0.36321	0.998255	7659	2	-3.7845	0.028201	0.028203	0.982955	564	0	-3.7845
KRTAP10-8	3	0.21199	0.3609	0.998255	7605	1	-2.1761	0.028246	0.028246	0.982955	565	0	-2.1761
ARMC9	3	0.44497	0.60017	1	12440	1	-2.5442	0.028291	0.028294	0.982955	566	0	-2.5442
CACNA1I	3	0.94982	0.95001	1	19757	0	-5.3604	0.028336	0.028342	0.982955	567	0	-5.3604
SUMO4	3	0.87516	0.8754	1	18154	0	-4.5273	0.028381	0.028393	0.982955	568	0	-4.5273
BCO2	3	0.85889	0.85964	1	17841	1	-4.8956	0.028426	0.02844	0.982955	569	0	-4.8956
FOXRED2	3	0.15697	0.30186	0.991302	6344	2	-1.5244	0.028471	0.028485	0.982955	570	0	-1.5244
PPEF1	3	0.23017	0.37992	1	7992	2	-2.7878	0.028516	0.028525	0.982955	571	0	-2.7878
XPNPEP2	3	0.91596	0.91602	1	19019	0	-5.2385	0.028561	0.028575	0.982955	572	0	-5.2385
FKBP15	3	0.85909	0.85982	1	17844	1	-4.7361	0.028651	0.028663	0.982955	573	0	-4.7361
NGB	3	0.09407	0.20952	0.975343	4514	2	-2.5517	0.028696	0.028711	0.982955	574	0	-2.5517
PTPRA	3	0.97286	0.97292	1	20238	0	-4.2233	0.028741	0.02876	0.982955	575	0	-4.2233
GBP3	3	0.45975	0.61492	1	12717	2	-4.3065	0.028786	0.028809	0.982955	576	0	-4.3065
ACOT2	3	0.64968	0.72143	1	14953	1	-3.939	0.028831	0.028846	0.982955	577	0	-3.939
hsa-mir-6751	4	0.59602	0.74224	1	14435	1	-2.7337	0.028834	0.028823	0.982955	578	0	-2.7337
GEMIN2	3	0.04561	0.11038	0.961183	2434	2	-2.3806	0.028876	0.028891	0.982955	579	0	-2.3806
PRC1	3	0.76855	0.7898	1	16415	1	-4.4478	0.028921	0.028937	0.982955	580	0	-4.4478
ATP6V1D	3	0.53848	0.67058	1	13881	1	-1.5446	0.028966	0.028981	0.982955	581	0	-1.5446
CREB1	3	0.39323	0.54837	1	11393	2	-2.7867	0.029011	0.029023	0.982955	582	0	-2.7867
GPRC5C	3	0.125	0.26704	0.988819	5639	1	-1.7492	0.029056	0.029072	0.982955	583	0	-1.7492
LYNX1	3	0.29425	0.44698	1	9363	2	-4.0456	0.029101	0.029117	0.982955	584	0	-4.0456
SLC35E2	3	0.80254	0.81331	1	16874	1	-2.7515	0.029146	0.029165	0.982955	585	0	-2.7515
ZC3H6	3	0.95823	0.95842	1	19941	0	-5.1026	0.029191	0.029212	0.982955	586	0	-5.1026
GCSAM	3	0.83633	0.83981	1	17411	1	-2.5562	0.029506	0.029542	0.982955	587	0	-2.5562
RAB25	3	0.017788	0.046234	0.910451	1096	1	-0.69356	0.029506	0.029542	0.982955	588	0	-0.69356
ZBED2	3	0.49883	0.6537	1	13501	1	-0.86394	0.029506	0.029542	0.982955	589	0	-0.86394
ZCCHC10	3	0.6395	0.7164	1	14852	1	-3.8997	0.029506	0.029542	0.982955	590	0	-3.8997
SYNGR4	3	0.46375	0.61892	1	12804	1	-3.6912	0.029506	0.029542	0.982955	591	0	-3.6912
CCDC60	3	0.81167	0.82007	1	17012	1	-0.51811	0.029506	0.029542	0.982955	592	0	-0.51811
SNTG1	3	0.26615	0.41777	1	8755	1	-2.5406	0.029506	0.029542	0.982955	593	0	-2.5406
DMRTC1B	3	0.52462	0.66473	1	13749	1	-3.3755	0.029506	0.029542	0.982955	594	0	-3.3755
TIMMDC1	3	0.20443	0.35294	0.997769	7441	2	-3.0311	0.029506	0.029542	0.982955	595	0	-3.0311
NCAPH2	3	0.79762	0.80976	1	16805	1	-3.708	0.029506	0.029542	0.982955	596	0	-3.708
EPO	3	0.19386	0.34167	0.997719	7179	2	-1.1045	0.029506	0.029542	0.982955	597	0	-1.1045
DHX16	3	0.35552	0.51021	1	10608	2	-3.3619	0.029506	0.029542	0.982955	598	0	-3.3619
ZNF428	3	0.75593	0.78156	1	16241	1	-3.7235	0.029506	0.029542	0.982955	599	0	-3.7235
PHGDH	3	0.86937	0.86965	1	18038	1	-4.3248	0.029821	0.029856	0.982955	600	0	-4.3248
SLC26A11	3	0.21991	0.36921	0.998739	7778	1	-2.8582	0.029866	0.029904	0.982955	601	0	-2.8582
CNIH2	3	0.92405	0.92415	1	19181	0	-2.4119	0.029956	0.029992	0.982955	602	0	-2.4119
BOP1	3	0.19243	0.34023	0.997719	7150	1	-1.1148	0.030001	0.030035	0.982955	603	0	-1.1148
AURKB	3	0.33721	0.49148	1	10269	2	-0.15739	0.030046	0.030091	0.982955	604	0	-0.15739
BBS9	3	0.9385	0.93868	1	19502	0	-0.33831	0.030091	0.030136	0.982955	605	0	-0.33831
SULF1	3	0.49626	0.65116	1	13452	1	-3.3758	0.030136	0.030184	0.982955	606	0	-3.3758
EXD2	3	0.16607	0.31177	0.991302	6538	2	-0.1565	0.030181	0.030234	0.982955	607	0	-0.1565
MSLN	3	0.17611	0.32257	0.997719	6791	2	-3.6376	0.030226	0.030287	0.982955	608	0	-3.6376
IL1RAPL2	3	0.9836	0.98373	1	20482	0	-3.5375	0.030271	0.030327	0.982955	609	0	-3.5375
PELI3	3	0.21665	0.36581	0.998255	7710	2	-3.6385	0.030316	0.030368	0.982955	610	0	-3.6385
CLNS1A	3	0.048429	0.11656	0.961183	2570	1	-0.83053	0.030361	0.030417	0.982955	611	0	-0.83053
BCL6	3	0.65188	0.72253	1	14975	1	-0.40138	0.030406	0.030457	0.982955	612	0	-0.40138
LMCD1	3	0.82929	0.834	1	17287	1	-4.0699	0.03045	0.030502	0.982955	613	0	-4.0699
hsa-let-7f-2	4	0.50065	0.67015	1	13528	1	-3.424	0.030509	0.030449	0.982955	614	0	-3.424
RANBP6	3	0.81623	0.82359	1	17084	1	-3.6441	0.030585	0.030639	0.982955	615	0	-3.6441
HK2	3	0.34741	0.50188	1	10448	1	-3.335	0.03063	0.030692	0.982955	616	0	-3.335
IFT122	3	0.87491	0.87514	1	18150	1	-4.225	0.030675	0.03074	0.982955	617	0	-4.225
ZC3H3	3	0.41831	0.57361	1	11905	2	-3.8293	0.03072	0.030789	0.982955	618	0	-3.8293
C8orf42	3	0.74739	0.77619	1	16119	1	-0.51081	0.030765	0.03083	0.982955	619	0	-0.51081
SIGLEC5	3	0.37186	0.52681	1	10946	1	-2.7554	0.030855	0.030919	0.982955	620	0	-2.7554
NRIP3	3	0.68709	0.74094	1	15395	1	-2.5967	0.030945	0.031008	0.982955	621	0	-2.5967
MAD2L2	3	0.0015363	0.0043352	0.730891	114	2	-0.72758	0.03108	0.031147	0.982955	622	0	-0.72758
CYP2W1	3	0.73837	0.77057	1	16019	1	-4.3111	0.031125	0.031182	0.982955	623	0	-4.3111
PLA2G2E	3	0.93098	0.93108	1	19338	0	-4.7845	0.031169	0.031225	0.982955	624	0	-4.7845
LPXN	3	0.98468	0.98485	1	20504	0	-5.4986	0.031214	0.03127	0.982955	625	0	-5.4986
CPEB4	3	0.97956	0.97964	1	20367	0	-4.2862	0.031259	0.031317	0.982955	626	0	-4.2862
HTR3B	3	0.7071	0.75211	1	15611	1	-2.851	0.031304	0.03136	0.982955	627	0	-2.851
ATP6V1B2	3	0.29279	0.44543	1	9330	1	-1.6553	0.031349	0.031402	0.982955	628	0	-1.6553
POU2AF1	3	0.4439	0.59912	1	12412	2	-1.1044	0.031394	0.031449	0.982955	629	0	-1.1044
hsa-mir-3622a	4	0.23253	0.42965	1	8039	3	-3.4605	0.031405	0.031375	0.982955	630	0	-3.4605
MTMR1	3	0.26258	0.41408	1	8675	1	-3.035	0.031439	0.031489	0.982955	631	0	-3.035
GIP	3	0.99668	0.99674	1	20792	0	-5.2503	0.031484	0.031536	0.982955	632	0	-5.2503
GNPDA2	3	0.43712	0.5924	1	12277	1	-3.3665	0.031529	0.03158	0.982955	633	0	-3.3665
KLF3	3	0.56226	0.68059	1	14092	1	-3.9885	0.031574	0.031628	0.982955	634	0	-3.9885
WWC2	3	0.23674	0.38693	1	8120	2	-2.389	0.031664	0.031714	0.982955	635	0	-2.389
STX10	3	0.90918	0.90927	1	18890	0	-3.2559	0.031708	0.031767	0.982955	636	0	-3.2559
FARS2	3	0.75213	0.77915	1	16185	1	-4.2608	0.031753	0.031805	0.982955	637	0	-4.2608
DEFB104A	3	0.26289	0.41441	1	8680	1	-3.0365	0.031798	0.031847	0.982955	638	0	-3.0365
hsa-mir-5694	4	0.79016	0.84901	1	16708	1	-4.1123	0.031823	0.0318	0.982955	639	0	-4.1123
FABP4	3	0.71775	0.75819	1	15731	1	-4.2211	0.031843	0.031891	0.982955	640	0	-4.2211
RGS12	3	0.759	0.78356	1	16285	1	-3.4894	0.031888	0.031935	0.982955	641	0	-3.4894
DEFB104B	3	0.62428	0.709	1	14677	1	-3.8361	0.031933	0.031985	0.982955	642	0	-3.8361
PPP1R42	3	0.97761	0.97769	1	20329	0	-0.397	0.031978	0.032024	0.982955	643	0	-0.397
DUSP11	3	0.73009	0.7655	1	15898	1	-2.2445	0.032023	0.032076	0.982955	644	0	-2.2445
hsa-mir-3928	4	0.30898	0.52916	1	9680	3	-4.0875	0.032062	0.032022	0.982955	645	0	-4.0875
CPEB3	3	0.15714	0.30204	0.991302	6349	2	-3.167	0.032068	0.032123	0.982955	646	0	-3.167
ARHGEF16	3	0.67048	0.73199	1	15189	1	-3.1886	0.032113	0.032166	0.982955	647	0	-3.1886
UBE2R2	3	0.80728	0.81681	1	16940	1	-2.6802	0.032202	0.032256	0.982955	648	0	-2.6802
HNMT	3	0.83946	0.84245	1	17471	1	-1.2468	0.032247	0.032304	0.982955	649	0	-1.2468
CDKN2D	3	0.042848	0.10432	0.953741	2319	2	-0.81531	0.032517	0.032574	0.982955	650	0	-0.81531
THRB	3	0.17657	0.32307	0.997719	6802	1	-1.2543	0.032561	0.03261	0.982955	651	0	-1.2543
ZSCAN23	3	0.026008	0.06596	0.92886	1498	2	-1.0259	0.032606	0.032655	0.982955	652	0	-1.0259
RANGRF	3	0.99869	0.99871	1	20844	0	-2.5874	0.032651	0.032701	0.982955	653	0	-2.5874
ADPGK	3	0.56458	0.68163	1	14107	1	-3.9959	0.032696	0.03275	0.982955	654	0	-3.9959
KRTAP21-2	3	0.0024528	0.0068418	0.751724	195	1	-0.72298	0.032741	0.032796	0.982955	655	0	-0.72298
MAN1A2	3	0.91937	0.91948	1	19089	0	-3.9989	0.032786	0.032836	0.982955	656	0	-3.9989
NHSL1	3	0.26338	0.41489	1	8692	1	-3.0378	0.032831	0.032884	0.982955	657	0	-3.0378
HAUS4	3	0.58077	0.68877	1	14261	1	-3.7392	0.032876	0.032929	0.982955	658	0	-3.7392
RETN	3	0.24601	0.39667	1	8310	2	-1.4792	0.03292	0.032975	0.982955	659	0	-1.4792
PSMD14	3	0.92671	0.92683	1	19246	0	-4.3456	0.03301	0.033061	0.982955	660	0	-4.3456
PARD6A	3	0.31518	0.46886	1	9810	2	-3.3883	0.033055	0.033111	0.982955	661	0	-3.3883
CARTPT	3	0.98195	0.98209	1	20426	0	-3.7101	0.0331	0.033156	0.982955	662	0	-3.7101
hsa-mir-4448	4	0.02599	0.080665	0.948548	1497	3	-2.1551	0.033136	0.03313	0.982955	663	0	-2.1551
SLC17A1	3	0.99474	0.99484	1	20754	0	-5.6783	0.03319	0.033233	0.982955	664	0	-5.6783
DHRS11	3	0.72705	0.76372	1	15850	1	-4.1467	0.033279	0.03332	0.982955	665	0	-4.1467
STK10	3	0.99931	0.99931	1	20862	0	-2.7541	0.033324	0.033363	0.982955	666	0	-2.7541
ST8SIA6	3	0.2073	0.35598	0.997769	7502	1	-2.1222	0.033369	0.033401	0.982955	667	0	-2.1222
KRCC1	3	0.60895	0.70166	1	14521	1	-3.6455	0.033459	0.033489	0.982955	668	0	-3.6455
STAP1	3	0.6069	0.70069	1	14503	1	-3.7736	0.033504	0.03353	0.982955	669	0	-3.7736
VAMP7	6	0.42513	0.67706	1	12042	2	-3.4454	0.033522	0.033496	0.982955	670	0	-3.4454
PTGES2	3	0.32525	0.47921	1	10026	2	-4.3138	0.033549	0.033578	0.982955	671	0	-4.3138
CBWD2	3	0.11184	0.24306	0.986112	5168	2	-2.9763	0.033638	0.033667	0.982955	672	0	-2.9763
DDX1	3	0.23086	0.38064	1	8003	1	-2.922	0.033683	0.033707	0.982955	673	0	-2.922
ATG3	3	0.5247	0.66477	1	13750	1	-3.8139	0.033728	0.033758	0.982955	674	0	-3.8139
KLF6	3	0.37992	0.53493	1	11112	1	-3.4439	0.033773	0.033804	0.982955	675	0	-3.4439
hsa-mir-4486	4	0.62913	0.76796	1	14727	2	-4.397	0.034507	0.034512	0.982955	676	0	-4.397
NonTargetingControlGuideForHuman	1000	0.67278	0.87543	1	15213	482	-4.0442	0.034662	0.034814	0.982955	677	8	-4.0442
hsa-mir-5682	4	0.28982	0.505	1	9259	2	-3.4495	0.035222	0.035271	0.982955	678	0	-3.4495
hsa-mir-4738	4	0.022514	0.070909	0.942562	1336	3	-1.3804	0.035401	0.035442	0.982955	679	0	-1.3804
hsa-mir-23a	4	0.9914	0.99142	1	20669	0	-2.3485	0.035461	0.035499	0.982955	680	0	-2.3485
hsa-mir-449c	4	0.75819	0.83681	1	16275	1	-4.538	0.03558	0.035611	0.982955	681	0	-4.538
hsa-mir-183	4	0.97503	0.9751	1	20276	0	-2.9621	0.035996	0.036024	0.982955	682	0	-2.9621
KRTAP3-2	3	0.95512	0.95535	1	19874	0	-5.0185	0.036394	0.036409	0.982955	683	0	-5.0185
NMD3	3	0.087047	0.19589	0.972898	4230	2	-0.99902	0.036394	0.036409	0.982955	684	0	-0.99902
OR7G2	3	0.99547	0.99557	1	20770	0	-3.3275	0.036394	0.036409	0.982955	685	0	-3.3275
ZNF273	3	0.64129	0.71725	1	14874	1	-3.774	0.036394	0.036409	0.982955	686	0	-3.774
CCDC64B	3	0.067434	0.15663	0.966024	3437	1	-0.58534	0.036394	0.036409	0.982955	687	0	-0.58534
TBL1Y	3	0.15089	0.29524	0.991302	6212	2	-2.5589	0.036394	0.036409	0.982955	688	0	-2.5589
MYL3	3	0.28859	0.44109	1	9235	2	-3.4093	0.036394	0.036409	0.982955	689	0	-3.4093
HNRNPU	3	0.80022	0.81165	1	16842	1	-2.0669	0.036394	0.036409	0.982955	690	0	-2.0669
IZUMO1	3	0.8706	0.87084	1	18064	1	-4.9592	0.036394	0.036409	0.982955	691	0	-4.9592
SRRT	3	0.95311	0.95339	1	19829	0	-5.1541	0.036394	0.036409	0.982955	692	0	-5.1541
VARS2	3	0.19026	0.33786	0.997719	7113	1	-1.1286	0.036394	0.036409	0.982955	693	0	-1.1286
KLF12	3	0.95435	0.95462	1	19858	0	-5.3285	0.036394	0.036409	0.982955	694	0	-5.3285
ZC3HAV1L	3	0.87869	0.87889	1	18236	0	-4.6099	0.036394	0.036409	0.982955	695	0	-4.6099
STAC3	3	0.50188	0.65556	1	13535	1	-3.8023	0.036394	0.036409	0.982955	696	0	-3.8023
CCDC54	3	0.97325	0.97331	1	20250	0	-5.1469	0.036394	0.036409	0.982955	697	0	-5.1469
CXADR	3	0.91599	0.91606	1	19020	0	-4.7893	0.036394	0.036409	0.982955	698	0	-4.7893
HSH2D	3	0.14327	0.28701	0.991302	6041	2	-3.6029	0.036394	0.036409	0.982955	699	0	-3.6029
ZNF160	3	0.44903	0.60419	1	12514	2	-0.45991	0.036394	0.036409	0.982955	700	0	-0.45991
ECE2	3	0.97877	0.97885	1	20354	0	-5.1801	0.036394	0.036409	0.982955	701	0	-5.1801
CASC5	3	0.0041055	0.011332	0.807322	295	2	-0.82294	0.036394	0.036409	0.982955	702	0	-0.82294
RPS16	3	0.93671	0.93686	1	19464	0	-5.2438	0.036394	0.036409	0.982955	703	0	-5.2438
HIAT1	3	0.68696	0.74087	1	15392	1	-3.468	0.036394	0.036409	0.982955	704	0	-3.468
TTC39C	3	0.8562	0.85717	1	17783	1	-4.8821	0.036394	0.036409	0.982955	705	0	-4.8821
VCP	3	0.0081763	0.022117	0.856262	553	2	-0.47514	0.036394	0.036409	0.982955	706	0	-0.47514
CAPN13	3	0.95119	0.9514	1	19787	0	-4.4763	0.036394	0.036409	0.982955	707	0	-4.4763
CHPF	3	0.99896	0.99897	1	20850	0	-2.1465	0.036394	0.036409	0.982955	708	0	-2.1465
SYPL2	3	0.97453	0.97462	1	20267	0	-5.2302	0.036394	0.036409	0.982955	709	0	-5.2302
WNT2	3	0.90346	0.90357	1	18765	0	-5.1559	0.036394	0.036409	0.982955	710	0	-5.1559
KRBA2	3	0.92561	0.92569	1	19212	0	-3.1657	0.036394	0.036409	0.982955	711	0	-3.1657
TTC27	3	0.25068	0.4016	1	8412	1	-2.9872	0.036394	0.036409	0.982955	712	0	-2.9872
TULP1	3	0.60944	0.70187	1	14526	1	-3.783	0.036394	0.036409	0.982955	713	0	-3.783
CALB2	3	0.94898	0.94918	1	19737	0	-5.0656	0.036394	0.036409	0.982955	714	0	-5.0656
OR51S1	3	0.50438	0.65657	1	13562	1	-3.8089	0.036394	0.036409	0.982955	715	0	-3.8089
C4orf32	3	0.33888	0.49321	1	10303	1	-2.7708	0.036394	0.036409	0.982955	716	0	-2.7708
TAF6L	3	0.24212	0.39256	1	8234	2	-2.9616	0.036394	0.036409	0.982955	717	0	-2.9616
GALNT9	3	0.87027	0.87051	1	18057	1	-4.5231	0.036394	0.036409	0.982955	718	0	-4.5231
TACR1	3	0.19442	0.34226	0.997719	7193	2	-3.7697	0.036394	0.036409	0.982955	719	0	-3.7697
RFXAP	3	0.53634	0.66968	1	13861	1	-3.3251	0.036394	0.036409	0.982955	720	0	-3.3251
C2CD3	3	0.55359	0.67693	1	14011	1	-1.5134	0.036394	0.036409	0.982955	721	0	-1.5134
TEX22	3	0.55801	0.67879	1	14044	1	-2.8532	0.036394	0.036409	0.982955	722	0	-2.8532
FADS1	3	0.36463	0.51942	1	10795	2	-3.9701	0.036394	0.036409	0.982955	723	0	-3.9701
LRCH4	3	0.34232	0.4967	1	10356	1	-2.6594	0.036394	0.036409	0.982955	724	0	-2.6594
RAB27B	3	0.8998	0.89997	1	18681	0	-4.7196	0.036394	0.036409	0.982955	725	0	-4.7196
NDUFA4L2	3	0.16607	0.31177	0.991302	6598	2	-0.1565	0.036394	0.036409	0.982955	726	0	-0.1565
HDAC6	3	0.80862	0.81778	1	16960	1	-3.8149	0.036394	0.036409	0.982955	727	0	-3.8149
PRCC	3	0.88448	0.88467	1	18375	0	-2.5214	0.036394	0.036409	0.982955	728	0	-2.5214
VWA1	3	0.078413	0.17888	0.968623	3893	2	-1.0554	0.036394	0.036409	0.982955	729	0	-1.0554
RRP1B	3	0.70232	0.74939	1	15560	1	-3.5532	0.036394	0.036409	0.982955	730	0	-3.5532
TMEM258	3	0.042201	0.10286	0.950239	2294	1	-0.6482	0.036394	0.036409	0.982955	731	0	-0.6482
TMED9	3	0.88306	0.88326	1	18339	0	-4.9385	0.036394	0.036409	0.982955	732	0	-4.9385
MICB	3	0.78427	0.80036	1	16619	1	-4.5252	0.036394	0.036409	0.982955	733	0	-4.5252
SREBF2	3	0.095827	0.2129	0.975343	4581	2	-0.50758	0.036394	0.036409	0.982955	734	0	-0.50758
TUBA3C	3	0.66892	0.73122	1	15167	1	-3.6118	0.036394	0.036409	0.982955	735	0	-3.6118
H2AFZ	3	0.073661	0.16929	0.968486	3690	1	-0.93208	0.036394	0.036409	0.982955	736	0	-0.93208
TCEB3	3	0.59252	0.69404	1	14332	1	-0.1565	0.036394	0.036409	0.982955	737	0	-0.1565
AGAP6	3	0.70072	0.74848	1	15538	1	-4.1474	0.036394	0.036409	0.982955	738	0	-4.1474
AKAP3	3	0.29838	0.45132	1	9454	1	-2.3935	0.036394	0.036409	0.982955	739	0	-2.3935
TIMP1	3	0.82456	0.83017	1	17209	1	-3.9029	0.036394	0.036409	0.982955	740	0	-3.9029
C2orf76	3	0.47942	0.63448	1	13131	1	-3.7387	0.036394	0.036409	0.982955	741	0	-3.7387
CCDC101	3	0.10516	0.23066	0.978582	4932	2	-2.9699	0.036394	0.036409	0.982955	742	0	-2.9699
UCK1	3	0.63408	0.71374	1	14775	1	-1.2131	0.036394	0.036409	0.982955	743	0	-1.2131
COX19	3	0.67661	0.73523	1	15256	1	-4.048	0.036394	0.036409	0.982955	744	0	-4.048
CUL3	3	0.96842	0.96852	1	20158	0	-4.7516	0.036394	0.036409	0.982955	745	0	-4.7516
CCK	3	0.9992	0.9992	1	20859	0	-2.1854	0.036394	0.036409	0.982955	746	0	-2.1854
PIK3CD	3	0.70093	0.74861	1	15541	1	-4.1462	0.036394	0.036409	0.982955	747	0	-4.1462
VDR	3	0.77535	0.79433	1	16506	1	-4.4844	0.036394	0.036409	0.982955	748	0	-4.4844
APOL1	3	0.82606	0.83137	1	17240	1	-4.5639	0.036394	0.036409	0.982955	749	0	-4.5639
SPANXN4	3	0.42178	0.57716	1	11967	2	-3.5945	0.036394	0.036409	0.982955	750	0	-3.5945
OR6C76	3	0.92582	0.92591	1	19217	0	-4.2576	0.036394	0.036409	0.982955	751	0	-4.2576
LOC100506688	3	0.28647	0.43892	1	9200	1	-1.8342	0.036394	0.036409	0.982955	752	0	-1.8342
IGBP1	3	0.23739	0.38759	1	8142	1	-1.7932	0.036394	0.036409	0.982955	753	0	-1.7932
ATP6V0C	3	0.39121	0.54629	1	11352	2	-0.1565	0.036394	0.036409	0.982955	754	0	-0.1565
TLX2	3	0.25888	0.41024	1	8597	2	-3.5643	0.036394	0.036409	0.982955	755	0	-3.5643
ACSS3	3	0.13067	0.27326	0.988819	5772	2	-3.1188	0.036394	0.036409	0.982955	756	0	-3.1188
DBNDD2	3	0.23698	0.38721	1	8130	2	-3.5759	0.036394	0.036409	0.982955	757	0	-3.5759
POU2F1	3	0.17937	0.32609	0.997719	6869	2	-2.7072	0.036394	0.036409	0.982955	758	0	-2.7072
DCP2	3	0.61719	0.70552	1	14600	1	-3.8118	0.036394	0.036409	0.982955	759	0	-3.8118
ATP6V0A2	3	0.09209	0.20571	0.975343	4427	2	-1.031	0.036394	0.036409	0.982955	760	0	-1.031
SLMO2	3	0.19798	0.34601	0.997719	7289	2	-0.1565	0.036394	0.036409	0.982955	761	0	-0.1565
PPP1R12B	3	0.8265	0.83174	1	17247	1	-2.9488	0.036394	0.036409	0.982955	762	0	-2.9488
GPR89A	3	0.56331	0.68107	1	14099	1	-2.7343	0.036394	0.036409	0.982955	763	0	-2.7343
PLEKHJ1	3	0.99997	0.99998	1	20882	0	-1.1013	0.036394	0.036409	0.982955	764	0	-1.1013
C14orf159	3	0.91523	0.9153	1	19005	0	-4.0464	0.036394	0.036409	0.982955	765	0	-4.0464
FCGR1A	3	0.49183	0.64674	1	13365	1	-0.87071	0.036394	0.036409	0.982955	766	0	-0.87071
CDC42SE1	3	0.99943	0.99943	1	20867	0	-0.43302	0.036394	0.036409	0.982955	767	0	-0.43302
SEH1L	3	0.020347	0.052459	0.910451	1227	2	-0.76397	0.036394	0.036409	0.982955	768	0	-0.76397
IFI27L2	3	0.65818	0.7257	1	15042	1	-3.9706	0.036394	0.036409	0.982955	769	0	-3.9706
NSA2	3	0.45225	0.60738	1	12577	1	-3.6605	0.036394	0.036409	0.982955	770	0	-3.6605
MAS1L	3	0.62181	0.70776	1	14657	1	-3.6818	0.036394	0.036409	0.982955	771	0	-3.6818
SPPL2B	3	0.22166	0.37103	0.999451	7811	1	-2.8706	0.036394	0.036409	0.982955	772	0	-2.8706
CRAT	3	0.68872	0.7418	1	15411	1	-3.9769	0.036394	0.036409	0.982955	773	0	-3.9769
CRH	3	0.3232	0.4771	1	9984	2	-4.013	0.036394	0.036409	0.982955	774	0	-4.013
hsa-mir-372	4	0.41319	0.60589	1	11798	2	-2.2113	0.036651	0.036679	0.988956	775	0	-2.2113
PIM3	3	0.28852	0.44102	1	9233	2	-3.1325	0.038965	0.038984	0.99999	776	0	-3.1325
INSL3	3	0.087162	0.19612	0.972898	4235	2	-2.9704	0.03901	0.039025	0.99999	777	0	-2.9704
DGCR6	3	0.31826	0.47196	1	9882	1	-0.78497	0.039099	0.039129	0.99999	778	0	-0.78497
CECR1	3	0.44383	0.59905	1	12410	2	-3.3165	0.039144	0.039169	0.99999	779	0	-3.3165
ZNF808	3	0.48665	0.64162	1	13273	2	-3.6131	0.039233	0.039255	0.99999	780	0	-3.6131
hsa-mir-1254-2	4	0.0073876	0.025196	0.860936	505	3	-0.89977	0.039681	0.039635	0.99999	781	0	-0.89977
POU4F3	3	0.47493	0.63003	1	13028	2	-3.7412	0.040261	0.040289	0.99999	782	0	-3.7412
CECR5	3	0.98793	0.98809	1	20588	0	-3.411	0.040261	0.040289	0.99999	783	0	-3.411
ASB9	3	0.36986	0.52478	1	10904	1	-3.013	0.040261	0.040289	0.99999	784	0	-3.013
RAP2A	3	0.045744	0.11069	0.961183	2447	2	-1.3756	0.040261	0.040289	0.99999	785	0	-1.3756
TOP3A	3	0.014088	0.037082	0.903038	869	1	-0.70073	0.040261	0.040289	0.99999	786	0	-0.70073
SCN4A	3	0.014851	0.038979	0.903038	912	2	-0.93001	0.040261	0.040289	0.99999	787	0	-0.93001
PRSS1	3	0.2489	0.39972	1	8381	2	-2.5881	0.040261	0.040289	0.99999	788	0	-2.5881
PCED1B	3	0.177	0.32354	0.997719	6814	1	-1.1607	0.040261	0.040289	0.99999	789	0	-1.1607
SAE1	3	0.25768	0.40896	1	8576	2	-1.3765	0.040261	0.040289	0.99999	790	0	-1.3765
FAM166B	3	0.94771	0.94793	1	19700	0	-0.27763	0.040261	0.040289	0.99999	791	0	-0.27763
DYRK1A	3	0.40168	0.55686	1	11547	1	-1.2234	0.040261	0.040289	0.99999	792	0	-1.2234
TP53RK	3	0.25064	0.40156	1	8411	1	-2.4508	0.040261	0.040289	0.99999	793	0	-2.4508
POLR2L	3	0.90981	0.90991	1	18904	0	-4.7876	0.040261	0.040289	0.99999	794	0	-4.7876
AMOTL2	3	0.043694	0.10622	0.958596	2347	1	-0.64417	0.040261	0.040289	0.99999	795	0	-0.64417
FAM229A	3	0.094175	0.20972	0.975343	4516	1	-1.0414	0.040261	0.040289	0.99999	796	0	-1.0414
TADA2B	3	0.3109	0.4644	1	9725	1	-2.76	0.040261	0.040289	0.99999	797	0	-2.76
CHCHD10	3	0.0081049	0.021941	0.856262	544	2	-0.32322	0.040261	0.040289	0.99999	798	0	-0.32322
ZNF335	3	0.94557	0.94577	1	19650	0	-4.4862	0.040261	0.040289	0.99999	799	0	-4.4862
ZNF74	3	0.98108	0.98117	1	20403	0	-4.0506	0.040261	0.040289	0.99999	800	0	-4.0506
CES4A	3	0.94318	0.94338	1	19592	0	-4.7492	0.040261	0.040289	0.99999	801	0	-4.7492
INMT	3	0.98048	0.98056	1	20388	0	-1.9247	0.040261	0.040289	0.99999	802	0	-1.9247
CCDC37	3	0.11641	0.25148	0.987097	5324	2	-1.5073	0.040261	0.040289	0.99999	803	0	-1.5073
CACYBP	3	0.35556	0.51025	1	10609	1	-3.3621	0.040261	0.040289	0.99999	804	0	-3.3621
AGO4	3	0.99134	0.99142	1	20668	0	-1.5935	0.040261	0.040289	0.99999	805	0	-1.5935
RAB18	3	0.1809	0.3278	0.997719	6909	2	-1.8004	0.040261	0.040289	0.99999	806	0	-1.8004
MSH5	3	0.96121	0.9614	1	20019	0	-5.0918	0.040261	0.040289	0.99999	807	0	-5.0918
ELP4	3	0.93602	0.93615	1	19447	0	-3.9945	0.040261	0.040289	0.99999	808	0	-3.9945
KRTAP4-7	3	0.40725	0.56253	1	11667	2	-3.9889	0.040261	0.040289	0.99999	809	0	-3.9889
NFATC3	3	0.37845	0.53342	1	11076	1	-3.439	0.040261	0.040289	0.99999	810	0	-3.439
TAF4	3	0.40256	0.55779	1	11567	1	-3.5122	0.040261	0.040289	0.99999	811	0	-3.5122
TENC1	3	0.59252	0.69404	1	14310	1	-0.1565	0.040261	0.040289	0.99999	812	0	-0.1565
SEC22A	3	0.85969	0.86039	1	17858	1	-2.9269	0.040261	0.040289	0.99999	813	0	-2.9269
HSF1	3	0.0060901	0.016679	0.83584	429	2	-0.71613	0.040261	0.040289	0.99999	814	0	-0.71613
ATAD5	3	0.42546	0.58076	1	12048	2	-3.0104	0.040261	0.040289	0.99999	815	0	-3.0104
KLHL8	3	0.53046	0.66721	1	13806	1	-3.5749	0.040261	0.040289	0.99999	816	0	-3.5749
MTA1	3	0.9414	0.94153	1	19556	0	-1.9979	0.040261	0.040289	0.99999	817	0	-1.9979
ETV6	3	0.38329	0.53836	1	11181	1	-1.1875	0.040261	0.040289	0.99999	818	0	-1.1875
DDN	3	0.89176	0.89189	1	18527	0	-5.0831	0.040261	0.040289	0.99999	819	0	-5.0831
PRSS21	3	0.40634	0.56164	1	11643	2	-4.3887	0.040261	0.040289	0.99999	820	0	-4.3887
RPL36	3	0.0077117	0.020925	0.855661	529	2	-0.92759	0.040261	0.040289	0.99999	821	0	-0.92759
ELN	3	0.61841	0.70612	1	14615	1	-3.8187	0.040261	0.040289	0.99999	822	0	-3.8187
UXT	3	0.29889	0.45183	1	9468	1	-3.1658	0.040261	0.040289	0.99999	823	0	-3.1658
hsa-mir-4283-2	4	0.75815	0.83679	1	16273	1	-3.9247	0.040512	0.040435	0.99999	824	0	-3.9247
hsa-mir-7976	4	0.34462	0.55652	1	10406	2	-3.1276	0.040868	0.04077	0.99999	825	0	-3.1276
hsa-mir-342	4	0.28899	0.50395	1	9246	2	-2.6722	0.041105	0.041007	0.99999	826	0	-2.6722
NEMF	3	0.27223	0.42407	1	8896	1	-2.5814	0.041332	0.041356	0.99999	827	0	-2.5814
ZNF267	3	0.05653	0.13399	0.961183	2948	1	-0.29363	0.041376	0.041404	0.99999	828	0	-0.29363
CD14	3	0.83324	0.83726	1	17357	1	-4.2013	0.041421	0.04145	0.99999	829	0	-4.2013
SLFN5	3	0.54312	0.67251	1	13920	1	-3.9276	0.041555	0.04159	0.99999	830	0	-3.9276
LHFPL5	3	0.58295	0.68973	1	14284	1	-3.7477	0.041555	0.04159	0.99999	831	0	-3.7477
LAT	3	0.80756	0.817	1	16944	1	-4.6407	0.041555	0.04159	0.99999	832	0	-4.6407
ZDHHC12	3	0.42601	0.58131	1	12058	1	-2.5399	0.041555	0.04159	0.99999	833	0	-2.5399
EXO5	3	0.37225	0.5272	1	10957	2	-3.6655	0.041867	0.041886	0.99999	834	0	-3.6655
ELK3	3	0.93944	0.9396	1	19523	0	-4.1405	0.041867	0.041886	0.99999	835	0	-4.1405
SOX21	3	0.84953	0.85119	1	17669	1	-4.1966	0.041867	0.041886	0.99999	836	0	-4.1966
GRAP2	3	0.72006	0.75956	1	15755	1	-4.2322	0.041867	0.041886	0.99999	837	0	-4.2322
COQ4	3	0.59252	0.69404	1	14397	1	-0.1565	0.041867	0.041886	0.99999	838	0	-0.1565
DMXL1	3	0.75088	0.77837	1	16168	1	-4.2551	0.041867	0.041886	0.99999	839	0	-4.2551
LOC100132146	3	0.82136	0.82767	1	17161	1	-3.0219	0.041867	0.041886	0.99999	840	0	-3.0219
CWC25	3	0.71061	0.7541	1	15658	1	-2.7122	0.041867	0.041886	0.99999	841	0	-2.7122
LRRC4C	3	0.84971	0.85135	1	17671	1	-3.579	0.04209	0.042128	0.99999	842	0	-3.579
MITD1	3	0.99901	0.99902	1	20851	0	-1.9066	0.042134	0.042171	0.99999	843	0	-1.9066
GRAMD1A	3	0.88636	0.88651	1	18419	0	-4.6257	0.042179	0.04221	0.99999	844	0	-4.6257
OR52I2	3	0.59252	0.69404	1	14378	1	-0.1565	0.042224	0.042256	0.99999	845	0	-0.1565
ZNF555	3	0.00045876	0.0013421	0.623212	34	1	-0.72351	0.042268	0.042301	0.99999	846	0	-0.72351
DEFA6	3	0.20129	0.34957	0.997769	7369	2	-1.056	0.042313	0.042342	0.99999	847	0	-1.056
PAPSS2	3	0.57526	0.68637	1	14210	1	-0.15739	0.042357	0.042392	0.99999	848	0	-0.15739
OPHN1	3	0.19552	0.3434	0.997719	7224	2	-3.7377	0.042402	0.04243	0.99999	849	0	-3.7377
PRDX4	3	0.79211	0.80589	1	16734	1	-4.3159	0.042447	0.042472	0.99999	850	0	-4.3159
TTC5	3	0.94176	0.94189	1	19564	0	-4.3141	0.042491	0.042518	0.99999	851	0	-4.3141
DISP1	3	0.96899	0.96911	1	20164	0	-5.0162	0.042536	0.042568	0.99999	852	0	-5.0162
PPIF	3	0.039345	0.096486	0.950239	2143	1	-0.1157	0.04258	0.04261	0.99999	853	0	-0.1157
CASP5	3	0.11476	0.24848	0.987097	5263	2	-3.028	0.042625	0.042656	0.99999	854	0	-3.028
PAH	3	0.74267	0.77319	1	16058	1	-3.0508	0.042669	0.0427	0.99999	855	0	-3.0508
NCKAP1L	3	0.69489	0.7452	1	15478	1	-2.6064	0.042714	0.042745	0.99999	856	0	-2.6064
PLAG1	3	0.81466	0.82233	1	17052	1	-3.2325	0.042759	0.042793	0.99999	857	0	-3.2325
hsa-mir-1245b	4	0.11831	0.2649	0.988819	5400	2	-3.1421	0.042823	0.04269	0.99999	858	0	-3.1421
BAG3	3	0.32294	0.47683	1	9980	1	-3.2509	0.042848	0.042881	0.99999	859	0	-3.2509
hsa-mir-6785	4	0.050108	0.14475	0.961183	2644	3	-1.6776	0.042882	0.042745	0.99999	860	0	-1.6776
NID2	3	0.10397	0.2284	0.978582	4884	2	-2.4243	0.042892	0.042924	0.99999	861	0	-2.4243
COMMD9	3	0.14785	0.29197	0.991302	6151	1	-2.5183	0.042937	0.042965	0.99999	862	0	-2.5183
hsa-mir-2861	4	0.52885	0.6912	1	13787	1	-3.1227	0.042941	0.042801	0.99999	863	0	-3.1227
EFNA5	3	0.97997	0.98004	1	20376	0	-4.737	0.042981	0.043007	0.99999	864	0	-4.737
hsa-mir-6877	4	0.0041255	0.014473	0.833034	297	3	-0.76009	0.043	0.042862	0.99999	865	0	-0.76009
REM2	3	0.68008	0.73712	1	15310	1	-3.2545	0.043026	0.043043	0.99999	866	0	-3.2545
hsa-mir-1284	4	0.14547	0.30607	0.991302	6098	2	-3.4084	0.04306	0.042918	0.99999	867	0	-3.4084
TMEM209	3	0.68137	0.73781	1	15323	1	-3.945	0.04307	0.043088	0.99999	868	0	-3.945
CDR2	3	0.99979	0.9998	1	20875	0	-1.0087	0.043115	0.043133	0.99999	869	0	-1.0087
POU5F2	3	0.3315	0.48562	1	10156	2	-3.2843	0.04316	0.043174	0.99999	870	0	-3.2843
ENOX2	3	0.23182	0.3817	1	8024	1	-2.9274	0.043204	0.043221	0.99999	871	0	-2.9274
ABCF1	3	0.95096	0.95118	1	19780	0	-3.1848	0.043249	0.043273	0.99999	872	0	-3.1848
CACNG1	3	0.97161	0.9717	1	20221	0	-4.3861	0.043293	0.043319	0.99999	873	0	-4.3861
OR5T3	3	0.71576	0.75704	1	15707	1	-4.0965	0.043338	0.043365	0.99999	874	0	-4.0965
HSPD1	3	0.93046	0.93057	1	19331	0	-2.6413	0.043427	0.043455	0.99999	875	0	-2.6413
ADC	3	0.77738	0.79567	1	16539	1	-4.4929	0.043471	0.043505	0.99999	876	0	-4.4929
CLPSL2	3	0.988	0.98817	1	20590	0	-1.3726	0.043516	0.043552	0.99999	877	0	-1.3726
LYRM1	3	0.23882	0.38911	1	8168	1	-1.5675	0.04356	0.043597	0.99999	878	0	-1.5675
ALAD	3	0.8904	0.89052	1	18494	0	-2.7589	0.043605	0.043646	0.99999	879	0	-2.7589
ABRA	3	0.7452	0.77477	1	16096	1	-2.8289	0.04365	0.043694	0.99999	880	0	-2.8289
MAP4K2	3	0.086637	0.1951	0.972898	4211	1	-0.99619	0.043694	0.04374	0.99999	881	0	-0.99619
hsa-mir-3148	4	0.018811	0.060321	0.91783	1150	3	-1.1554	0.04371	0.04356	0.99999	882	0	-1.1554
LOC100129083	3	0.7762	0.79489	1	16521	1	-3.9764	0.043739	0.043783	0.99999	883	0	-3.9764
GJB7	3	0.69874	0.74738	1	15517	1	-3.3723	0.043783	0.043824	0.99999	884	0	-3.3723
RAC3	3	0.94407	0.94427	1	19610	0	-2.9873	0.043828	0.043864	0.99999	885	0	-2.9873
TMEM134	3	0.9134	0.9135	1	18971	0	-0.42636	0.043872	0.0439	0.99999	886	0	-0.42636
FAM83B	3	0.94334	0.94354	1	19595	0	-0.41286	0.043917	0.043949	0.99999	887	0	-0.41286
hsa-mir-6132	4	0.32455	0.54212	1	10011	2	-3.2352	0.043947	0.043787	0.99999	888	0	-3.2352
PIBF1	3	0.39166	0.54677	1	11364	1	-3.4799	0.043961	0.04399	0.99999	889	0	-3.4799
LHPP	3	0.77062	0.79118	1	16437	1	-4.4585	0.044006	0.044033	0.99999	890	0	-4.4585
SNAPC2	3	0.8675	0.86778	1	17997	1	-4.5056	0.04405	0.044078	0.99999	891	0	-4.5056
BTBD17	3	0.98761	0.98776	1	20583	0	-4.4907	0.044095	0.044122	0.99999	892	0	-4.4907
GPLD1	3	0.92591	0.92601	1	19221	0	-4.9111	0.044139	0.044164	0.99999	893	0	-4.9111
LARGE	3	0.68482	0.73968	1	15367	1	-3.2884	0.044184	0.044205	0.99999	894	0	-3.2884
CCDC12	3	0.55092	0.67579	1	13985	1	-3.6431	0.044273	0.044296	0.99999	895	0	-3.6431
RABL6	3	0.5466	0.67396	1	13946	1	-3.9389	0.044362	0.044386	0.99999	896	0	-3.9389
HDAC3	3	0.97333	0.97339	1	20251	0	-3.0258	0.044407	0.044427	0.99999	897	0	-3.0258
ASCL1	3	0.19386	0.34167	0.997719	7180	1	-1.1045	0.044451	0.044473	0.99999	898	0	-1.1045
DOHH	3	0.054874	0.13051	0.961183	2855	2	-0.85423	0.044496	0.044513	0.99999	899	0	-0.85423
hsa-mir-4513	4	0.83858	0.87054	1	17447	1	-3.6087	0.044538	0.044371	0.99999	900	0	-3.6087
IFFO2	3	0.0044212	0.012209	0.807322	316	1	-0.73211	0.04454	0.044558	0.99999	901	0	-0.73211
KCNA5	3	0.055735	0.13232	0.961183	2895	1	-0.85644	0.044585	0.044602	0.99999	902	0	-0.85644
GPRC5A	3	0.94301	0.94321	1	19586	0	-1.1685	0.044629	0.044646	0.99999	903	0	-1.1685
NBL1	3	0.14632	0.29032	0.991302	6114	2	-3.1913	0.044674	0.044697	0.99999	904	0	-3.1913
ANHX	3	0.97132	0.97139	1	20215	0	-5.5678	0.044718	0.044737	0.99999	905	0	-5.5678
CEP68	3	0.024866	0.063271	0.921341	1456	2	-0.68297	0.044807	0.044821	0.99999	906	0	-0.68297
hsa-mir-658	4	0.078653	0.20209	0.975343	3903	3	-3.18	0.044834	0.044649	0.99999	907	0	-3.18
SEC61G	3	0.023531	0.060099	0.91783	1381	2	-2.9646	0.044852	0.04487	0.99999	908	0	-2.9646
RAVER1	3	0.99853	0.99854	1	20838	0	-2.6732	0.044896	0.044913	0.99999	909	0	-2.6732
SSX4B	3	0.11546	0.24976	0.987097	5287	2	-1.8325	0.044941	0.044958	0.99999	910	0	-1.8325
POLR3K	3	0.72379	0.76175	1	15810	1	-4.247	0.04503	0.045048	0.99999	911	0	-4.247
CIB2	3	0.9998	0.9998	1	20876	0	-1.2446	0.045074	0.045098	0.99999	912	0	-1.2446
OR4D6	3	0.98104	0.98114	1	20402	0	-2.387	0.045163	0.045188	0.99999	913	0	-2.387
C1orf151-NBL1	3	0.9064	0.90653	1	18829	0	-5.0846	0.045208	0.045237	0.99999	914	0	-5.0846
DQX1	3	0.95151	0.95174	1	19792	0	-2.2712	0.045297	0.045326	0.99999	915	0	-2.2712
KCTD15	3	0.1502	0.29449	0.991302	6197	1	-1.4237	0.045341	0.045369	0.99999	916	0	-1.4237
APC2	3	0.3854	0.54047	1	11225	2	-0.5559	0.045385	0.045409	0.99999	917	0	-0.5559
OR52J3	3	0.39206	0.54717	1	11371	2	-3.4813	0.04543	0.04545	0.99999	918	0	-3.4813
SLC35E3	3	0.13291	0.27577	0.990401	5821	1	-1.976	0.045474	0.045489	0.99999	919	0	-1.976
GCNT3	3	0.96265	0.96279	1	20045	0	-2.9684	0.045519	0.045537	0.99999	920	0	-2.9684
HIST1H4F	3	0.95399	0.95427	1	19849	0	-1.4802	0.045608	0.045617	0.99999	921	0	-1.4802
SMPD3	3	0.41498	0.57029	1	11837	1	-3.1833	0.045652	0.045656	0.99999	922	0	-3.1833
GJA10	3	0.56213	0.68054	1	14090	1	-3.9883	0.045697	0.045698	0.99999	923	0	-3.9883
CCDC85A	3	0.23764	0.38784	1	8148	1	-2.9443	0.045741	0.045743	0.99999	924	0	-2.9443
BCAR1	3	0.46522	0.62036	1	12833	2	-4.1384	0.045786	0.045787	0.99999	925	0	-4.1384
C3	3	0.39177	0.54688	1	11367	2	-3.6203	0.04583	0.045825	0.99999	926	0	-3.6203
GNL3L	3	0.85561	0.85668	1	17770	1	-2.6868	0.045875	0.045866	0.99999	927	0	-2.6868
DAZ3	3	0.46236	0.6175	1	12776	1	-3.6878	0.045919	0.045903	0.99999	928	0	-3.6878
CYCS	3	0.63102	0.71223	1	14744	1	-3.7309	0.045964	0.045943	0.99999	929	0	-3.7309
RFC4	3	0.25615	0.40736	1	8538	2	-2.4871	0.046053	0.046035	0.99999	930	0	-2.4871
GEMIN4	3	0.96801	0.96811	1	20147	0	-0.30057	0.046097	0.046087	0.99999	931	0	-0.30057
POU2F2	3	0.56634	0.68238	1	14126	1	-4.0005	0.046142	0.046131	0.99999	932	0	-4.0005
UNK	3	0.31656	0.47023	1	9843	1	-2.7848	0.04623	0.046224	0.99999	933	0	-2.7848
ERO1L	3	0.71688	0.75768	1	15718	1	-4.2184	0.046319	0.046317	0.99999	934	0	-4.2184
COPS7B	3	0.88683	0.887	1	18432	0	-4.3125	0.046408	0.046403	0.99999	935	0	-4.3125
IDS	3	0.42061	0.57598	1	11943	1	-3.5705	0.046453	0.046443	0.99999	936	0	-3.5705
TUBB2B	3	0.62314	0.70844	1	14670	1	-3.6981	0.046497	0.04649	0.99999	937	0	-3.6981
UNCX	3	0.90779	0.90788	1	18862	0	-4.006	0.046542	0.04653	0.99999	938	0	-4.006
KCTD19	3	0.22928	0.37901	1	7976	2	-3.3519	0.046631	0.046619	0.99999	939	0	-3.3519
LIN54	3	0.20744	0.35611	0.997769	7504	1	-1.3473	0.046675	0.046658	0.99999	940	0	-1.3473
RBBP9	3	0.98875	0.98889	1	20614	0	-5.7771	0.046719	0.046697	0.99999	941	0	-5.7771
C3orf38	3	0.27529	0.4273	1	8956	1	-3.0901	0.046764	0.046744	0.99999	942	0	-3.0901
MAF	3	0.22874	0.37848	1	7963	1	-2.9097	0.046808	0.046794	0.99999	943	0	-2.9097
RMND5B	3	0.20962	0.35839	0.997769	7559	1	-1.0113	0.046853	0.046835	0.99999	944	0	-1.0113
SDC4	3	0.77953	0.79714	1	16571	1	-2.3154	0.046897	0.046876	0.99999	945	0	-2.3154
CRTAP	3	0.25611	0.40731	1	8536	2	-3.5741	0.046986	0.04697	0.99999	946	0	-3.5741
DSTYK	3	0.59252	0.69404	1	14309	1	-0.1565	0.04703	0.047014	0.99999	947	0	-0.1565
KRT24	3	0.27247	0.42432	1	8901	2	-3.6035	0.047075	0.047062	0.99999	948	0	-3.6035
COX17	3	0.51056	0.659	1	13616	1	-3.3495	0.047119	0.047109	0.99999	949	0	-3.3495
CPNE7	3	0.74522	0.77478	1	16097	1	-4.341	0.047164	0.047154	0.99999	950	0	-4.341
TFAP2B	3	0.91704	0.91714	1	19042	0	-4.1424	0.047208	0.047198	0.99999	951	0	-4.1424
XPNPEP1	3	0.19888	0.34698	0.997719	7313	1	-0.26364	0.047386	0.047364	0.99999	952	0	-0.26364
SLC29A3	3	0.11275	0.2448	0.987097	5197	2	-1.3797	0.04743	0.047415	0.99999	953	0	-1.3797
ADAR	3	0.83089	0.83534	1	17319	1	-4.7561	0.047475	0.047459	0.99999	954	0	-4.7561
SRSF4	3	0.07462	0.17122	0.968486	3735	2	-0.93351	0.047519	0.047505	0.99999	955	0	-0.93351
APH1B	3	0.70228	0.74936	1	15558	1	-1.5297	0.047608	0.047594	0.99999	956	0	-1.5297
FXR2	3	0.33009	0.48417	1	10125	2	-3.3801	0.047652	0.047638	0.99999	957	0	-3.3801
PRKAA2	3	0.79646	0.80896	1	16784	1	-1.9437	0.047697	0.047683	0.99999	958	0	-1.9437
SOX14	3	0.23825	0.3885	1	8158	1	-0.67434	0.047741	0.047726	0.99999	959	0	-0.67434
EFTUD1	3	0.32859	0.48265	1	10093	1	-3.2742	0.047786	0.047775	0.99999	960	0	-3.2742
CDH4	3	0.15287	0.29736	0.991302	6253	1	-1.4604	0.04783	0.047818	0.99999	961	0	-1.4604
C1QTNF5	3	0.81671	0.82398	1	17096	1	-1.1482	0.047874	0.047867	0.99999	962	0	-1.1482
SPIRE2	3	0.86579	0.86614	1	17970	1	-4.7445	0.047919	0.047902	0.99999	963	0	-4.7445
TOMM20	3	0.32273	0.4766	1	9975	1	-3.2504	0.047963	0.047951	0.99999	964	0	-3.2504
C7orf33	3	0.34166	0.49604	1	10344	1	-3.3187	0.048008	0.048004	0.99999	965	0	-3.3187
NRXN2	3	0.92434	0.92445	1	19186	0	-3.5533	0.048052	0.048055	0.99999	966	0	-3.5533
VCX3B	3	0.97892	0.97902	1	20358	0	-3.4777	0.048096	0.048101	0.99999	967	0	-3.4777
ATP4B	3	0.9993	0.9993	1	20861	0	-2.5843	0.048185	0.048202	0.99999	968	0	-2.5843
hsa-mir-6873	4	0.3719	0.57603	1	10948	1	-3.0502	0.048228	0.048005	0.99999	969	0	-3.0502
hsa-mir-4499	4	0.0015752	0.0057036	0.751724	131	3	-0.82915	0.048228	0.048005	0.99999	970	0	-0.82915
hsa-mir-593	4	0.21183	0.40152	1	7603	2	-3.4244	0.048228	0.048005	0.99999	971	0	-3.4244
hsa-mir-5680	4	0.96289	0.96283	1	20049	0	-4.7508	0.048228	0.048005	0.99999	972	0	-4.7508
hsa-mir-4493	4	0.20855	0.397	1	7532	2	-2.4284	0.048228	0.048005	0.99999	973	0	-2.4284
hsa-mir-6165	4	0.0088883	0.029984	0.884943	595	2	-1.3141	0.048228	0.048005	0.99999	974	0	-1.3141
hsa-mir-6855	4	0.050761	0.14643	0.961183	2662	1	-0.32887	0.048228	0.048005	0.99999	975	0	-0.32887
hsa-mir-4523	4	0.27636	0.48769	1	8991	2	-1.3221	0.048228	0.048005	0.99999	976	0	-1.3221
hsa-mir-4474	4	0.014502	0.047492	0.910451	895	3	-1.8564	0.048228	0.048005	0.99999	977	0	-1.8564
hsa-mir-663a	4	0.1469	0.30817	0.991302	6127	3	-2.6947	0.048228	0.048005	0.99999	978	0	-2.6947
hsa-mir-1273c	4	0.24858	0.45125	1	8374	2	-3.3249	0.048228	0.048005	0.99999	979	0	-3.3249
hsa-mir-3197	4	0.055776	0.15897	0.966024	2904	3	-0.73188	0.048228	0.048005	0.99999	980	0	-0.73188
hsa-mir-599	4	0.21363	0.40401	1	7649	3	-4.1595	0.048228	0.048005	0.99999	981	0	-4.1595
hsa-mir-3610	4	0.12036	0.26809	0.988819	5474	2	-0.76557	0.048228	0.048005	0.99999	982	0	-0.76557
hsa-mir-4280	4	0.92642	0.92714	1	19237	1	-4.7703	0.048228	0.048005	0.99999	983	0	-4.7703
hsa-mir-4713	4	0.48904	0.66143	1	13319	2	-3.9812	0.048228	0.048005	0.99999	984	0	-3.9812
hsa-mir-4644	4	0.15779	0.32444	0.997719	6372	2	-2.2151	0.048228	0.048005	0.99999	985	0	-2.2151
SH2D6	3	0.71239	0.75511	1	15673	1	-3.2844	0.04823	0.048246	0.99999	986	0	-3.2844
IER3IP1	3	0.97729	0.97739	1	20322	0	-0.70113	0.048274	0.048291	0.99999	987	0	-0.70113
FLJ44313	3	0.67323	0.7334	1	15215	1	-3.3894	0.048318	0.048337	0.99999	988	0	-3.3894
PRR22	3	0.15435	0.29896	0.991302	6287	2	-0.15739	0.048363	0.04838	0.99999	989	0	-0.15739
MSS51	3	0.32384	0.4778	1	9997	2	-3.6247	0.048407	0.048426	0.99999	990	0	-3.6247
SORD	3	0.20015	0.34835	0.997769	7338	2	-1.0557	0.048452	0.048478	0.99999	991	0	-1.0557
SEC61A1	3	0.019623	0.050665	0.910451	1189	2	-0.76182	0.048496	0.048517	0.99999	992	0	-0.76182
IREB2	3	0.10503	0.23041	0.978582	4927	2	-3.1063	0.04854	0.04856	0.99999	993	0	-3.1063
S100B	3	0.19221	0.33998	0.997719	7147	1	-2.6912	0.048585	0.048604	0.99999	994	0	-2.6912
DAZ1	3	0.9267	0.92681	1	19245	0	-4.6297	0.048629	0.04864	0.99999	995	0	-4.6297
GLRA3	3	0.82774	0.83272	1	17259	1	-4.0604	0.048674	0.048691	0.99999	996	0	-4.0604
LY75-CD302	3	0.7531	0.77974	1	16202	1	-3.3316	0.048718	0.048735	0.99999	997	0	-3.3316
ZNF217	3	0.22061	0.36995	0.998933	7793	2	-3.5212	0.048762	0.048781	0.99999	998	0	-3.5212
DIP2A	3	0.84233	0.84493	1	17519	1	-4.2536	0.048807	0.048831	0.99999	999	0	-4.2536
TAS2R40	3	0.93166	0.93173	1	19349	0	-5.3501	0.048851	0.04888	0.99999	1000	0	-5.3501
TTBK2	3	0.71481	0.75649	1	15696	1	-3.0652	0.048895	0.048933	0.99999	1001	0	-3.0652
MSRB3	3	0.95533	0.95559	1	19881	0	-2.4393	0.04894	0.048975	0.99999	1002	0	-2.4393
HIRA	3	0.96926	0.96938	1	20172	0	-3.9628	0.048984	0.049022	0.99999	1003	0	-3.9628
CDC14A	2	0.58033	0.60223	1	14252	1	-1.3134	0.049015	0.048911	0.99999	1004	0	-1.3134
CD1A	3	0.23931	0.38961	1	8178	2	-3.2495	0.049029	0.049067	0.99999	1005	0	-3.2495
SAMHD1	3	0.43144	0.58673	1	12159	2	-4.1237	0.049073	0.049115	0.99999	1006	0	-4.1237
ADAMTS8	3	0.31041	0.46394	1	9715	1	-3.2082	0.049162	0.049209	0.99999	1007	0	-3.2082
ZNF746	3	0.391	0.54606	1	11347	1	-3.0644	0.049206	0.049255	0.99999	1008	0	-3.0644
CFHR2	3	0.95925	0.95944	1	19976	0	-2.7376	0.04925	0.049302	0.99999	1009	0	-2.7376
HIST1H2BE	3	0.62068	0.7072	1	14639	1	-0.62758	0.049339	0.049384	0.99999	1010	0	-0.62758
PASK	3	0.48361	0.63865	1	13216	1	-3.4154	0.049384	0.049432	0.99999	1011	0	-3.4154
YARS	3	0.11185	0.24308	0.986112	5169	2	-3.0223	0.049428	0.049482	0.99999	1012	0	-3.0223
UAP1	3	0.39136	0.54647	1	11356	1	-3.4786	0.049472	0.049533	0.99999	1013	0	-3.4786
MED20	3	0.7915	0.80547	1	16724	1	-4.4592	0.049517	0.049573	0.99999	1014	0	-4.4592
PTPN13	3	0.59252	0.69404	1	14426	1	-0.32281	0.049561	0.049623	0.99999	1015	0	-0.32281
F8	3	0.064013	0.14958	0.96201	3306	1	-0.59417	0.049605	0.049674	0.99999	1016	0	-0.59417
PGA5	3	0.326	0.47999	1	10043	1	-2.7607	0.04965	0.049717	0.99999	1017	0	-2.7607
DYNC1H1	3	0.73804	0.77035	1	16013	1	-4.1983	0.049694	0.049766	0.99999	1018	0	-4.1983
DUSP7	3	0.78503	0.80087	1	16633	1	-4.5284	0.049783	0.049857	0.99999	1019	0	-4.5284
PHF21A	3	0.98292	0.98303	1	20466	0	-2.414	0.049827	0.049901	0.99999	1020	0	-2.414
C19orf10	3	0.693	0.74418	1	15455	1	-4.1162	0.049871	0.049943	0.99999	1021	0	-4.1162
SYNE2	3	0.85208	0.85349	1	17716	1	-4.2107	0.049916	0.049993	0.99999	1022	0	-4.2107
LRRC8E	3	0.50988	0.65873	1	13612	1	-3.3461	0.04996	0.050038	0.99999	1023	0	-3.3461
KRTAP6-1	3	0.99175	0.99185	1	20679	0	-4.4591	0.050004	0.050082	0.99999	1024	0	-4.4591
NTSR2	3	0.22308	0.37251	0.999451	7847	2	-3.6884	0.050049	0.050125	0.99999	1025	0	-3.6884
NPIPL3	3	0.35666	0.51142	1	10639	2	-4.4358	0.050093	0.050173	0.99999	1026	0	-4.4358
HMGN2	3	0.42818	0.58349	1	12099	1	-3.5913	0.050137	0.050213	0.99999	1027	0	-3.5913
IRGM	3	0.95017	0.95038	1	19768	0	-4.8536	0.050182	0.050257	0.99999	1028	0	-4.8536
DAZ2	3	0.3935	0.54863	1	11399	1	-3.485	0.050226	0.050307	0.99999	1029	0	-3.485
hsa-mir-4801	3	0.56529	0.68196	1	14116	1	-3.6547	0.05027	0.050354	0.99999	1030	0	-3.6547
TMEM65	3	0.65383	0.72354	1	14990	1	-2.1957	0.050315	0.0504	0.99999	1031	0	-2.1957
EFCAB1	3	0.018785	0.048634	0.910451	1148	2	-0.69268	0.050359	0.050442	0.99999	1032	0	-0.69268
SLC6A1	3	0.031259	0.078145	0.946151	1746	2	-0.78495	0.050403	0.050484	0.99999	1033	0	-0.78495
OR13C9	3	0.92226	0.92237	1	19147	0	-4.5423	0.050736	0.050803	0.99999	1034	0	-4.5423
IRGQ	3	0.039345	0.096486	0.950239	2142	1	-0.80469	0.050736	0.050803	0.99999	1035	0	-0.80469
CTAGE4	3	0.24613	0.39678	1	8315	2	-2.3644	0.050736	0.050803	0.99999	1036	0	-2.3644
MED8	3	0.23119	0.38102	1	8011	1	-2.9234	0.050736	0.050803	0.99999	1037	0	-2.9234
DDO	3	0.98241	0.98255	1	20446	0	-1.1537	0.050736	0.050803	0.99999	1038	0	-1.1537
IQCK	3	0.99401	0.99411	1	20724	0	-4.4943	0.050736	0.050803	0.99999	1039	0	-4.4943
TRO	3	0.65508	0.72416	1	15006	1	-3.9607	0.050736	0.050803	0.99999	1040	0	-3.9607
CD79B	3	0.1133	0.24581	0.987097	5217	1	-1.3972	0.050736	0.050803	0.99999	1041	0	-1.3972
TRUB2	3	0.33692	0.49121	1	10265	2	-2.6016	0.05098	0.051057	0.99999	1042	0	-2.6016
CNBP	3	0.19789	0.34592	0.997719	7286	2	-2.0271	0.051024	0.051108	0.99999	1043	0	-2.0271
MAN2B2	3	0.66396	0.72865	1	15114	1	-1.4578	0.051068	0.051155	0.99999	1044	0	-1.4578
SMR3A	3	0.81061	0.81927	1	16991	1	-3.9527	0.051157	0.051231	0.99999	1045	0	-3.9527
TMEM151A	3	0.062564	0.14664	0.961183	3241	2	-1.4958	0.051245	0.05132	0.99999	1046	0	-1.4958
HTRA3	3	0.29582	0.44864	1	9404	2	-3.4899	0.05129	0.051372	0.99999	1047	0	-3.4899
DDB2	3	0.65013	0.72166	1	14960	1	-2.8055	0.051334	0.05141	0.99999	1048	0	-2.8055
WNK1	3	0.12454	0.2662	0.988819	5624	2	-1.7356	0.051378	0.05146	0.99999	1049	0	-1.7356
ARHGEF37	3	0.98458	0.98475	1	20501	0	-3.869	0.051423	0.051509	0.99999	1050	0	-3.869
RAB40AL	3	0.57526	0.68637	1	14216	1	-0.46869	0.051467	0.051557	0.99999	1051	0	-0.46869
RNF39	3	0.41379	0.56913	1	11813	1	-3.5484	0.051511	0.051596	0.99999	1052	0	-3.5484
SPECC1	3	0.46488	0.62004	1	12828	1	-3.6945	0.051555	0.051633	0.99999	1053	0	-3.6945
UVRAG	3	0.027047	0.068436	0.936772	1553	2	-1.1309	0.0516	0.051673	0.99999	1054	0	-1.1309
RAB21	3	0.74008	0.7716	1	16038	1	-3.7695	0.051688	0.051759	0.99999	1055	0	-3.7695
hsa-mir-1245a	4	0.3986	0.5953	1	11488	2	-3.7075	0.051731	0.051545	0.99999	1056	0	-3.7075
GLT6D1	3	0.17591	0.32237	0.997719	6789	2	-3.5183	0.051733	0.051801	0.99999	1057	0	-3.5183
LOC728392	3	0.95837	0.95856	1	19949	0	-5.2117	0.051777	0.051843	0.99999	1058	0	-5.2117
FERMT3	3	0.75265	0.77946	1	16194	1	-4.3727	0.051821	0.051889	0.99999	1059	0	-4.3727
hsa-mir-4999	4	0.070896	0.1893	0.971199	3581	1	-2.7013	0.051907	0.051718	0.99999	1060	0	-2.7013
MOG	3	0.15861	0.30363	0.991302	6390	1	-2.5646	0.05191	0.051977	0.99999	1061	0	-2.5646
SPINK6	3	0.83882	0.8419	1	17456	1	-1.8575	0.051954	0.052024	0.99999	1062	0	-1.8575
OR6C75	3	0.82595	0.83128	1	17238	1	-2.3862	0.051998	0.052069	0.99999	1063	0	-2.3862
COX6B2	3	0.55355	0.67692	1	14010	1	-3.4045	0.052043	0.052105	0.99999	1064	0	-3.4045
CLCNKB	3	0.90602	0.90616	1	18821	0	-3.3767	0.052087	0.052146	0.99999	1065	0	-3.3767
CLEC16A	3	0.40063	0.55583	1	11526	2	-3.6858	0.052131	0.052186	0.99999	1066	0	-3.6858
MKI67	3	0.75413	0.7804	1	16216	1	-3.8457	0.052175	0.052227	0.99999	1067	0	-3.8457
UBA3	3	0.77016	0.79085	1	16431	1	-4.4558	0.05222	0.052275	0.99999	1068	0	-4.4558
NMNAT3	3	0.4428	0.59805	1	12390	1	-3.0596	0.052264	0.052321	0.99999	1069	0	-3.0596
PGA3	3	0.26377	0.41529	1	8702	1	-2.997	0.052308	0.052365	0.99999	1070	0	-2.997
PRR5	3	0.76492	0.78739	1	16362	1	-3.4678	0.052353	0.05241	0.99999	1071	0	-3.4678
PRR5-ARHGAP8	3	0.017085	0.044459	0.906676	1029	2	-0.75777	0.052397	0.052453	0.99999	1072	0	-0.75777
SCPEP1	3	0.25268	0.40367	1	8459	1	-2.9957	0.052441	0.052495	0.99999	1073	0	-2.9957
TARSL2	3	0.25166	0.40261	1	8442	1	-2.991	0.052485	0.052539	0.99999	1074	0	-2.991
CHPF2	3	0.96578	0.96588	1	20102	0	-4.3083	0.05253	0.052589	0.99999	1075	0	-4.3083
KRT80	3	0.042265	0.10301	0.950257	2299	2	-1.3142	0.052618	0.052678	0.99999	1076	0	-1.3142
FAM200A	3	0.50312	0.65607	1	13548	1	-3.806	0.052662	0.052725	0.99999	1077	0	-3.806
EDF1	3	0.40043	0.55561	1	11521	2	-3.7005	0.052707	0.052768	0.99999	1078	0	-3.7005
ESYT3	3	0.73963	0.77133	1	16033	1	-1.3897	0.052751	0.052815	0.99999	1079	0	-1.3897
PGA4	3	0.72176	0.76057	1	15776	1	-3.124	0.052795	0.052863	0.99999	1080	0	-3.124
OR4A5	3	0.36519	0.51999	1	10807	1	-2.9941	0.052972	0.053037	0.99999	1081	0	-2.9941
PIWIL2	3	0.018785	0.048634	0.910451	1135	1	-0.69268	0.053016	0.053081	0.99999	1082	0	-0.69268
TCF19	3	0.43578	0.59104	1	12244	2	-3.3972	0.053061	0.053124	0.99999	1083	0	-3.3972
TSHB	3	0.49658	0.65149	1	13458	1	-1.2152	0.053105	0.053175	0.99999	1084	0	-1.2152
SPINK5	3	0.90135	0.90151	1	18720	0	-5.1441	0.053149	0.053226	0.99999	1085	0	-5.1441
LTC4S	3	0.47885	0.63392	1	13113	2	-3.6279	0.053193	0.053268	0.99999	1086	0	-3.6279
TMX1	3	0.80426	0.81457	1	16905	1	-4.1405	0.053238	0.053319	0.99999	1087	0	-4.1405
OTOP3	3	0.45846	0.61364	1	12696	1	-3.6768	0.053282	0.053364	0.99999	1088	0	-3.6768
hsa-mir-4488	4	0.86409	0.88382	1	17945	1	-3.6657	0.053317	0.053142	0.99999	1089	0	-3.6657
hsa-mir-4650-1	4	0.41486	0.6071	1	11834	2	-3.646	0.053317	0.053142	0.99999	1090	0	-3.646
NAPEPLD	3	0.83428	0.83812	1	17372	1	-4.3135	0.053326	0.053408	0.99999	1091	0	-4.3135
PEAK1	3	0.065969	0.15363	0.966024	3380	2	-0.97869	0.05337	0.053449	0.99999	1092	0	-0.97869
DAZ4	3	0.9162	0.91626	1	19027	0	-3.7684	0.053415	0.053501	0.99999	1093	0	-3.7684
CCDC6	3	0.84314	0.84566	1	17539	1	-4.8157	0.053459	0.053548	0.99999	1094	0	-4.8157
C3orf22	3	0.9803	0.98037	1	20383	0	-1.7772	0.053503	0.05359	0.99999	1095	0	-1.7772
RHOF	3	0.085405	0.1927	0.972137	4162	1	-0.98879	0.053547	0.053634	0.99999	1096	0	-0.98879
WSCD2	3	0.73246	0.76692	1	15937	1	-1.8502	0.053591	0.053673	0.99999	1097	0	-1.8502
FOXF1	3	0.23861	0.38888	1	8164	1	-2.9463	0.053636	0.053711	0.99999	1098	0	-2.9463
AAMP	3	0.10944	0.23866	0.983424	5085	1	-0.43231	0.05368	0.053755	0.99999	1099	0	-0.43231
NPY1R	3	0.39875	0.55392	1	11492	1	-3.5001	0.053724	0.053794	0.99999	1100	0	-3.5001
PCCB	3	0.46472	0.61987	1	12822	1	-3.2063	0.053813	0.053889	0.99999	1101	0	-3.2063
LIMCH1	3	0.85971	0.86041	1	17859	1	-3.6934	0.053813	0.053889	0.99999	1102	0	-3.6934
MEOX1	3	0.052853	0.12615	0.961183	2759	2	-2.4593	0.053901	0.053974	0.99999	1103	0	-2.4593
ARHGAP21	3	0.262	0.41347	1	8659	2	-3.5799	0.053945	0.054018	0.99999	1104	0	-3.5799
OR2L3	3	0.54203	0.67204	1	13906	1	-3.9247	0.05399	0.054067	0.99999	1105	0	-3.9247
MRPL24	3	0.13885	0.28225	0.991302	5947	2	-3.6454	0.054034	0.054124	0.99999	1106	0	-3.6454
ZBED4	3	0.57526	0.68637	1	14212	1	-0.3157	0.054078	0.054176	0.99999	1107	0	-0.3157
ISCU	3	0.16607	0.31177	0.991302	6517	2	-0.1565	0.054122	0.054216	0.99999	1108	0	-0.1565
PPP1CC	3	0.99519	0.99529	1	20762	0	-3.3062	0.054166	0.054251	0.99999	1109	0	-3.3062
GRB7	3	0.244	0.39457	1	8276	2	-3.3692	0.054255	0.054345	0.99999	1110	0	-3.3692
OR5M1	3	0.57526	0.68637	1	14209	1	-0.31745	0.054299	0.054396	0.99999	1111	0	-0.31745
OR2T35	3	0.85654	0.85748	1	17791	1	-3.4178	0.054387	0.054486	0.99999	1112	0	-3.4178
NDUFB9	3	0.23338	0.38336	1	8048	1	-0.92261	0.054432	0.054529	0.99999	1113	0	-0.92261
GNG2	3	0.42961	0.58494	1	12121	1	-3.5963	0.054476	0.054567	0.99999	1114	0	-3.5963
L3MBTL1	3	0.6597	0.72648	1	15063	1	-4.2516	0.05452	0.054616	0.99999	1115	0	-4.2516
AMOTL1	3	0.013034	0.034449	0.900898	805	2	-0.76975	0.054564	0.054654	0.99999	1116	0	-0.76975
MAP10	3	0.57918	0.68805	1	14245	1	-2.7523	0.054608	0.054704	0.99999	1117	0	-2.7523
NAP1L5	3	0.4764	0.63151	1	13056	1	-3.3934	0.054697	0.0548	0.99999	1118	0	-3.3934
CACNA2D4	3	0.91875	0.91886	1	19080	0	-2.2893	0.054741	0.054848	0.99999	1119	0	-2.2893
CXorf21	3	0.99435	0.99444	1	20739	0	-5.0793	0.054785	0.054893	0.99999	1120	0	-5.0793
DHRS9	3	0.13642	0.2796	0.991302	5893	2	-0.7157	0.054874	0.054986	0.99999	1121	0	-0.7157
JMJD4	3	0.18535	0.33258	0.997719	7008	1	-1.8742	0.055006	0.055113	0.99999	1122	0	-1.8742
hsa-mir-558	4	0.048656	0.14107	0.961183	2578	3	-3.0088	0.055019	0.054808	0.99999	1123	0	-3.0088
OR2D2	3	0.21576	0.36489	0.998255	7690	2	-0.94689	0.05505	0.055156	0.99999	1124	0	-0.94689
HARS2	3	0.4804	0.63545	1	13155	2	-1.4793	0.055094	0.055191	0.99999	1125	0	-1.4793
TTLL7	3	0.35516	0.50985	1	10597	1	-3.3604	0.055139	0.05524	0.99999	1126	0	-3.3604
ARHGEF19	3	0.098485	0.218	0.975343	4693	1	-1.0741	0.055183	0.055278	0.99999	1127	0	-1.0741
NEXN	3	0.43766	0.59294	1	12287	1	-3.077	0.055271	0.055364	0.99999	1128	0	-3.077
ABCG5	3	0.040469	0.099058	0.950239	2209	2	-2.6809	0.055315	0.055416	0.99999	1129	0	-2.6809
DAB1	3	0.25683	0.40804	1	8556	2	-3.0117	0.05536	0.055456	0.99999	1130	0	-3.0117
AARD	3	0.3955	0.55065	1	11428	2	-3.9046	0.055404	0.055502	0.99999	1131	0	-3.9046
hsa-mir-562	4	0.61369	0.75599	1	14572	1	-3.2194	0.055429	0.055224	0.99999	1132	0	-3.2194
MTHFSD	3	0.18659	0.3339	0.997719	7038	2	-3.2685	0.055448	0.055548	0.99999	1133	0	-3.2685
PIGR	3	0.67638	0.7351	1	15251	1	-3.9249	0.055492	0.055593	0.99999	1134	0	-3.9249
CT62	3	0.9654	0.96549	1	20094	0	-4.0704	0.055536	0.055634	0.99999	1135	0	-4.0704
PRB3	3	0.98161	0.98171	1	20420	0	-5.4212	0.05558	0.055679	0.99999	1136	0	-5.4212
C20orf166	3	0.63197	0.71269	1	14751	1	-3.647	0.055625	0.055724	0.99999	1137	0	-3.647
KIF21A	3	0.11852	0.25532	0.988228	5407	2	-1.5691	0.055669	0.055762	0.99999	1138	0	-1.5691
IQCF2	3	0.38119	0.53623	1	11140	1	-0.6356	0.055713	0.055803	0.99999	1139	0	-0.6356
TMEM30B	3	0.19587	0.34377	0.997719	7235	2	-1.0908	0.05589	0.05598	0.99999	1140	0	-1.0908
ATG13	3	0.87944	0.87963	1	18260	0	-5.0095	0.055934	0.056033	0.99999	1141	0	-5.0095
RP1	3	0.21578	0.36491	0.998255	7691	1	-2.8308	0.055978	0.05607	0.99999	1142	0	-2.8308
CNN3	3	0.32662	0.48063	1	10053	2	-3.2641	0.056022	0.056108	0.99999	1143	0	-3.2641
ANKRD23	3	0.08369	0.18941	0.971199	4099	2	-1.1608	0.056066	0.056155	0.99999	1144	0	-1.1608
C1orf234	3	0.96345	0.9636	1	20062	0	-4.9369	0.056154	0.056242	0.99999	1145	0	-4.9369
ZC4H2	3	0.12271	0.2629	0.988284	5568	2	-3.6873	0.056199	0.056282	0.99999	1146	0	-3.6873
TREML1	3	0.4476	0.60276	1	12482	1	-2.4481	0.056243	0.056329	0.99999	1147	0	-2.4481
SLC14A2	3	0.22671	0.37635	1	7926	2	-3.9513	0.056287	0.056381	0.99999	1148	0	-3.9513
SPRN	3	0.7818	0.79865	1	16596	1	-4.0101	0.056331	0.056427	0.99999	1149	0	-4.0101
PFDN1	3	0.34118	0.49557	1	10333	2	-4.2798	0.056375	0.05647	0.99999	1150	0	-4.2798
PTGS2	3	0.87893	0.87909	1	18242	0	-5.0069	0.056419	0.056512	0.99999	1151	0	-5.0069
NINJ1	3	0.49284	0.64777	1	13382	1	-3.7747	0.056463	0.056563	0.99999	1152	0	-3.7747
CLIC1	3	0.93341	0.93356	1	19385	0	-4.0264	0.056508	0.056604	0.99999	1153	0	-4.0264
PTGDR	3	0.99998	0.99998	1	20883	0	-0.62507	0.056552	0.05665	0.99999	1154	0	-0.62507
BSX	3	0.64059	0.71694	1	14862	1	-3.774	0.056596	0.056696	0.99999	1155	0	-3.774
DEPDC5	3	0.96002	0.96021	1	19991	0	-4.883	0.05664	0.056743	0.99999	1156	0	-4.883
hsa-mir-4418	4	0.83726	0.86992	1	17430	1	-3.3708	0.05666	0.05648	0.99999	1157	0	-3.3708
SNAP25	3	0.42328	0.57862	1	11997	1	-3.1203	0.056772	0.056871	0.99999	1158	0	-3.1203
HAO1	3	0.33059	0.48468	1	10133	1	-3.2802	0.056817	0.056913	0.99999	1159	0	-3.2802
GGT7	3	0.48252	0.63755	1	13200	1	-3.7474	0.056861	0.056956	0.99999	1160	0	-3.7474
ECM1	3	0.48289	0.63792	1	13205	2	-2.9776	0.056905	0.057005	0.99999	1161	0	-2.9776
LRP6	3	0.99911	0.99911	1	20853	0	-3.479	0.056993	0.057082	0.99999	1162	0	-3.479
RNF135	3	0.65406	0.72366	1	14993	1	-3.0704	0.057037	0.057127	0.99999	1163	0	-3.0704
OR2T2	3	0.35537	0.51007	1	10601	1	-3.3611	0.057125	0.057214	0.99999	1164	0	-3.3611
ZMYND15	3	0.94584	0.94603	1	19656	0	-3.0142	0.057214	0.057308	0.99999	1165	0	-3.0142
HYAL2	3	0.98848	0.98863	1	20605	0	-4.7318	0.057214	0.057308	0.99999	1166	0	-4.7318
IL3	3	0.99793	0.99796	1	20825	0	-1.8536	0.057214	0.057308	0.99999	1167	0	-1.8536
CPB1	3	0.98732	0.98746	1	20576	0	-4.6616	0.057302	0.057403	0.99999	1168	0	-4.6616
SERPINA3	3	0.9167	0.91678	1	19036	0	-3.0144	0.057346	0.057446	0.99999	1169	0	-3.0144
RDH8	3	0.87894	0.8791	1	18243	0	-4.4831	0.05739	0.057495	0.99999	1170	0	-4.4831
hsa-mir-625	4	0.15401	0.31877	0.997719	6275	3	-2.6939	0.057421	0.057201	0.99999	1171	0	-2.6939
CCDC113	3	0.46836	0.62348	1	12901	2	-4.1034	0.057434	0.057533	0.99999	1172	0	-4.1034
RETNLB	3	0.8276	0.8326	1	17257	1	-4.5687	0.057478	0.057583	0.99999	1173	0	-4.5687
ATP6V1C1	3	0.96756	0.96766	1	20135	0	-2.005	0.057567	0.057677	0.99999	1174	0	-2.005
LEPRE1	3	0.20006	0.34825	0.997769	7336	2	-3.5357	0.057611	0.057723	0.99999	1175	0	-3.5357
ZNF486	3	0.9869	0.98703	1	20561	0	-5.5656	0.057655	0.057764	0.99999	1176	0	-5.5656
OR1S1	3	0.94842	0.94861	1	19724	0	-3.5727	0.057699	0.057805	0.99999	1177	0	-3.5727
MBD1	3	0.27953	0.43175	1	9051	2	-3.3657	0.057787	0.057898	0.99999	1178	0	-3.3657
ADRB1	3	0.53719	0.67002	1	13869	1	-3.4969	0.057831	0.057946	0.99999	1179	0	-3.4969
NAT8B	3	0.42484	0.58015	1	12036	2	-2.8881	0.057875	0.057999	0.99999	1180	0	-2.8881
RPS8	3	0.2143	0.36333	0.998255	7661	1	-0.63839	0.057919	0.058042	0.99999	1181	0	-0.63839
CCDC69	3	0.89818	0.89836	1	18663	0	-4.5288	0.057963	0.058082	0.99999	1182	0	-4.5288
ACTL7B	3	0.70158	0.74897	1	15549	1	-2.8781	0.058008	0.058128	0.99999	1183	0	-2.8781
CLEC4A	3	0.41334	0.56865	1	11802	1	-3.5469	0.058052	0.058168	0.99999	1184	0	-3.5469
CHCHD2	3	0.96135	0.96154	1	20021	0	-2.1785	0.058096	0.058215	0.99999	1185	0	-2.1785
ZDHHC11	3	0.73589	0.76901	1	15991	1	-3.6091	0.05814	0.058261	0.99999	1186	0	-3.6091
TRIM27	3	0.20058	0.34882	0.997769	7349	1	-1.0532	0.058184	0.058299	0.99999	1187	0	-1.0532
RFPL4AL1	3	0.99362	0.99375	1	20719	0	-3.8173	0.058228	0.058341	0.99999	1188	0	-3.8173
DESI2	3	0.49436	0.64929	1	13413	2	-0.56044	0.058272	0.058387	0.99999	1189	0	-0.56044
IPPK	3	0.40792	0.56318	1	11685	2	-3.3108	0.058316	0.058431	0.99999	1190	0	-3.3108
ZBTB2	3	0.92663	0.92676	1	19243	0	-4.7483	0.058404	0.05852	0.99999	1191	0	-4.7483
DNAJA2	3	0.32374	0.47769	1	9996	1	-3.255	0.058448	0.05856	0.99999	1192	0	-3.255
YWHAH	3	0.48624	0.64123	1	13261	2	-4.0691	0.058492	0.058603	0.99999	1193	0	-4.0691
hsa-mir-298	4	0.20991	0.39888	1	7568	1	-2.9465	0.058532	0.058302	0.99999	1194	0	-2.9465
RBM48	3	0.11305	0.24533	0.987097	5207	1	-1.3886	0.058537	0.058641	0.99999	1195	0	-1.3886
NYAP2	3	0.25389	0.40497	1	8487	1	-3.0001	0.058581	0.058688	0.99999	1196	0	-3.0001
SPANXN2	3	0.96005	0.96025	1	19993	0	-5.0775	0.058625	0.058729	0.99999	1197	0	-5.0775
C9orf117	3	0.9655	0.96558	1	20096	0	-2.8186	0.058669	0.058772	0.99999	1198	0	-2.8186
TOR2A	3	0.1155	0.24985	0.987097	5290	2	-3.0541	0.058713	0.058813	0.99999	1199	0	-3.0541
ARC	3	0.40048	0.55566	1	11523	2	-4.2156	0.058801	0.058901	0.99999	1200	0	-4.2156
DNAJC4	3	0.25253	0.40352	1	8456	1	-2.9948	0.058845	0.058946	0.99999	1201	0	-2.9948
ZFPM1	3	0.874	0.87424	1	18130	1	-0.81945	0.058889	0.05898	0.99999	1202	0	-0.81945
FAM110C	3	0.33522	0.48941	1	10228	1	-3.298	0.058933	0.059029	0.99999	1203	0	-3.298
LY6H	3	0.33035	0.48441	1	10128	2	-3.6637	0.059021	0.059112	0.99999	1204	0	-3.6637
UNC13B	3	0.43517	0.59045	1	12228	2	-4.1372	0.059065	0.059156	0.99999	1205	0	-4.1372
N4BP2L2	3	0.6077	0.70107	1	14511	1	-4.0713	0.059109	0.059193	0.99999	1206	0	-4.0713
SPIN2B	3	0.99731	0.99732	1	20806	0	-2.2149	0.059153	0.059244	0.99999	1207	0	-2.2149
CCDC64	3	0.99829	0.99831	1	20830	0	-4.799	0.059197	0.059284	0.99999	1208	0	-4.799
USP17L2	3	0.95568	0.95592	1	19889	0	-3.8809	0.059242	0.059321	0.99999	1209	0	-3.8809
PRPF3	3	0.97307	0.97314	1	20244	0	-2.7003	0.059286	0.059372	0.99999	1210	0	-2.7003
CCL27	3	0.87153	0.87175	1	18080	1	-4.3443	0.05933	0.059423	0.99999	1211	0	-4.3443
SUCO	3	0.84798	0.84983	1	17644	1	-2.7083	0.059374	0.059475	0.99999	1212	0	-2.7083
METRN	3	0.97215	0.97224	1	20231	0	-2.0625	0.059418	0.059519	0.99999	1213	0	-2.0625
SPRR4	3	0.498	0.65287	1	13486	1	-3.3816	0.059462	0.059564	0.99999	1214	0	-3.3816
SETD9	3	0.65213	0.72265	1	14978	1	-4.2238	0.059506	0.059608	0.99999	1215	0	-4.2238
FBXO36	3	0.85566	0.85672	1	17771	1	-4.8785	0.05955	0.059653	0.99999	1216	0	-4.8785
CD68	3	0.52707	0.66576	1	13773	1	-3.8798	0.059682	0.059782	0.99999	1217	0	-3.8798
hsa-mir-6895	4	0.95867	0.95859	1	19959	0	-3.9508	0.059701	0.059422	0.99999	1218	0	-3.9508
BUB1	3	0.9156	0.91566	1	19014	0	-2.9024	0.059726	0.059819	0.99999	1219	0	-2.9024
IFRD2	3	0.4357	0.59097	1	12242	2	-1.1518	0.05977	0.059853	0.99999	1220	0	-1.1518
MOB3B	3	0.83868	0.84176	1	17451	1	-4.435	0.059858	0.059934	0.99999	1221	0	-4.435
hsa-mir-3679	4	0.5141	0.68007	1	13651	1	-3.3457	0.059876	0.059592	0.99999	1222	0	-3.3457
TAS2R30	3	0.85802	0.85883	1	17822	1	-4.251	0.059902	0.059987	0.99999	1223	0	-4.251
CRYBA1	3	0.47093	0.62604	1	12950	1	-3.7116	0.05999	0.060074	0.99999	1224	0	-3.7116
RAB36	3	0.19867	0.34674	0.997719	7304	2	-3.8807	0.060034	0.060117	0.99999	1225	0	-3.8807
CDK19	3	0.59252	0.69404	1	14317	1	-0.29617	0.060078	0.060157	0.99999	1226	0	-0.29617
ERP29	3	0.11074	0.24105	0.984845	5130	1	-1.3095	0.060122	0.060207	0.99999	1227	0	-1.3095
UFM1	3	0.11083	0.24119	0.984845	5133	2	-3.4063	0.060166	0.060252	0.99999	1228	0	-3.4063
PYHIN1	3	0.91493	0.91501	1	18997	0	-4.5323	0.06021	0.060296	0.99999	1229	0	-4.5323
ZPLD1	3	0.03054	0.076483	0.946151	1709	2	-0.73263	0.060254	0.060334	0.99999	1230	0	-0.73263
hsa-mir-3656	4	0.62824	0.76725	1	14719	2	-2.8548	0.060285	0.060003	0.99999	1231	0	-2.8548
GPR75	3	0.76174	0.78535	1	16319	1	-3.8867	0.060342	0.060418	0.99999	1232	0	-3.8867
INADL	3	0.50915	0.65844	1	13605	1	-3.8252	0.060386	0.060468	0.99999	1233	0	-3.8252
C8orf86	3	0.092568	0.20662	0.975343	4448	2	-3.4952	0.06043	0.060508	0.99999	1234	0	-3.4952
NUP85	3	0.47606	0.63114	1	13048	2	-3.9714	0.060474	0.060544	0.99999	1235	0	-3.9714
C5orf55	3	0.30894	0.46243	1	9679	1	-3.1658	0.060519	0.060589	0.99999	1236	0	-3.1658
PPFIA1	3	0.59252	0.69404	1	14425	1	-0.85212	0.060563	0.060631	0.99999	1237	0	-0.85212
CYP24A1	3	0.99512	0.99522	1	20759	0	-2.7186	0.060607	0.06067	0.99999	1238	0	-2.7186
RCCD1	3	0.99357	0.9937	1	20717	0	-2.4444	0.060695	0.060752	0.99999	1239	0	-2.4444
LHX4	3	0.26518	0.41676	1	8732	2	-3.6935	0.060739	0.060802	0.99999	1240	0	-3.6935
KBTBD2	3	0.38644	0.54152	1	11245	1	-3.465	0.060871	0.060933	0.99999	1241	0	-3.465
ZNF716	3	0.35887	0.51367	1	10681	1	-1.5317	0.060915	0.060979	0.99999	1242	0	-1.5317
TNFSF8	3	0.61374	0.70391	1	14573	1	-4.0916	0.060959	0.061018	0.99999	1243	0	-4.0916
ZNF660	3	0.98676	0.9869	1	20558	0	-3.972	0.061003	0.06106	0.99999	1244	0	-3.972
BPGM	3	0.52949	0.6668	1	13795	1	-3.8861	0.061091	0.061144	0.99999	1245	0	-3.8861
hsa-mir-6812	4	0.023897	0.074814	0.946151	1391	3	-1.3766	0.061102	0.060817	0.99999	1246	0	-1.3766
DUOXA2	3	0.18619	0.3335	0.997719	7029	1	-2.6566	0.061135	0.061186	0.99999	1247	0	-2.6566
MAML1	3	0.29278	0.44542	1	9329	2	-2.9504	0.061179	0.06123	0.99999	1248	0	-2.9504
IL6R	3	0.77967	0.79723	1	16575	1	-4.4001	0.061223	0.06127	0.99999	1249	0	-4.4001
OR10S1	3	0.96977	0.96987	1	20183	0	-5.0281	0.061267	0.061309	0.99999	1250	0	-5.0281
ZNF436	3	0.10371	0.22789	0.978582	4875	2	-3.1271	0.061311	0.061351	0.99999	1251	0	-3.1271
hsa-mir-877	4	0.048824	0.14148	0.961183	2581	3	-3.1353	0.061336	0.061044	0.99999	1252	0	-3.1353
LAMTOR4	3	0.17688	0.32341	0.997719	6811	2	-2.6704	0.061355	0.061396	0.99999	1253	0	-2.6704
SPAM1	3	0.20303	0.35144	0.997769	7412	1	-2.7585	0.061398	0.061435	0.99999	1254	0	-2.7585
PTPN6	3	0.33141	0.48553	1	10152	2	-1.7709	0.061486	0.061519	0.99999	1255	0	-1.7709
DMPK	3	0.39907	0.55427	1	11500	1	-2.5343	0.06153	0.061571	0.99999	1256	0	-2.5343
TMEM48	3	0.51477	0.66073	1	13658	1	-1.6071	0.061574	0.061618	0.99999	1257	0	-1.6071
CPA3	3	0.79431	0.80744	1	16762	1	-4.086	0.061618	0.061668	0.99999	1258	0	-4.086
DGKH	3	0.94279	0.94299	1	19582	0	-4.1104	0.061706	0.061756	0.99999	1259	0	-4.1104
RIMS2	3	0.30165	0.45478	1	9521	2	-3.2963	0.06175	0.061801	0.99999	1260	0	-3.2963
GTPBP1	3	0.73555	0.76878	1	15985	1	-3.4525	0.061794	0.061843	0.99999	1261	0	-3.4525
HS1BP3	3	0.28019	0.43243	1	9066	1	-2.6209	0.061838	0.061883	0.99999	1262	0	-2.6209
SIM1	3	0.40012	0.55529	1	11516	2	-3.9659	0.061882	0.061925	0.99999	1263	0	-3.9659
TRIM64C	3	0.0088978	0.023934	0.857589	596	1	-0.81365	0.06197	0.062	0.99999	1264	0	-0.81365
FBXW5	3	0.60402	0.69937	1	14472	1	-2.6271	0.062014	0.06204	0.99999	1265	0	-2.6271
NPSR1	3	0.99781	0.99784	1	20820	0	-2.3208	0.062058	0.062084	0.99999	1266	0	-2.3208
SRD5A2	3	0.89424	0.89438	1	18581	0	-5.0082	0.062102	0.062132	0.99999	1267	0	-5.0082
IL2	3	0.19056	0.33819	0.997719	7120	2	-3.7533	0.062146	0.062171	0.99999	1268	0	-3.7533
PCSK5	3	0.17676	0.32328	0.997719	6807	2	-3.6403	0.06219	0.062216	0.99999	1269	0	-3.6403
HN1	3	0.48777	0.6427	1	13298	2	-4.3378	0.062278	0.062302	0.99999	1270	0	-4.3378
SLC17A6	3	0.20618	0.35478	0.997769	7473	1	-1.7384	0.062322	0.062347	0.99999	1271	0	-1.7384
ARHGAP24	3	0.98652	0.98667	1	20548	0	-5.2708	0.062366	0.062391	0.99999	1272	0	-5.2708
OR5M3	3	0.80514	0.81524	1	16919	1	-3.3283	0.06241	0.06244	0.99999	1273	0	-3.3283
SPIC	3	0.025317	0.064345	0.924096	1475	2	-0.77363	0.062454	0.062486	0.99999	1274	0	-0.77363
TMEM53	3	0.26375	0.41526	1	8701	2	-3.8599	0.062498	0.062536	0.99999	1275	0	-3.8599
TRIO	3	0.43069	0.58599	1	12144	1	-0.43423	0.062542	0.062576	0.99999	1276	0	-0.43423
hsa-mir-4804	4	0.41241	0.60534	1	11779	1	-2.6372	0.06256	0.062296	0.99999	1277	0	-2.6372
AKR1B15	3	0.21496	0.36405	0.998255	7674	1	-0.91401	0.062586	0.062614	0.99999	1278	0	-0.91401
hsa-mir-3926-2	4	0.40295	0.59849	1	11580	2	-3.315	0.062619	0.062356	0.99999	1279	0	-3.315
OXCT1	3	0.26777	0.41942	1	8787	2	-3.0823	0.06263	0.062655	0.99999	1280	0	-3.0823
RNF216	3	0.36316	0.51797	1	10766	2	-4.3507	0.062717	0.062737	0.99999	1281	0	-4.3507
NOVA2	3	0.34835	0.50284	1	10471	2	-3.5573	0.062761	0.062782	0.99999	1282	0	-3.5573
ADRA2A	3	0.5327	0.66813	1	13828	1	-3.8947	0.062805	0.062822	0.99999	1283	0	-3.8947
ACKR2	3	0.97512	0.97521	1	20279	0	-5.2947	0.062849	0.062866	0.99999	1284	0	-5.2947
LRFN4	3	0.57142	0.68461	1	14177	1	-3.5748	0.062893	0.062918	0.99999	1285	0	-3.5748
hsa-mir-4687	4	0.99286	0.99288	1	20698	0	-4.5617	0.06291	0.062643	0.99999	1286	0	-4.5617
TMEM69	3	0.95467	0.95493	1	19865	0	-5.3987	0.062981	0.062997	0.99999	1287	0	-5.3987
DPY19L4	3	0.99638	0.99643	1	20784	0	-2.533	0.063025	0.063042	0.99999	1288	0	-2.533
GALNT10	3	0.77353	0.79312	1	16476	1	-4.4737	0.063069	0.063084	0.99999	1289	0	-4.4737
FZD9	3	0.88342	0.88361	1	18345	0	-2.9314	0.063179	0.06319	0.99999	1290	0	-2.9314
HUS1	3	0.23436	0.38443	1	8068	1	-1.6571	0.063179	0.06319	0.99999	1291	0	-1.6571
RRP8	3	0.61675	0.70531	1	14593	1	-1.1238	0.063245	0.063251	0.99999	1292	0	-1.1238
SMIM12	3	0.97558	0.97569	1	20292	0	-5.2094	0.063289	0.063288	0.99999	1293	0	-5.2094
B4GALT4	3	0.86939	0.86966	1	18039	1	-4.8588	0.063333	0.063336	0.99999	1294	0	-4.8588
SLCO2B1	3	0.29461	0.44736	1	9370	1	-3.1537	0.063376	0.063382	0.99999	1295	0	-3.1537
SELV	3	0.75985	0.78413	1	16299	1	-4.2989	0.06342	0.063421	0.99999	1296	0	-4.2989
KRT85	3	0.98096	0.98105	1	20398	0	-4.4551	0.063508	0.0635	0.99999	1297	0	-4.4551
DPF3	3	0.39521	0.55034	1	11424	1	-3.4895	0.063552	0.063541	0.99999	1298	0	-3.4895
KCNH7	3	0.89609	0.89627	1	18618	0	-2.8076	0.063596	0.06358	0.99999	1299	0	-2.8076
hsa-mir-1273d	4	0.016794	0.054441	0.91245	1018	3	-1.7405	0.063667	0.063426	0.99999	1300	0	-1.7405
VTI1B	3	0.57973	0.68831	1	14248	1	-2.8557	0.063684	0.063655	0.99999	1301	0	-2.8557
C5	3	0.84191	0.84456	1	17510	1	-3.1212	0.063728	0.063708	0.99999	1302	0	-3.1212
SPATA31C1	3	0.9535	0.95378	1	19837	0	-4.3179	0.063816	0.06379	0.99999	1303	0	-4.3179
KIAA1239	3	0.32835	0.4824	1	10090	2	-3.188	0.063903	0.063869	0.99999	1304	0	-3.188
AIMP1	3	0.30279	0.45596	1	9549	2	-3.6045	0.063947	0.063915	0.99999	1305	0	-3.6045
SFTA2	3	0.8802	0.88036	1	18280	0	-3.9832	0.063991	0.06395	0.99999	1306	0	-3.9832
KCNB1	3	0.17991	0.32671	0.997719	6885	2	-3.7617	0.064035	0.063991	0.99999	1307	0	-3.7617
TIFA	3	0.18835	0.3358	0.997719	7068	2	-2.6679	0.064079	0.064036	0.99999	1308	0	-2.6679
ZBTB38	3	0.95226	0.95249	1	19816	0	-3.4781	0.064123	0.064084	0.99999	1309	0	-3.4781
PRL	3	0.16171	0.30695	0.991302	6451	1	-1.5665	0.064211	0.064169	0.99999	1310	0	-1.5665
GRSF1	3	0.55127	0.67594	1	13990	1	-3.9533	0.064255	0.064217	0.99999	1311	0	-3.9533
MAGI3	3	0.83442	0.83823	1	17375	1	-3.9429	0.064342	0.064295	0.99999	1312	0	-3.9429
CPSF4L	3	0.8279	0.83285	1	17262	1	-4.718	0.064386	0.064333	0.99999	1313	0	-4.718
C1R	3	0.74282	0.77328	1	16061	1	-4.3303	0.06443	0.064381	0.99999	1314	0	-4.3303
SLC27A1	3	0.077449	0.17694	0.968623	3854	2	-0.94938	0.064474	0.064424	0.99999	1315	0	-0.94938
AMH	3	0.3966	0.55177	1	11451	2	-3.2203	0.064518	0.064467	0.99999	1316	0	-3.2203
CCDC111	3	0.17952	0.32628	0.997719	6874	2	-3.3756	0.064562	0.064508	0.99999	1317	0	-3.3756
CYP2U1	3	0.076601	0.17523	0.968623	3812	2	-2.9484	0.064606	0.064552	0.99999	1318	0	-2.9484
MEGF6	3	0.16708	0.31285	0.992616	6627	1	-1.3404	0.06465	0.064598	0.99999	1319	0	-1.3404
LTA	3	0.70998	0.75375	1	15652	1	-4.3642	0.064694	0.064649	0.99999	1320	0	-4.3642
ZNF423	3	0.98539	0.98554	1	20520	0	-3.3615	0.064781	0.064728	0.99999	1321	0	-3.3615
TCP11	3	0.15077	0.29511	0.991302	6208	1	-1.5404	0.064825	0.064773	0.99999	1322	0	-1.5404
GLCCI1	3	0.98455	0.98472	1	20499	0	-2.0649	0.064913	0.064859	0.99999	1323	0	-2.0649
CHRNA10	3	0.65447	0.72386	1	14999	1	-3.2778	0.064957	0.064901	0.99999	1324	0	-3.2778
FOXI3	3	0.15301	0.29751	0.991302	6258	1	-1.4898	0.065045	0.064985	0.99999	1325	0	-1.4898
HIST2H3D	3	0.25758	0.40886	1	8574	1	-1.8817	0.065132	0.065064	0.99999	1326	0	-1.8817
MARK1	3	0.018785	0.048634	0.910451	1133	2	-0.95703	0.065176	0.065111	0.99999	1327	0	-0.95703
REM1	3	0.67607	0.73495	1	15248	1	-2.9052	0.06522	0.065161	0.99999	1328	0	-2.9052
CCL15	3	0.74448	0.77432	1	16084	1	-2.6713	0.065264	0.065212	0.99999	1329	0	-2.6713
IL25	3	0.74598	0.77528	1	16107	1	-3.7246	0.065308	0.065258	0.99999	1330	0	-3.7246
EVPL	3	0.82915	0.83388	1	17284	1	-4.2809	0.065352	0.065309	0.99999	1331	0	-4.2809
IL3RA	6	0.60165	0.80489	1	14453	2	-3.5706	0.065365	0.065398	0.99999	1332	0	-3.5706
KIAA1161	3	0.70338	0.75001	1	15572	1	-3.9561	0.065395	0.065357	0.99999	1333	0	-3.9561
CUL4B	3	0.99715	0.99717	1	20800	0	-2.5846	0.065439	0.065397	0.99999	1334	0	-2.5846
ABHD2	3	0.19353	0.34132	0.997719	7169	2	-3.3868	0.065527	0.065484	0.99999	1335	0	-3.3868
MTX3	3	0.66269	0.72799	1	15096	1	-2.7224	0.065659	0.065615	0.99999	1336	0	-2.7224
PTK7	3	0.16607	0.31177	0.991302	6506	2	-0.23857	0.065702	0.065657	0.99999	1337	0	-0.23857
OSTN	3	0.72976	0.76531	1	15893	1	-3.0904	0.065746	0.065706	0.99999	1338	0	-3.0904
RRP15	3	0.17696	0.3235	0.997719	6812	1	-2.6062	0.06579	0.065751	0.99999	1339	0	-2.6062
MCOLN1	3	0.40953	0.56479	1	11724	1	-3.0672	0.065834	0.065794	0.99999	1340	0	-3.0672
NQO2	3	0.87818	0.87839	1	18221	0	-5.0032	0.065878	0.065844	0.99999	1341	0	-5.0032
LOC100506422	3	0.27257	0.42443	1	8903	1	-1.0447	0.065922	0.065885	0.99999	1342	0	-1.0447
OR1S2	3	0.70383	0.75027	1	15577	1	-4.1589	0.065966	0.065923	0.99999	1343	0	-4.1589
DACT1	3	0.97217	0.97226	1	20232	0	-4.422	0.066053	0.066005	0.99999	1344	0	-4.422
ATG9A	3	0.10674	0.23355	0.978814	4990	1	-1.1821	0.066097	0.066044	0.99999	1345	0	-1.1821
FIGF	3	0.029574	0.074278	0.946151	1656	1	-1.0548	0.066141	0.066083	0.99999	1346	0	-1.0548
C1orf54	3	0.96623	0.96635	1	20110	0	-5.6793	0.066185	0.066131	0.99999	1347	0	-5.6793
CDCA5	3	0.46211	0.61727	1	12771	1	-3.6869	0.066229	0.066179	0.99999	1348	0	-3.6869
ZNF404	3	0.13228	0.27505	0.989252	5811	2	-3.0093	0.066272	0.06622	0.99999	1349	0	-3.0093
PRG4	3	0.24693	0.39764	1	8338	2	-1.1115	0.066316	0.066268	0.99999	1350	0	-1.1115
C2orf16	3	0.10118	0.22314	0.97764	4781	1	-1.1034	0.06636	0.066314	0.99999	1351	0	-1.1034
REG1A	3	0.90939	0.9095	1	18896	0	-4.6953	0.066404	0.066351	0.99999	1352	0	-4.6953
COL5A2	3	0.75781	0.78279	1	16265	1	-4.396	0.066448	0.066389	0.99999	1353	0	-4.396
ADAMTSL4	3	0.18829	0.33573	0.997719	7067	1	-2.6677	0.066492	0.066432	0.99999	1354	0	-2.6677
GPX7	3	0.59252	0.69404	1	14327	1	-1.5052	0.066535	0.066473	0.99999	1355	0	-1.5052
TAF5L	3	0.161	0.30618	0.991302	6446	2	-1.562	0.066623	0.066554	0.99999	1356	0	-1.562
NCF2	3	0.59252	0.69404	1	14391	1	-0.9038	0.066667	0.066594	0.99999	1357	0	-0.9038
HOGA1	3	0.32179	0.47562	1	9957	1	-1.0629	0.066711	0.066637	0.99999	1358	0	-1.0629
hsa-mir-3926-1	4	0.40477	0.59977	1	11616	2	-4.0011	0.06675	0.06655	0.99999	1359	0	-4.0011
HRSP12	3	0.97004	0.97013	1	20189	0	-3.8967	0.066755	0.066678	0.99999	1360	0	-3.8967
EID2B	3	0.1317	0.27439	0.989252	5798	1	-1.9301	0.066798	0.066715	0.99999	1361	0	-1.9301
FGF1	3	0.21258	0.36151	0.998255	7620	2	-1.2171	0.066842	0.06676	0.99999	1362	0	-1.2171
ZFAT	3	0.72739	0.76391	1	15853	1	-3.0984	0.066886	0.066803	0.99999	1363	0	-3.0984
SERPINA10	3	0.10207	0.22482	0.97764	4816	2	-2.6471	0.06693	0.066849	0.99999	1364	0	-2.6471
OSBPL11	3	0.31581	0.4695	1	9824	1	-2.777	0.066974	0.066899	0.99999	1365	0	-2.777
PTGS1	3	0.77735	0.79565	1	16537	1	-2.6503	0.067017	0.066945	0.99999	1366	0	-2.6503
MAPK12	3	0.945	0.94518	1	19638	0	-4.7182	0.067061	0.066985	0.99999	1367	0	-4.7182
hsa-mir-3175	4	0.70694	0.81951	1	15610	1	-4.1836	0.067069	0.066877	0.99999	1368	0	-4.1836
hsa-mir-6845	4	0.13161	0.28525	0.991302	5794	2	-3.3361	0.067069	0.066877	0.99999	1369	0	-3.3361
ACAA1	3	0.93234	0.93244	1	19362	0	-4.7957	0.067105	0.067025	0.99999	1370	0	-4.7957
IL1B	3	0.64984	0.72152	1	14956	1	-3.2517	0.067149	0.067075	0.99999	1371	0	-3.2517
BRSK2	3	0.50447	0.6566	1	13563	1	-3.2097	0.06728	0.067199	0.99999	1372	0	-3.2097
GOLGA4	3	0.17714	0.3237	0.997719	6818	1	-1.7412	0.067324	0.067246	0.99999	1373	0	-1.7412
PI4KA	3	0.50945	0.65856	1	13609	1	-3.5028	0.067368	0.067287	0.99999	1374	0	-3.5028
FBXW9	3	0.33686	0.49114	1	10261	2	-3.262	0.067412	0.067334	0.99999	1375	0	-3.262
AIG1	3	0.41523	0.57054	1	11843	2	-2.6385	0.067455	0.067383	0.99999	1376	0	-2.6385
DCAF7	3	0.94586	0.94605	1	19657	0	-4.464	0.067499	0.067421	0.99999	1377	0	-4.464
OR52E6	3	0.97749	0.97757	1	20326	0	-3.9767	0.067543	0.06745	0.99999	1378	0	-3.9767
hsa-mir-4782	4	0.989	0.98901	1	20618	0	-2.5413	0.067563	0.067376	0.99999	1379	0	-2.5413
SH2D2A	3	0.20891	0.35766	0.997769	7542	1	-0.76107	0.067631	0.067546	0.99999	1380	0	-0.76107
CCPG1	3	0.058845	0.13891	0.961183	3063	1	-0.81222	0.067674	0.06759	0.99999	1381	0	-0.81222
hsa-mir-6131	4	0.30838	0.52841	1	9663	1	-3.9836	0.067679	0.067494	0.99999	1382	0	-3.9836
NEU4	3	0.75198	0.77907	1	16184	1	-2.1103	0.067718	0.067628	0.99999	1383	0	-2.1103
OR10G4	3	0.42198	0.57738	1	11969	1	-3.3183	0.067762	0.067673	0.99999	1384	0	-3.3183
RPL28	3	0.33898	0.49331	1	10304	1	-2.8879	0.067806	0.067717	0.99999	1385	0	-2.8879
SPEG	3	0.28059	0.43284	1	9077	2	-3.1096	0.06785	0.067764	0.99999	1386	0	-3.1096
TRIM69	3	0.81437	0.82212	1	17050	1	-3.8282	0.067893	0.067808	0.99999	1387	0	-3.8282
NUDT21	3	0.53656	0.66976	1	13864	1	-3.5202	0.067981	0.067888	0.99999	1388	0	-3.5202
SLC7A11	3	0.55679	0.67827	1	14033	1	-3.6643	0.068025	0.067935	0.99999	1389	0	-3.6643
ZNF384	3	0.41292	0.5682	1	11791	2	-4.3658	0.068068	0.067971	0.99999	1390	0	-4.3658
CLCN5	3	0.44123	0.59648	1	12359	2	-4.7194	0.068112	0.068013	0.99999	1391	0	-4.7194
MORF4L2	3	0.30095	0.45404	1	9504	1	-3.1735	0.0682	0.068081	0.99999	1392	0	-3.1735
ZNF268	3	0.1483	0.29246	0.991302	6156	1	-2.5308	0.068244	0.068125	0.99999	1393	0	-2.5308
TNNT1	3	0.71882	0.75882	1	15740	1	-3.6501	0.068287	0.068171	0.99999	1394	0	-3.6501
PPP6R3	3	0.67275	0.73316	1	15212	1	-3.8832	0.068331	0.068211	0.99999	1395	0	-3.8832
KRTAP5-8	3	0.39813	0.5533	1	11475	2	-3.4127	0.068375	0.068252	0.99999	1396	0	-3.4127
UBASH3A	3	0.98865	0.98878	1	20611	0	-5.981	0.068419	0.068305	0.99999	1397	0	-5.981
ZNF530	3	0.38984	0.54492	1	11323	2	-3.8147	0.068462	0.068354	0.99999	1398	0	-3.8147
CYP7A1	3	0.52977	0.66692	1	13800	1	-2.5738	0.068506	0.068397	0.99999	1399	0	-2.5738
hsa-mir-570	4	0.15692	0.32316	0.997719	6342	2	-2.5199	0.068549	0.068352	0.99999	1400	0	-2.5199
SLC16A12	3	0.97439	0.97449	1	20264	0	-2.705	0.06855	0.068447	0.99999	1401	0	-2.705
DAD1	3	0.65844	0.72583	1	15047	1	-3.9718	0.068637	0.068531	0.99999	1402	0	-3.9718
GK2	3	0.76194	0.78546	1	16322	1	-4.4162	0.068681	0.068575	0.99999	1403	0	-4.4162
OR4E2	3	0.20134	0.34962	0.997769	7371	2	-3.7421	0.068725	0.06862	0.99999	1404	0	-3.7421
ISOC1	3	0.11222	0.24377	0.986226	5182	2	-1.3667	0.068769	0.068663	0.99999	1405	0	-1.3667
TAB1	3	0.91357	0.91366	1	18975	0	-5.134	0.068812	0.068701	0.99999	1406	0	-5.134
GAMT	3	0.29371	0.44639	1	9349	2	-3.4944	0.068922	0.068817	0.99999	1407	0	-3.4944
KDM8	3	0.99434	0.99443	1	20738	0	-4.6017	0.068922	0.068817	0.99999	1408	0	-4.6017
RTN2	3	0.73821	0.77046	1	16015	1	-4.1272	0.068922	0.068817	0.99999	1409	0	-4.1272
CISD2	3	0.88241	0.8826	1	18326	0	-4.6009	0.068922	0.068817	0.99999	1410	0	-4.6009
RYK	3	0.41369	0.56903	1	11808	2	-4.5328	0.069119	0.069026	0.99999	1411	0	-4.5328
OXLD1	3	0.3757	0.53068	1	11021	2	-3.8159	0.069162	0.069065	0.99999	1412	0	-3.8159
ZNF813	3	0.59252	0.69404	1	14385	1	-1.0768	0.069206	0.069106	0.99999	1413	0	-1.0768
FCER1A	3	0.8638	0.86421	1	17939	1	-4.8283	0.06925	0.069147	0.99999	1414	0	-4.8283
PRRT2	3	0.62716	0.71035	1	14706	1	-4.1361	0.069337	0.06923	0.99999	1415	0	-4.1361
PRAMEF15	3	0.85976	0.86046	1	17862	1	-3.5709	0.069381	0.069278	0.99999	1416	0	-3.5709
RUFY1	3	0.30169	0.45482	1	9522	2	-4.0038	0.069425	0.069318	0.99999	1417	0	-4.0038
AGPAT3	3	0.63541	0.71438	1	14794	1	-3.884	0.069469	0.06936	0.99999	1418	0	-3.884
hsa-mir-1269a	4	0.36669	0.5723	1	10839	1	-4.05	0.069477	0.069301	0.99999	1419	0	-4.05
GRM2	3	0.2527	0.40369	1	8460	2	-3.7401	0.069512	0.069403	0.99999	1420	0	-3.7401
JAG1	3	0.95872	0.95892	1	19960	0	-4.3354	0.0696	0.069491	0.99999	1421	0	-4.3354
EIF2AK4	3	0.3381	0.49241	1	10287	2	-3.4987	0.069644	0.069533	0.99999	1422	0	-3.4987
CLEC2D	3	0.46715	0.62225	1	12879	2	-3.9157	0.069687	0.069575	0.99999	1423	0	-3.9157
ADAM7	3	0.4221	0.57749	1	11973	1	-1.0267	0.069775	0.06966	0.99999	1424	0	-1.0267
STK3	3	0.85774	0.85857	1	17817	1	-4.7954	0.069818	0.069704	0.99999	1425	0	-4.7954
ARGLU1	3	0.04996	0.11985	0.961183	2637	2	-1.0046	0.069862	0.069746	0.99999	1426	0	-1.0046
hsa-mir-517b	4	0.99281	0.99282	1	20697	0	-2.9287	0.069883	0.069718	0.99999	1427	0	-2.9287
SNX24	3	0.66046	0.72685	1	15072	1	-3.9788	0.069906	0.06979	0.99999	1428	0	-3.9788
PRAMEF9	3	0.30587	0.4592	1	9609	2	-3.0926	0.06995	0.069835	0.99999	1429	0	-3.0926
CATSPERB	3	0.54059	0.67145	1	13899	1	-3.6105	0.069993	0.069885	0.99999	1430	0	-3.6105
CCDC140	3	0.4792	0.63426	1	13126	1	-3.3179	0.070037	0.069921	0.99999	1431	0	-3.3179
EGR3	3	0.46075	0.61591	1	12742	1	-3.0249	0.070124	0.070009	0.99999	1432	0	-3.0249
CCBP2	3	0.93628	0.9364	1	19452	0	-5.0703	0.070168	0.070052	0.99999	1433	0	-5.0703
DNAJC14	3	0.30008	0.45311	1	9484	1	-2.7034	0.070212	0.07009	0.99999	1434	0	-2.7034
ASTN1	3	0.10991	0.23951	0.98385	5103	2	-3.2063	0.070256	0.070138	0.99999	1435	0	-3.2063
ADCY3	3	0.086161	0.19416	0.972898	4190	1	-0.99246	0.070299	0.070185	0.99999	1436	0	-0.99246
DIAPH2	3	0.13425	0.27727	0.991302	5848	1	-1.2255	0.070343	0.07022	0.99999	1437	0	-1.2255
FXYD2	3	0.05653	0.13399	0.961183	2950	1	-1.2608	0.070387	0.070266	0.99999	1438	0	-1.2608
ANK2	3	0.96302	0.96316	1	20051	0	-4.7901	0.070474	0.070354	0.99999	1439	0	-4.7901
IQGAP3	3	0.93625	0.93637	1	19450	0	-3.4694	0.070562	0.070437	0.99999	1440	0	-3.4694
ADAM20	3	0.71241	0.75512	1	15674	1	-3.6515	0.070605	0.070489	0.99999	1441	0	-3.6515
TTC12	3	0.26196	0.41344	1	8657	2	-2.8919	0.07078	0.070666	0.99999	1442	0	-2.8919
SDR16C5	3	0.26445	0.41596	1	8715	1	-2.5338	0.070824	0.070713	0.99999	1443	0	-2.5338
NFKB1	3	0.4646	0.61976	1	12819	2	-4.2561	0.070867	0.07076	0.99999	1444	0	-4.2561
ST6GAL1	3	0.98068	0.98077	1	20391	0	-4.8275	0.070955	0.070848	0.99999	1445	0	-4.8275
ADAM2	3	0.39218	0.54729	1	11375	2	-2.0423	0.070998	0.070892	0.99999	1446	0	-2.0423
IFNA14	3	0.50596	0.65719	1	13578	1	-3.3303	0.071042	0.070937	0.99999	1447	0	-3.3303
KRTAP17-1	3	0.77963	0.79721	1	16574	1	-4.3998	0.071086	0.070984	0.99999	1448	0	-4.3998
SLC5A11	3	0.96053	0.96074	1	20004	0	-1.5734	0.071129	0.071025	0.99999	1449	0	-1.5734
BTBD16	3	0.14994	0.29421	0.991302	6193	2	-2.8708	0.071173	0.071061	0.99999	1450	0	-2.8708
A1BG	3	0.53276	0.66816	1	13829	1	-3.8948	0.071217	0.071101	0.99999	1451	0	-3.8948
CUBN	3	0.94006	0.94019	1	19534	0	-5.0296	0.071304	0.071194	0.99999	1452	0	-5.0296
FKTN	3	0.99625	0.99631	1	20781	0	-2.7905	0.071348	0.071239	0.99999	1453	0	-2.7905
TSSK4	3	0.1212	0.26014	0.988228	5506	2	-1.6389	0.071392	0.071284	0.99999	1454	0	-1.6389
FAM69C	3	0.59252	0.69404	1	14403	1	-0.89707	0.071479	0.07137	0.99999	1455	0	-0.89707
CDK15	3	0.9204	0.92052	1	19110	0	-2.7798	0.071566	0.071445	0.99999	1456	0	-2.7798
RNF185	3	0.99427	0.99436	1	20734	0	-2.8648	0.07161	0.071487	0.99999	1457	0	-2.8648
hsa-mir-29b-2	4	0.53052	0.69241	1	13807	2	-3.615	0.07162	0.07146	0.99999	1458	0	-3.615
SYNC	3	0.96049	0.9607	1	20003	0	-1.3614	0.071654	0.071526	0.99999	1459	0	-1.3614
DNAJC21	3	0.5161	0.66129	1	13674	1	-3.6779	0.071697	0.071573	0.99999	1460	0	-3.6779
XIRP2	3	0.091358	0.20431	0.975343	4405	1	-1.0303	0.071741	0.071618	0.99999	1461	0	-1.0303
C17orf51	3	0.43261	0.58793	1	12181	1	-3.1541	0.071785	0.071664	0.99999	1462	0	-3.1541
ACKR3	3	0.20921	0.35797	0.997769	7549	1	-2.789	0.071828	0.071712	0.99999	1463	0	-2.789
DAB2	3	0.38883	0.5439	1	11305	2	-4.2377	0.071872	0.071758	0.99999	1464	0	-4.2377
PRRC2A	3	0.89986	0.90002	1	18683	0	-5.0446	0.071916	0.071799	0.99999	1465	0	-5.0446
GSK3B	3	0.48628	0.64127	1	13262	2	-4.1859	0.072046	0.071927	0.99999	1466	0	-4.1859
ZC2HC1A	3	0.32343	0.47737	1	9989	2	-2.965	0.07209	0.071975	0.99999	1467	0	-2.965
LGALS3	3	0.10868	0.23717	0.982322	5056	2	-1.4499	0.072177	0.072057	0.99999	1468	0	-1.4499
hsa-mir-3121	4	0.15924	0.32662	0.997719	6408	3	-2.8139	0.072198	0.072051	0.99999	1469	0	-2.8139
MS4A1	3	0.95096	0.95118	1	19781	0	-4.7737	0.072221	0.072099	0.99999	1470	0	-4.7737
PKD2L2	3	0.59252	0.69404	1	14424	1	-0.91922	0.072265	0.072146	0.99999	1471	0	-0.91922
CCDC104	3	0.7153	0.75677	1	15701	1	-1.5025	0.072352	0.072244	0.99999	1472	0	-1.5025
ENTHD2	3	0.39469	0.54983	1	11417	2	-4.2874	0.072396	0.072292	0.99999	1473	0	-4.2874
RGS16	3	0.9114	0.9115	1	18938	0	-1.7991	0.072439	0.072333	0.99999	1474	0	-1.7991
CLIP4	3	0.88165	0.88183	1	18311	0	-4.866	0.072483	0.072382	0.99999	1475	0	-4.866
SAMD9L	3	0.15754	0.30244	0.991302	6365	1	-1.5289	0.072527	0.07243	0.99999	1476	0	-1.5289
hsa-mir-4492	4	0.63627	0.77337	1	14812	2	-1.0313	0.072545	0.072382	0.99999	1477	0	-1.0313
hsa-mir-548h-3	4	0.28714	0.50163	1	9212	2	-3.6313	0.072603	0.072447	0.99999	1478	0	-3.6313
MRPS34	3	0.64196	0.71756	1	14881	1	-3.9074	0.072657	0.072569	0.99999	1479	0	-3.9074
UBQLN2	3	0.71059	0.75408	1	15657	1	-3.6006	0.072701	0.07261	0.99999	1480	0	-3.6006
CTSF	3	0.15447	0.29909	0.991302	6296	1	-1.5006	0.072745	0.072645	0.99999	1481	0	-1.5006
PLA2G4B	3	0.70763	0.7524	1	15622	1	-2.9606	0.072788	0.072692	0.99999	1482	0	-2.9606
RAB8A	3	0.7338	0.76773	1	15963	1	-4.2909	0.072919	0.072808	0.99999	1483	0	-4.2909
EXOC8	3	0.61811	0.70598	1	14611	1	-3.8153	0.073006	0.072891	0.99999	1484	0	-3.8153
ILF2	3	0.26945	0.42122	1	8832	1	-2.1905	0.07305	0.072934	0.99999	1485	0	-2.1905
RPS6KA4	3	0.067248	0.15625	0.966024	3429	2	-2.8765	0.073094	0.072974	0.99999	1486	0	-2.8765
ENTPD8	3	0.60809	0.70126	1	14514	1	-3.7799	0.073137	0.073015	0.99999	1487	0	-3.7799
KLHL18	3	0.10845	0.23674	0.981698	5048	2	-0.45841	0.073225	0.073097	0.99999	1488	0	-0.45841
MFAP4	3	0.84803	0.84988	1	17645	1	-4.8406	0.073268	0.073146	0.99999	1489	0	-4.8406
C15orf32	3	0.99752	0.99753	1	20813	0	-3.4177	0.073312	0.073187	0.99999	1490	0	-3.4177
KCNK3	3	0.58105	0.68889	1	14266	1	-2.5085	0.073355	0.073231	0.99999	1491	0	-2.5085
CLCNKA	3	0.71478	0.75647	1	15695	1	-4.2075	0.073443	0.073322	0.99999	1492	0	-4.2075
DHRS7B	3	0.25672	0.40792	1	8555	1	-3.0105	0.073486	0.073379	0.99999	1493	0	-3.0105
ABCC8	3	0.21102	0.35989	0.997966	7591	2	-3.3993	0.073617	0.073508	0.99999	1494	0	-3.3993
hsa-mir-4792	4	0.044968	0.13176	0.961183	2410	2	-1.946	0.073643	0.073452	0.99999	1495	0	-1.946
hsa-mir-3186	4	0.52277	0.68668	1	13734	1	-2.6204	0.073701	0.073511	0.99999	1496	0	-2.6204
ELMSAN1	3	0.35388	0.50853	1	10575	2	-1.3471	0.073704	0.0736	0.99999	1497	0	-1.3471
C1orf185	3	0.70348	0.75006	1	15573	1	-3.0238	0.073748	0.073652	0.99999	1498	0	-3.0238
hsa-mir-6721	4	0.33187	0.54735	1	10165	2	-3.7651	0.073759	0.073566	0.99999	1499	0	-3.7651
TCTN2	3	0.87239	0.87262	1	18097	1	-4.8779	0.073835	0.073739	0.99999	1500	0	-4.8779
ANAPC10	3	0.12662	0.26881	0.988819	5677	1	-1.7779	0.073879	0.073768	0.99999	1501	0	-1.7779
SOCS5	3	0.69879	0.74741	1	15518	1	-2.1299	0.073922	0.073813	0.99999	1502	0	-2.1299
DMP1	3	0.2528	0.40379	1	8462	1	-2.4685	0.073966	0.073855	0.99999	1503	0	-2.4685
ARHGAP4	3	0.15662	0.30148	0.991302	6335	1	-1.7027	0.074053	0.073936	0.99999	1504	0	-1.7027
PSMA1	3	0.12353	0.26439	0.988819	5592	2	-1.7071	0.074097	0.073978	0.99999	1505	0	-1.7071
INO80C	3	0.84772	0.84963	1	17639	1	-1.3574	0.074184	0.074059	0.99999	1506	0	-1.3574
LRTOMT	3	0.39161	0.54672	1	11362	2	-3.0553	0.074271	0.074145	0.99999	1507	0	-3.0553
MYCT1	3	0.95095	0.95117	1	19779	0	-5.2567	0.074358	0.07424	0.99999	1508	0	-5.2567
C16orf72	3	0.32237	0.47623	1	9968	2	-2.921	0.074402	0.07428	0.99999	1509	0	-2.921
AGPAT6	3	0.95676	0.95699	1	19910	0	-4.7168	0.074489	0.074372	0.99999	1510	0	-4.7168
PSKH2	3	0.42309	0.57845	1	11992	1	-2.2678	0.074532	0.074414	0.99999	1511	0	-2.2678
FKBP7	3	0.23655	0.38673	1	8115	1	-1.2414	0.074576	0.074456	0.99999	1512	0	-1.2414
PGAP1	3	0.99186	0.99195	1	20681	0	-2.9705	0.07462	0.074503	0.99999	1513	0	-2.9705
CXCR7	3	0.61644	0.70514	1	14591	1	-4.1014	0.074663	0.074545	0.99999	1514	0	-4.1014
USP9X	3	0.62304	0.70838	1	14669	1	-4.1218	0.074707	0.074601	0.99999	1515	0	-4.1218
OR5L2	3	0.74853	0.77689	1	16138	1	-4.3554	0.074794	0.074686	0.99999	1516	0	-4.3554
DNAJC16	3	0.5345	0.66889	1	13848	1	-3.5876	0.074837	0.074726	0.99999	1517	0	-3.5876
LPPR4	3	0.24613	0.39677	1	8314	1	-2.97	0.074881	0.074767	0.99999	1518	0	-2.97
hsa-mir-4662a	4	0.64968	0.78394	1	14954	1	-4.6368	0.074913	0.074722	0.99999	1519	0	-4.6368
SLC6A6	3	0.86886	0.86914	1	18027	1	-4.5129	0.074925	0.074804	0.99999	1520	0	-4.5129
HNRNPDL	3	0.82254	0.82863	1	17174	1	-3.2375	0.074968	0.074846	0.99999	1521	0	-3.2375
P4HA1	3	0.084691	0.19131	0.972137	4131	1	-0.98464	0.075012	0.074891	0.99999	1522	0	-0.98464
CCL17	3	0.042201	0.10286	0.950239	2287	1	-1.2804	0.075055	0.074933	0.99999	1523	0	-1.2804
ZFP62	3	0.83386	0.83778	1	17364	1	-4.3113	0.075142	0.075024	0.99999	1524	0	-4.3113
TAF1L	3	0.99943	0.99943	1	20866	0	-5.1384	0.075186	0.075075	0.99999	1525	0	-5.1384
DHRS2	3	0.99149	0.9916	1	20675	0	-4.3857	0.075229	0.07512	0.99999	1526	0	-4.3857
ZNF286B	3	0.45095	0.6061	1	12553	2	-4.0154	0.075273	0.075166	0.99999	1527	0	-4.0154
SLC23A2	3	0.3656	0.52041	1	10814	2	-2.7566	0.075317	0.075206	0.99999	1528	0	-2.7566
LUZP2	3	0.60306	0.69891	1	14466	1	-4.056	0.07536	0.075243	0.99999	1529	0	-4.056
hsa-mir-1301	4	0.99452	0.99452	1	20749	0	-5.0623	0.075375	0.075184	0.99999	1530	0	-5.0623
PHF12	3	0.13612	0.27928	0.991302	5887	2	-2.1465	0.075404	0.075292	0.99999	1531	0	-2.1465
DHRS7C	3	0.31552	0.4692	1	9819	2	-3.2253	0.075447	0.075339	0.99999	1532	0	-3.2253
VPS13C	3	0.28874	0.44125	1	9241	1	-1.3427	0.075491	0.075383	0.99999	1533	0	-1.3427
SLC5A3	3	0.96059	0.96079	1	20005	0	-3.3741	0.075534	0.075432	0.99999	1534	0	-3.3741
ACAD8	3	0.6665	0.73	1	15136	1	-4.002	0.075578	0.075482	0.99999	1535	0	-4.002
RAD17	3	0.10976	0.23923	0.983848	5094	2	-2.9673	0.075621	0.075526	0.99999	1536	0	-2.9673
DEDD	3	0.032943	0.081976	0.950239	1818	1	-1.1452	0.075665	0.075573	0.99999	1537	0	-1.1452
LIPG	3	0.35699	0.51174	1	10647	1	-2.0995	0.075708	0.075626	0.99999	1538	0	-2.0995
POLQ	3	0.92463	0.92474	1	19190	0	-4.9015	0.075752	0.07567	0.99999	1539	0	-4.9015
TMEM200C	3	0.54315	0.67251	1	13921	1	-3.9276	0.075796	0.075701	0.99999	1540	0	-3.9276
GNB2	3	0.99114	0.99123	1	20664	0	-5.7988	0.075839	0.075742	0.99999	1541	0	-5.7988
N4BP1	3	0.86735	0.86763	1	17992	1	-4.3121	0.075926	0.075829	0.99999	1542	0	-4.3121
OR9A2	3	0.54206	0.67206	1	13907	1	-3.4657	0.07597	0.075875	0.99999	1543	0	-3.4657
EFR3B	3	0.34638	0.50085	1	10435	2	-4.2506	0.076013	0.075911	0.99999	1544	0	-4.2506
FGD2	3	0.75404	0.78034	1	16215	1	-4.1565	0.0761	0.076005	0.99999	1545	0	-4.1565
KHNYN	3	0.36418	0.51899	1	10783	1	-2.8795	0.076144	0.076046	0.99999	1546	0	-2.8795
MCM5	3	0.35655	0.5113	1	10636	1	-3.3649	0.076231	0.076135	0.99999	1547	0	-3.3649
hsa-mir-3909	4	0.33687	0.55097	1	10262	2	-3.6106	0.07624	0.076046	0.99999	1548	0	-3.6106
LRRFIP1	3	0.1476	0.2917	0.991302	6143	2	-3.0035	0.076274	0.076175	0.99999	1549	0	-3.0035
CYB561D2	3	0.99454	0.99464	1	20750	0	-1.439	0.076318	0.076218	0.99999	1550	0	-1.439
TRIM64	3	0.12583	0.26798	0.988819	5659	2	-2.1222	0.076448	0.076356	0.99999	1551	0	-2.1222
GNA11	3	0.66971	0.73161	1	15180	1	-2.5916	0.076492	0.076398	0.99999	1552	0	-2.5916
PTX4	3	0.20106	0.34933	0.997769	7363	2	-2.8753	0.076535	0.076437	0.99999	1553	0	-2.8753
OR5B21	3	0.79941	0.81107	1	16832	1	-3.1986	0.076579	0.076473	0.99999	1554	0	-3.1986
GBX1	3	0.87123	0.87145	1	18073	1	-2.6164	0.076622	0.076514	0.99999	1555	0	-2.6164
OSBP2	3	0.87985	0.88001	1	18272	0	-2.8518	0.076666	0.076562	0.99999	1556	0	-2.8518
LOC729059	3	0.77488	0.79401	1	16500	1	-1.3032	0.076709	0.076606	0.99999	1557	0	-1.3032
MUC4	3	0.21269	0.36164	0.998255	7622	1	-1.7308	0.076753	0.076649	0.99999	1558	0	-1.7308
PLCB4	3	0.46502	0.62018	1	12831	1	-3.6948	0.07684	0.076733	0.99999	1559	0	-3.6948
ZNF589	3	0.19806	0.3461	0.997719	7293	2	-1.2783	0.076927	0.076822	0.99999	1560	0	-1.2783
ADAM17	3	0.98201	0.98214	1	20430	0	-4.4884	0.07697	0.07686	0.99999	1561	0	-4.4884
MAPK3	3	0.96078	0.96099	1	20010	0	-4.708	0.077014	0.076906	0.99999	1562	0	-4.708
hsa-mir-6715a	4	0.84643	0.87438	1	17614	1	-3.6545	0.077047	0.07683	0.99999	1563	0	-3.6545
SULT2B1	3	0.9622	0.96234	1	20034	0	-3.5625	0.077057	0.076945	0.99999	1564	0	-3.5625
AMICA1	3	0.88778	0.88795	1	18450	0	-5.0606	0.077188	0.077087	0.99999	1565	0	-5.0606
ARCN1	3	0.039798	0.097552	0.950239	2160	2	-1.3705	0.077231	0.077129	0.99999	1566	0	-1.3705
TMEM184A	3	0.019767	0.051002	0.910451	1196	2	-1.6831	0.077275	0.077171	0.99999	1567	0	-1.6831
BBIP1	3	0.89963	0.89982	1	18677	0	-3.8323	0.077318	0.077218	0.99999	1568	0	-3.8323
AZGP1	3	0.43941	0.59469	1	12325	2	-4.3807	0.077405	0.077301	0.99999	1569	0	-4.3807
CD34	3	0.62208	0.7079	1	14659	1	-2.4357	0.077449	0.077346	0.99999	1570	0	-2.4357
XYLT1	3	0.063245	0.14803	0.961838	3278	1	-1.3667	0.077492	0.077389	0.99999	1571	0	-1.3667
KCNK9	3	0.80162	0.81264	1	16857	1	-4.6137	0.077579	0.07747	0.99999	1572	0	-4.6137
FCGR3B	3	0.3884	0.54347	1	11293	2	-3.5821	0.077623	0.077515	0.99999	1573	0	-3.5821
LIN37	3	0.9935	0.99363	1	20714	0	-5.8096	0.077666	0.077559	0.99999	1574	0	-5.8096
PRR21	3	0.071719	0.16538	0.968486	3618	2	-1.5869	0.077753	0.077653	0.99999	1575	0	-1.5869
IL17F	3	0.78569	0.80137	1	16642	1	-3.7884	0.077797	0.077691	0.99999	1576	0	-3.7884
PLA2G2F	3	0.43662	0.5919	1	12265	1	-3.2558	0.07784	0.077738	0.99999	1577	0	-3.2558
ZFP36L1	3	0.10572	0.23168	0.978582	4957	1	-1.6705	0.077927	0.077817	0.99999	1578	0	-1.6705
USP27X	3	0.2953	0.44811	1	9389	1	-3.1565	0.078014	0.077916	0.99999	1579	0	-3.1565
RPL36AL	3	0.50779	0.6579	1	13597	1	-3.4955	0.078101	0.078002	0.99999	1580	0	-3.4955
PLEKHA5	3	0.1034	0.22729	0.978081	4865	1	-1.1324	0.078144	0.078046	0.99999	1581	0	-1.1324
KIF19	3	0.45357	0.60871	1	12606	1	-3.6637	0.078188	0.078091	0.99999	1582	0	-3.6637
ENPEP	3	0.14169	0.28534	0.991302	6006	1	-2.3365	0.078231	0.078142	0.99999	1583	0	-2.3365
WDR25	3	0.27749	0.42962	1	9009	2	-3.6638	0.078275	0.078191	0.99999	1584	0	-3.6638
FAM204A	3	0.88514	0.88532	1	18390	0	-4.3152	0.078318	0.078232	0.99999	1585	0	-4.3152
POLRMT	3	0.29784	0.45078	1	9440	1	-2.5599	0.078362	0.078273	0.99999	1586	0	-2.5599
MRI1	3	0.37138	0.52631	1	10936	2	-4.0938	0.078405	0.078317	0.99999	1587	0	-4.0938
RPL26	3	0.37923	0.53421	1	11095	2	-3.903	0.078449	0.078361	0.99999	1588	0	-3.903
VWCE	3	0.12995	0.2725	0.988819	5755	1	-1.7477	0.078492	0.078404	0.99999	1589	0	-1.7477
KLHL24	3	0.45673	0.6119	1	12662	2	-4.711	0.078579	0.078496	0.99999	1590	0	-4.711
FMN2	3	0.95808	0.95827	1	19933	0	-2.8971	0.078622	0.078537	0.99999	1591	0	-2.8971
hsa-mir-4539	4	0.077887	0.20079	0.974312	3870	3	-2.9946	0.078659	0.078438	0.99999	1592	0	-2.9946
DUOX2	3	0.39179	0.5469	1	11368	1	-2.9977	0.078666	0.078572	0.99999	1593	0	-2.9977
KLHL34	3	0.058442	0.13806	0.961183	3039	2	-1.4176	0.078796	0.078702	0.99999	1594	0	-1.4176
TP53BP2	3	0.54291	0.67242	1	13916	1	-1.9188	0.07884	0.078741	0.99999	1595	0	-1.9188
IGFL3	3	0.80938	0.81835	1	16970	1	-4.6492	0.078883	0.07879	0.99999	1596	0	-4.6492
MOBP	3	0.21558	0.3647	0.998255	7684	1	-2.8302	0.078926	0.078831	0.99999	1597	0	-2.8302
hsa-mir-628	4	0.095939	0.23003	0.978582	4586	1	-1.2846	0.078946	0.078731	0.99999	1598	0	-1.2846
OR2T11	3	0.39331	0.54844	1	11395	1	-2.8932	0.07897	0.078877	0.99999	1599	0	-2.8932
LDB1	3	0.31219	0.46576	1	9754	2	-4.2467	0.079013	0.078915	0.99999	1600	0	-4.2467
ATP5J2-PTCD1	3	0.13889	0.28229	0.991302	5950	2	-1.7821	0.079057	0.078961	0.99999	1601	0	-1.7821
CDY2B	3	0.28089	0.43314	1	9091	1	-3.1114	0.0791	0.078999	0.99999	1602	0	-3.1114
FOXE1	3	0.73074	0.76588	1	15908	1	-4.2798	0.079144	0.079046	0.99999	1603	0	-4.2798
SLC16A8	3	0.075796	0.1736	0.968623	3781	1	-1.36	0.079187	0.079089	0.99999	1604	0	-1.36
CCND3	3	0.45133	0.60647	1	12559	1	-3.3079	0.07923	0.079134	0.99999	1605	0	-3.3079
GSDMA	3	0.43647	0.59176	1	12261	1	-3.2556	0.079274	0.079181	0.99999	1606	0	-3.2556
FAM117A	3	0.086848	0.1955	0.972898	4217	2	-2.8655	0.079317	0.079236	0.99999	1607	0	-2.8655
NEU1	3	0.18765	0.33504	0.997719	7058	2	-3.5796	0.079404	0.079313	0.99999	1608	0	-3.5796
ARID5A	3	0.4201	0.57545	1	11930	2	-3.6395	0.079491	0.07941	0.99999	1609	0	-3.6395
ADORA1	3	0.77134	0.79167	1	16451	1	-2.6341	0.079534	0.079453	0.99999	1610	0	-2.6341
NUP133	3	0.96076	0.96097	1	20009	0	-3.986	0.079578	0.079494	0.99999	1611	0	-3.986
MIEF1	3	0.069447	0.16074	0.96681	3521	2	-1.4091	0.079621	0.079543	0.99999	1612	0	-1.4091
LSM12	3	0.15621	0.30102	0.991302	6327	2	-3.5511	0.079665	0.079598	0.99999	1613	0	-3.5511
NAA40	3	0.97388	0.97396	1	20257	0	-3.3106	0.079708	0.079637	0.99999	1614	0	-3.3106
HLA-DOB	3	0.79584	0.80851	1	16778	1	-3.2774	0.079752	0.079688	0.99999	1615	0	-3.2774
LOC643802	3	0.95813	0.95832	1	19934	0	-4.7739	0.079795	0.079725	0.99999	1616	0	-4.7739
MTMR9	3	0.98543	0.98557	1	20521	0	-3.7665	0.079838	0.079776	0.99999	1617	0	-3.7665
ETS1	3	0.82463	0.83023	1	17212	1	-4.4775	0.079882	0.079823	0.99999	1618	0	-4.4775
C9orf57	3	0.95685	0.95709	1	19913	0	-0.9948	0.080012	0.079946	0.99999	1619	0	-0.9948
hsa-mir-4447	4	0.25247	0.45644	1	8454	3	-3.5069	0.080039	0.079852	0.99999	1620	0	-3.5069
CDY2A	3	0.29443	0.44716	1	9368	1	-3.1535	0.080055	0.079995	0.99999	1621	0	-3.1535
PROX2	3	0.94688	0.9471	1	19678	0	-4.931	0.080099	0.080035	0.99999	1622	0	-4.931
OR10J1	3	0.71927	0.75908	1	15745	1	-3.5562	0.080142	0.080075	0.99999	1623	0	-3.5562
C4A	3	0.95842	0.95861	1	19951	0	-3.2494	0.080186	0.080115	0.99999	1624	0	-3.2494
hsa-mir-548d-2	4	0.085909	0.21396	0.975343	4182	3	-2.7864	0.080211	0.080031	0.99999	1625	0	-2.7864
ZMYM6	3	0.77317	0.79286	1	16471	1	-4.472	0.080229	0.080169	0.99999	1626	0	-4.472
hsa-mir-548aa-2	4	0.081183	0.20626	0.975343	4005	2	-2.8121	0.080268	0.080081	0.99999	1627	0	-2.8121
DRAP1	3	0.83665	0.84008	1	17421	1	-2.6979	0.080272	0.080214	0.99999	1628	0	-2.6979
ZNF14	3	0.38292	0.53797	1	11174	2	-3.8983	0.080316	0.080252	0.99999	1629	0	-3.8983
OR2T1	3	0.94774	0.94795	1	19702	0	-3.9688	0.080403	0.080334	0.99999	1630	0	-3.9688
FNIP1	3	0.18351	0.3306	0.997719	6970	1	-1.853	0.080446	0.08037	0.99999	1631	0	-1.853
KIAA0586	2	0.98305	0.98314	1	20468	0	-3.4151	0.080489	0.080339	0.99999	1632	0	-3.4151
PRND	3	0.10985	0.23939	0.98385	5099	2	-2.5501	0.080489	0.080419	0.99999	1633	0	-2.5501
UTY	3	0.097885	0.21682	0.975343	4665	1	-1.0712	0.080533	0.080469	0.99999	1634	0	-1.0712
CEP128	3	0.89908	0.89929	1	18671	0	-4.715	0.080576	0.080512	0.99999	1635	0	-4.715
LIMD1	3	0.92833	0.92847	1	19284	0	-2.6424	0.080619	0.080553	0.99999	1636	0	-2.6424
ST14	3	0.98376	0.98388	1	20483	0	-2.5386	0.080663	0.080594	0.99999	1637	0	-2.5386
DOT1L	3	0.7657	0.78792	1	16374	1	-1.5469	0.080706	0.080631	0.99999	1638	0	-1.5469
MCC	3	0.72031	0.75971	1	15760	1	-2.7066	0.08075	0.080683	0.99999	1639	0	-2.7066
VPS4B	3	0.98251	0.98265	1	20450	0	-3.9826	0.080793	0.080736	0.99999	1640	0	-3.9826
GTPBP4	3	0.21682	0.36599	0.998426	7712	2	-0.5813	0.08088	0.080825	0.99999	1641	0	-0.5813
TNNC2	3	0.49925	0.65409	1	13511	1	-3.4659	0.080923	0.080863	0.99999	1642	0	-3.4659
OR8B12	3	0.3809	0.53595	1	11133	2	-3.6031	0.080966	0.080896	0.99999	1643	0	-3.6031
CENPN	3	0.081083	0.18425	0.969306	4003	2	-1.6831	0.08101	0.080939	0.99999	1644	0	-1.6831
RAD23B	3	0.20332	0.35176	0.997769	7422	1	-2.7591	0.081053	0.080976	0.99999	1645	0	-2.7591
hsa-mir-3146	4	0.0064968	0.022326	0.857589	446	3	-1.8159	0.081073	0.080914	0.99999	1646	0	-1.8159
TAS2R9	3	0.72502	0.76252	1	15826	1	-4.252	0.081097	0.081016	0.99999	1647	0	-4.252
GLS2	3	0.8254	0.83086	1	17225	1	-4.259	0.08114	0.081061	0.99999	1648	0	-4.259
BDH2	3	0.15859	0.30361	0.991302	6389	2	-3.5383	0.081183	0.081102	0.99999	1649	0	-3.5383
FREM1	3	0.68331	0.73887	1	15350	1	-3.9567	0.08127	0.081191	0.99999	1650	0	-3.9567
MSX1	3	0.65982	0.72654	1	15064	1	-4.2519	0.081357	0.081283	0.99999	1651	0	-4.2519
ASB12	3	0.014088	0.037082	0.903038	861	1	-1.1276	0.0814	0.081322	0.99999	1652	0	-1.1276
MTRNR2L4	3	0.59252	0.69404	1	14323	1	-0.4772	0.081443	0.081364	0.99999	1653	0	-0.4772
LOC100129216	3	0.14851	0.29268	0.991302	6161	2	-2.5333	0.081487	0.081413	0.99999	1654	0	-2.5333
AIPL1	3	0.38079	0.53583	1	11131	2	-3.4542	0.08153	0.081449	0.99999	1655	0	-3.4542
B4GALNT1	3	0.91413	0.91421	1	18986	0	-4.6529	0.081574	0.081495	0.99999	1656	0	-4.6529
PCDHA6	3	0.94434	0.94453	1	19620	0	-2.9464	0.081617	0.081538	0.99999	1657	0	-2.9464
ABL2	3	0.6851	0.73983	1	15371	1	-4.0848	0.08166	0.081583	0.99999	1658	0	-4.0848
hsa-mir-6715b	4	0.24273	0.44337	1	8242	3	-3.6501	0.081704	0.081581	0.99999	1659	0	-3.6501
PATZ1	3	0.5524	0.67642	1	14002	1	-3.6505	0.08179	0.08171	0.99999	1660	0	-3.6505
NAPG	2	0.58037	0.60226	1	14253	1	-4.4817	0.081809	0.081655	0.99999	1661	0	-4.4817
SMARCC1	3	0.95676	0.95699	1	19911	0	-4.0271	0.081877	0.081797	0.99999	1662	0	-4.0271
DPPA2	3	0.26029	0.41168	1	8627	1	-2.4211	0.08192	0.081845	0.99999	1663	0	-2.4211
C9orf16	3	0.40312	0.55834	1	11585	1	-3.5133	0.082007	0.081931	0.99999	1664	0	-3.5133
DENND6A	3	0.52755	0.66597	1	13777	1	-3.8811	0.08205	0.081976	0.99999	1665	0	-3.8811
WDR47	3	0.59252	0.69404	1	14316	1	-2.5408	0.082094	0.082021	0.99999	1666	0	-2.5408
hsa-mir-1180	4	0.16588	0.33631	0.997719	6492	2	-2.5438	0.082106	0.081983	0.99999	1667	0	-2.5438
NOX4	3	0.84589	0.84805	1	17602	1	-4.379	0.082224	0.08214	0.99999	1668	0	-4.379
KLF13	3	0.52791	0.66612	1	13781	1	-2.5107	0.082267	0.082188	0.99999	1669	0	-2.5107
hsa-mir-450a-1	2	0.71582	0.71672	1	15710	1	-3.3991	0.082307	0.082176	0.99999	1670	0	-3.3991
MCMBP	3	0.23439	0.38446	1	8069	2	-3.1121	0.08231	0.082235	0.99999	1671	0	-3.1121
FGFRL1	3	0.8462	0.8483	1	17609	1	-4.8316	0.082354	0.082276	0.99999	1672	0	-4.8316
ACTL7A	3	0.91349	0.91359	1	18972	0	-2.2209	0.082397	0.082321	0.99999	1673	0	-2.2209
TMIGD1	3	0.028719	0.072302	0.944178	1628	1	-2.1157	0.08244	0.08237	0.99999	1674	0	-2.1157
C19orf12	3	0.10409	0.22863	0.978582	4890	2	-3.2701	0.082484	0.082415	0.99999	1675	0	-3.2701
UBL3	3	0.77571	0.79456	1	16512	1	-4.3032	0.082614	0.082526	0.99999	1676	0	-4.3032
GNA14	3	0.015565	0.040721	0.903038	965	2	-1.5762	0.082657	0.08256	0.99999	1677	0	-1.5762
TRPM8	3	0.37487	0.52983	1	11005	1	-3.4278	0.0827	0.082604	0.99999	1678	0	-3.4278
GTF2H5	3	0.76845	0.78971	1	16414	1	-4.4473	0.082744	0.082648	0.99999	1679	0	-4.4473
GNE	3	0.9866	0.98674	1	20550	0	-5.2744	0.082787	0.082687	0.99999	1680	0	-5.2744
TMA7	3	0.51446	0.6606	1	13653	1	-0.98512	0.08283	0.082723	0.99999	1681	0	-0.98512
MRPS6	3	0.11653	0.25168	0.987097	5330	2	-3.4373	0.082874	0.082768	0.99999	1682	0	-3.4373
IKBKB	3	0.47175	0.62689	1	12971	2	-2.9345	0.082917	0.082815	0.99999	1683	0	-2.9345
TNK2	3	0.92622	0.92633	1	19231	0	-4.5308	0.08296	0.082866	0.99999	1684	0	-4.5308
TMEM150A	3	0.44809	0.60325	1	12494	1	-3.6465	0.083003	0.082908	0.99999	1685	0	-3.6465
NEDD4L	3	0.3092	0.4627	1	9688	1	-2.7523	0.083047	0.082951	0.99999	1686	0	-2.7523
C6orf10	3	0.92733	0.92745	1	19257	0	-4.7554	0.083133	0.083036	0.99999	1687	0	-4.7554
SUMO1	3	0.25112	0.40203	1	8429	2	-0.90189	0.083177	0.083087	0.99999	1688	0	-0.90189
SPANXB1	3	0.97435	0.97444	1	20263	0	-4.8551	0.08322	0.083128	0.99999	1689	0	-4.8551
hsa-mir-5196	4	0.066395	0.18184	0.968623	3398	3	-3.7654	0.083253	0.083096	0.99999	1690	0	-3.7654
BCCIP	3	0.8949	0.89506	1	18593	0	-4.6847	0.083263	0.083178	0.99999	1691	0	-4.6847
ULBP1	3	0.98352	0.98366	1	20479	0	-4.4852	0.083307	0.083224	0.99999	1692	0	-4.4852
IRS1	3	0.67427	0.73398	1	15228	1	-3.8544	0.083436	0.083357	0.99999	1693	0	-3.8544
RGPD8	3	0.82032	0.82684	1	17144	1	-2.2881	0.083523	0.083436	0.99999	1694	0	-2.2881
CNOT1	3	0.19193	0.33968	0.997719	7141	1	-2.691	0.083566	0.083485	0.99999	1695	0	-2.691
OR2T10	3	0.90508	0.9052	1	18802	0	-4.9647	0.08361	0.083522	0.99999	1696	0	-4.9647
TSPYL6	3	0.98934	0.98946	1	20627	0	-1.1515	0.083653	0.083569	0.99999	1697	0	-1.1515
EFNB1	3	0.71902	0.75893	1	15743	1	-4.2285	0.083696	0.083615	0.99999	1698	0	-4.2285
ZNF28	3	0.30103	0.45414	1	9506	2	-3.406	0.083739	0.083664	0.99999	1699	0	-3.406
MTRNR2L6	3	0.56616	0.68231	1	14123	1	-3.9999	0.083783	0.083703	0.99999	1700	0	-3.9999
SPANXB2	3	0.98696	0.9871	1	20563	0	-5.1229	0.083826	0.083748	0.99999	1701	0	-5.1229
MAGEA4	3	0.97996	0.98002	1	20375	0	-2.6387	0.083869	0.08379	0.99999	1702	0	-2.6387
hsa-mir-4436b-1	4	0.14423	0.30424	0.991302	6061	2	-2.2492	0.08394	0.083801	0.99999	1703	0	-2.2492
TMEM92	3	0.84278	0.84532	1	17531	1	-4.3006	0.083956	0.083871	0.99999	1704	0	-4.3006
INHBE	3	0.74187	0.77269	1	16050	1	-4.5765	0.083999	0.083908	0.99999	1705	0	-4.5765
F11R	3	0.76727	0.78893	1	16399	1	-4.4417	0.084042	0.083945	0.99999	1706	0	-4.4417
PNLIPRP3	3	0.99792	0.99795	1	20824	0	-1.734	0.084086	0.08399	0.99999	1707	0	-1.734
PXDC1	3	0.91041	0.91049	1	18910	0	-2.2197	0.084129	0.084032	0.99999	1708	0	-2.2197
OR2G3	3	0.34539	0.49987	1	10420	1	-3.3284	0.084172	0.084077	0.99999	1709	0	-3.3284
KATNBL1	3	0.8671	0.86738	1	17987	1	-4.3106	0.084259	0.08416	0.99999	1710	0	-4.3106
MZB1	3	0.16607	0.31177	0.991302	6534	2	-1.4314	0.084345	0.08424	0.99999	1711	0	-1.4314
SYNM	3	0.49766	0.65253	1	13476	1	-2.7195	0.084389	0.084279	0.99999	1712	0	-2.7195
WISP2	3	0.92763	0.92776	1	19261	0	-4.6482	0.084432	0.084318	0.99999	1713	0	-4.6482
HNRNPA1L2	3	0.20693	0.35561	0.997769	7493	1	-2.1168	0.084475	0.084355	0.99999	1714	0	-2.1168
ZNF366	3	0.94568	0.94587	1	19653	0	-3.9019	0.084518	0.084391	0.99999	1715	0	-3.9019
TERT	3	0.9109	0.91097	1	18924	0	-4.7965	0.084562	0.084432	0.99999	1716	0	-4.7965
ZAP70	3	0.0087491	0.023544	0.857589	585	2	-1.6401	0.084605	0.084473	0.99999	1717	0	-1.6401
MX2	3	0.026084	0.066144	0.92886	1508	1	-1.3541	0.084648	0.084517	0.99999	1718	0	-1.3541
ATXN3L	3	0.88286	0.88306	1	18335	0	-1.5837	0.084691	0.084567	0.99999	1719	0	-1.5837
TRMT11	3	0.26096	0.41238	1	8639	1	-3.0281	0.084735	0.084608	0.99999	1720	0	-3.0281
TMCO3	3	0.36074	0.51557	1	10714	1	-3.3785	0.084778	0.084649	0.99999	1721	0	-3.3785
LRIT1	3	0.85714	0.85802	1	17807	1	-2.8969	0.084864	0.084732	0.99999	1722	0	-2.8969
ZNF25	3	0.46971	0.62485	1	12927	2	-4.4612	0.084908	0.084776	0.99999	1723	0	-4.4612
UTP15	3	0.28155	0.43382	1	9103	2	-3.1133	0.084994	0.084869	0.99999	1724	0	-3.1133
PCSK4	3	0.98466	0.98484	1	20503	0	-3.2509	0.085037	0.084908	0.99999	1725	0	-3.2509
MS4A14	3	0.14944	0.29365	0.991302	6184	2	-3.7044	0.085081	0.08495	0.99999	1726	0	-3.7044
PPP1R13B	3	0.82313	0.8291	1	17184	1	-4.03	0.085124	0.084991	0.99999	1727	0	-4.03
MBOAT1	3	0.31727	0.47094	1	9860	1	-3.2325	0.085167	0.08503	0.99999	1728	0	-3.2325
LCN8	3	0.089647	0.20095	0.974312	4335	2	-2.3918	0.08521	0.085072	0.99999	1729	0	-2.3918
CPNE4	3	0.97082	0.97089	1	20207	0	-3.7353	0.085254	0.085111	0.99999	1730	0	-3.7353
THBS1	3	0.49835	0.65322	1	13496	2	-4.7707	0.085297	0.085156	0.99999	1731	0	-4.7707
HYOU1	3	0.87373	0.87397	1	18124	1	-3.4171	0.08534	0.085201	0.99999	1732	0	-3.4171
hsa-mir-7110	4	0.7481	0.83323	1	16129	1	-3.8422	0.085371	0.085197	0.99999	1733	0	-3.8422
LSM1	3	0.86785	0.86813	1	18008	1	-2.9745	0.085383	0.085243	0.99999	1734	0	-2.9745
OR8I2	3	0.81675	0.82401	1	17097	1	-3.9913	0.085427	0.085275	0.99999	1735	0	-3.9913
STRIP1	3	0.88647	0.88663	1	18423	0	-2.5609	0.085513	0.085365	0.99999	1736	0	-2.5609
DTX3L	3	0.26935	0.42111	1	8829	1	-3.0633	0.085556	0.085401	0.99999	1737	0	-3.0633
ZNF575	3	0.051981	0.12426	0.961183	2720	2	-1.6757	0.085599	0.085441	0.99999	1738	0	-1.6757
ZNF491	3	0.92483	0.92493	1	19199	0	-4.7336	0.085643	0.085485	0.99999	1739	0	-4.7336
hsa-mir-548i-3	4	0.1043	0.24311	0.986112	4901	3	-0.38267	0.085715	0.085528	0.99999	1740	0	-0.38267
KCNK1	3	0.8182	0.82512	1	17121	1	-4.6894	0.085729	0.085571	0.99999	1741	0	-4.6894
SP9	3	0.3432	0.4976	1	10380	2	-1.7108	0.085772	0.085611	0.99999	1742	0	-1.7108
C16orf52	3	0.79037	0.80466	1	16712	1	-4.3804	0.085816	0.085662	0.99999	1743	0	-4.3804
hsa-mir-579	4	0.26313	0.47061	1	8687	2	-3.5251	0.085829	0.085638	0.99999	1744	0	-3.5251
CD96	3	0.99982	0.99983	1	20878	0	-1.7081	0.085859	0.085702	0.99999	1745	0	-1.7081
FAM228B	3	0.48903	0.64397	1	13318	2	-4.5172	0.085945	0.085794	0.99999	1746	0	-4.5172
CLP1	3	0.89387	0.89401	1	18574	0	-1.3298	0.085988	0.085836	0.99999	1747	0	-1.3298
ZNF354C	3	0.21301	0.36198	0.998255	7633	1	-2.8116	0.086032	0.085879	0.99999	1748	0	-2.8116
SFTPD	3	0.0044212	0.012209	0.807322	314	2	-1.6464	0.086075	0.085917	0.99999	1749	0	-1.6464
PHPT1	3	0.13496	0.27801	0.991302	5862	1	-2.0884	0.086118	0.085958	0.99999	1750	0	-2.0884
EIF3E	3	0.77876	0.79663	1	16558	1	-4.4999	0.086205	0.086046	0.99999	1751	0	-4.4999
OST4	3	0.14028	0.28379	0.991302	5979	1	-2.2876	0.086291	0.086128	0.99999	1752	0	-2.2876
ZNF480	3	0.1445	0.28833	0.991302	6069	1	-2.4405	0.086334	0.086167	0.99999	1753	0	-2.4405
MXRA8	3	0.057015	0.13499	0.961183	2963	1	-1.7398	0.086377	0.086223	0.99999	1754	0	-1.7398
PPIAL4E	3	0.13982	0.2833	0.991302	5974	2	-2.2696	0.086421	0.086263	0.99999	1755	0	-2.2696
hsa-mir-1289-1	4	0.050761	0.14643	0.961183	2663	2	-2.1143	0.086458	0.086274	0.99999	1756	0	-2.1143
TYK2	3	0.27509	0.42706	1	8952	1	-2.9442	0.086464	0.086303	0.99999	1757	0	-2.9442
MEN1	3	0.44859	0.60374	1	12504	1	-3.6473	0.086507	0.086342	0.99999	1758	0	-3.6473
hsa-mir-615	4	0.41763	0.6091	1	11896	2	-3.4748	0.086515	0.086333	0.99999	1759	0	-3.4748
PTGER1	3	0.99924	0.99925	1	20860	0	-1.6794	0.086593	0.086424	0.99999	1760	0	-1.6794
STX7	3	0.9518	0.95203	1	19800	0	-5.3941	0.086637	0.086467	0.99999	1761	0	-5.3941
ZNF121	3	0.82522	0.8307	1	17220	1	-3.1955	0.08668	0.086502	0.99999	1762	0	-3.1955
DPP6	3	0.82791	0.83286	1	17263	1	-4.7387	0.086766	0.086582	0.99999	1763	0	-4.7387
CAPZA2	3	0.97753	0.97762	1	20327	0	-5.0406	0.086809	0.08662	0.99999	1764	0	-5.0406
C11orf93	3	0.26407	0.41558	1	8709	2	-3.0901	0.086852	0.086666	0.99999	1765	0	-3.0901
NPEPPS	3	0.98511	0.98526	1	20517	0	-2.7024	0.086896	0.086704	0.99999	1766	0	-2.7024
PGAM5	3	0.18996	0.33755	0.997719	7108	2	-1.4556	0.086939	0.086749	0.99999	1767	0	-1.4556
FKBP2	3	0.42506	0.58038	1	12040	1	-3.2188	0.086982	0.086792	0.99999	1768	0	-3.2188
hsa-mir-4662b	4	0.3811	0.58259	1	11137	2	-3.9221	0.08703	0.086825	0.99999	1769	0	-3.9221
MAGEA2	3	0.95436	0.95463	1	19859	0	-5.1321	0.087112	0.086904	0.99999	1770	0	-5.1321
TDRD1	3	0.18531	0.33253	0.997719	7005	2	-2.651	0.087155	0.086949	0.99999	1771	0	-2.651
EXOSC6	3	0.10893	0.23765	0.982395	5066	2	-1.238	0.087198	0.086996	0.99999	1772	0	-1.238
DPRX	3	0.40113	0.55631	1	11536	2	-4.1171	0.087241	0.087034	0.99999	1773	0	-4.1171
OPALIN	3	0.71789	0.75828	1	15732	1	-1.9985	0.087284	0.087079	0.99999	1774	0	-1.9985
COMMD1	3	0.047985	0.11556	0.961183	2542	1	-0.63564	0.087327	0.087123	0.99999	1775	0	-0.63564
SI	3	0.38129	0.53633	1	11141	1	-3.4497	0.087371	0.087175	0.99999	1776	0	-3.4497
GDF3	3	0.88609	0.88625	1	18411	0	-4.3031	0.087414	0.087216	0.99999	1777	0	-4.3031
ADAMTS20	3	0.36756	0.52243	1	10859	1	-2.8956	0.087457	0.087258	0.99999	1778	0	-2.8956
SPRR1B	3	0.80999	0.8188	1	16977	1	-2.3565	0.087543	0.087342	0.99999	1779	0	-2.3565
FTO	3	0.55926	0.67932	1	14063	1	-3.9789	0.087586	0.087387	0.99999	1780	0	-3.9789
FAM114A1	3	0.51934	0.6626	1	13701	1	-3.4578	0.08763	0.087426	0.99999	1781	0	-3.4578
TRIP11	3	0.99735	0.99736	1	20807	0	-3.5199	0.087673	0.087461	0.99999	1782	0	-3.5199
KRTAP19-4	3	0.059286	0.1398	0.961183	3085	1	-0.87189	0.087759	0.087553	0.99999	1783	0	-0.87189
hsa-mir-1205	4	0.23211	0.42907	1	8031	2	-3.5654	0.087772	0.087547	0.99999	1784	0	-3.5654
MDH1	3	0.59252	0.69404	1	14328	1	-1.7077	0.087802	0.087596	0.99999	1785	0	-1.7077
TPPP	3	0.95904	0.95923	1	19971	0	-3.4778	0.087889	0.087681	0.99999	1786	0	-3.4778
ANP32A	3	0.53279	0.66817	1	13830	1	-3.581	0.087932	0.087731	0.99999	1787	0	-3.581
DCUN1D2	3	0.22877	0.37852	1	7964	2	-4.0252	0.087975	0.087776	0.99999	1788	0	-4.0252
CHRD	3	0.69531	0.74545	1	15484	1	-4.3889	0.088018	0.087824	0.99999	1789	0	-4.3889
DHX30	3	0.50648	0.6574	1	13582	1	-3.0461	0.088061	0.087867	0.99999	1790	0	-3.0461
VSTM2B	3	0.4943	0.64924	1	13412	1	-1.2764	0.088104	0.087913	0.99999	1791	0	-1.2764
SPATA22	3	0.25064	0.40156	1	8410	2	-3.5149	0.088147	0.087949	0.99999	1792	0	-3.5149
TH	3	0.95068	0.9509	1	19775	0	-4.697	0.088191	0.087991	0.99999	1793	0	-4.697
hsa-mir-1278	3	0.88036	0.88052	1	18284	0	-4.8069	0.088234	0.088035	0.99999	1794	0	-4.8069
CCNT1	3	0.058272	0.13769	0.961183	3031	1	-4.0606	0.088277	0.088079	0.99999	1795	0	-4.0606
C10orf11	3	0.99242	0.99251	1	20687	0	-5.305	0.08832	0.08812	0.99999	1796	0	-5.305
KCNAB3	3	0.40603	0.56131	1	11636	2	-3.8517	0.088363	0.088158	0.99999	1797	0	-3.8517
GIMAP5	3	0.84287	0.8454	1	17535	1	-3.2352	0.088406	0.0882	0.99999	1798	0	-3.2352
FRYL	3	0.58305	0.68977	1	14285	1	-3.4171	0.088493	0.088277	0.99999	1799	0	-3.4171
SMPD4	3	0.83525	0.83891	1	17385	1	-4.7776	0.088536	0.088324	0.99999	1800	0	-4.7776
EYA4	3	0.91981	0.91991	1	19100	0	-4.451	0.088622	0.088406	0.99999	1801	0	-4.451
SLC6A2	3	0.36407	0.51889	1	10781	2	-3.8275	0.088665	0.088452	0.99999	1802	0	-3.8275
CHMP6	3	0.12198	0.26155	0.988228	5536	2	-1.6599	0.088708	0.088488	0.99999	1803	0	-1.6599
KCNU1	3	0.33214	0.48627	1	10175	1	-3.2874	0.088751	0.088529	0.99999	1804	0	-3.2874
SSPN	3	0.34268	0.49708	1	10366	2	-3.3355	0.088838	0.088618	0.99999	1805	0	-3.3355
SS18	3	0.97041	0.97049	1	20202	0	-5.2187	0.088881	0.088653	0.99999	1806	0	-5.2187
HNRPDL	3	0.96974	0.96984	1	20181	0	-3.7468	0.088924	0.08869	0.99999	1807	0	-3.7468
HNF1B	3	0.90033	0.90048	1	18691	0	-2.6505	0.088967	0.088728	0.99999	1808	0	-2.6505
KIAA1143	3	0.57106	0.68445	1	14173	1	-2.273	0.08901	0.088772	0.99999	1809	0	-2.273
BEST3	3	0.76406	0.78684	1	16351	1	-3.4606	0.089053	0.088809	0.99999	1810	0	-3.4606
ZNF576	3	0.78238	0.79907	1	16601	1	-2.9689	0.089096	0.088849	0.99999	1811	0	-2.9689
SLC25A3	3	0.15547	0.30019	0.991302	6306	1	-1.437	0.089139	0.08889	0.99999	1812	0	-1.437
NECAP2	3	0.44979	0.60494	1	12529	1	-3.6513	0.089183	0.088935	0.99999	1813	0	-3.6513
OSGIN2	3	0.062168	0.14584	0.961183	3222	2	-1.246	0.089226	0.088973	0.99999	1814	0	-1.246
GP1BA	3	0.36374	0.51856	1	10775	1	-3.3893	0.089269	0.08901	0.99999	1815	0	-3.3893
DPT	3	0.17037	0.31637	0.997719	6669	2	-1.944	0.089312	0.089061	0.99999	1816	0	-1.944
FRAS1	3	0.93652	0.93666	1	19459	0	-4.7168	0.089355	0.0891	0.99999	1817	0	-4.7168
OR1L3	3	0.95162	0.95185	1	19796	0	-4.9798	0.089441	0.089193	0.99999	1818	0	-4.9798
FANCF	3	0.44837	0.60353	1	12500	2	-2.9486	0.089484	0.089232	0.99999	1819	0	-2.9486
SEC24C	3	0.12658	0.26876	0.988819	5676	2	-2.85	0.089527	0.089275	0.99999	1820	0	-2.85
hsa-mir-205	4	0.72783	0.82625	1	15861	1	-2.6473	0.089541	0.089339	0.99999	1821	0	-2.6473
YPEL3	3	0.80192	0.81284	1	16865	1	-3.9013	0.089571	0.089321	0.99999	1822	0	-3.9013
PRKCE	3	0.96072	0.96092	1	20008	0	-5.1446	0.089614	0.089363	0.99999	1823	0	-5.1446
FUCA2	3	0.50314	0.65608	1	13549	1	-3.4797	0.089657	0.08941	0.99999	1824	0	-3.4797
OR2AG2	3	0.0015363	0.0043352	0.730891	123	2	-1.8734	0.0897	0.089454	0.99999	1825	0	-1.8734
OLIG2	3	0.3751	0.53005	1	11010	2	-3.7467	0.089743	0.089502	0.99999	1826	0	-3.7467
PRLHR	3	0.78904	0.80373	1	16691	1	-4.7842	0.089786	0.089535	0.99999	1827	0	-4.7842
hsa-mir-208a	4	0.019856	0.063365	0.922064	1200	2	-2.3959	0.089826	0.089623	0.99999	1828	0	-2.3959
PCBP4	3	0.024054	0.061361	0.91783	1405	2	-1.7288	0.089829	0.089578	0.99999	1829	0	-1.7288
AHNAK	3	0.91516	0.91523	1	19002	0	-2.8152	0.089872	0.089622	0.99999	1830	0	-2.8152
SPRR1A	3	0.51491	0.66079	1	13659	1	-1.5518	0.089915	0.089672	0.99999	1831	0	-1.5518
PLAC8L1	3	0.63535	0.71435	1	14793	1	-4.1666	0.089958	0.089715	0.99999	1832	0	-4.1666
CD44	3	0.44413	0.59935	1	12418	1	-3.635	0.090001	0.089755	0.99999	1833	0	-3.635
SPAG6	3	0.23961	0.38993	1	8184	1	-1.9636	0.090045	0.089795	0.99999	1834	0	-1.9636
IDI2	3	0.84899	0.85074	1	17658	1	-4.6808	0.090088	0.089829	0.99999	1835	0	-4.6808
KISS1	3	0.50639	0.65737	1	13581	1	-3.4882	0.090131	0.089872	0.99999	1836	0	-3.4882
TFE3	3	0.86255	0.86306	1	17919	1	-3.5342	0.090217	0.089963	0.99999	1837	0	-3.5342
OCIAD2	3	0.56527	0.68194	1	14115	1	-3.9978	0.09026	0.090001	0.99999	1838	0	-3.9978
CLCN7	3	0.20484	0.35339	0.997769	7449	1	-1.5558	0.090303	0.090038	0.99999	1839	0	-1.5558
MKRN3	3	0.55905	0.67924	1	14059	1	-3.9781	0.090346	0.090084	0.99999	1840	0	-3.9781
FBXL16	3	0.95634	0.95656	1	19900	0	-4.7104	0.090389	0.090122	0.99999	1841	0	-4.7104
hsa-mir-5685	4	0.96643	0.96636	1	20113	0	-3.9159	0.090396	0.090192	0.99999	1842	0	-3.9159
TGFB1	3	0.88953	0.88966	1	18479	0	-4.6498	0.090432	0.090162	0.99999	1843	0	-4.6498
DDI1	3	0.45222	0.60736	1	12576	1	-2.725	0.090475	0.090205	0.99999	1844	0	-2.725
CAPN9	3	0.2719	0.42375	1	8884	1	-2.6998	0.090518	0.090243	0.99999	1845	0	-2.6998
HNRNPAB	3	0.94983	0.95002	1	19758	0	-2.3124	0.090561	0.090286	0.99999	1846	0	-2.3124
LCA5	3	0.99856	0.99857	1	20840	0	-1.8138	0.090605	0.090324	0.99999	1847	0	-1.8138
KLF10	3	0.90364	0.90374	1	18770	0	-4.7457	0.090648	0.090368	0.99999	1848	0	-4.7457
CRTAM	3	0.69579	0.74573	1	15488	1	-4.1278	0.090691	0.090416	0.99999	1849	0	-4.1278
SOX9	3	0.93951	0.93968	1	19524	0	-1.9963	0.090734	0.09046	0.99999	1850	0	-1.9963
RBM24	3	0.71852	0.75866	1	15739	1	-4.2245	0.09082	0.090543	0.99999	1851	0	-4.2245
hsa-mir-369	4	0.90626	0.91075	1	18825	1	-4.5531	0.090966	0.090759	0.99999	1852	0	-4.5531
PCNP	3	0.86836	0.86863	1	18014	1	-4.7864	0.090992	0.090728	0.99999	1853	0	-4.7864
ATP11C	3	0.94512	0.94529	1	19641	0	-4.8006	0.091078	0.090823	0.99999	1854	0	-4.8006
LOC646862	3	0.023645	0.060389	0.91783	1385	2	-1.3597	0.091164	0.090904	0.99999	1855	0	-1.3597
GORASP1	3	0.77854	0.79648	1	16553	1	-4.3523	0.091207	0.090941	0.99999	1856	0	-4.3523
RGPD2	3	0.48399	0.63901	1	13222	2	-2.2272	0.09125	0.090991	0.99999	1857	0	-2.2272
CA13	3	0.28067	0.43292	1	9082	2	-3.0347	0.091293	0.091031	0.99999	1858	0	-3.0347
hsa-mir-744	4	0.050788	0.1465	0.961183	2664	3	-1.1478	0.091308	0.09111	0.99999	1859	0	-1.1478
hsa-mir-517a	3	0.88273	0.88292	1	18332	0	-3.2933	0.091337	0.091063	0.99999	1860	0	-3.2933
USH1G	3	0.049472	0.1188	0.961183	2613	1	-2.0205	0.09138	0.091104	0.99999	1861	0	-2.0205
RASA1	3	0.26605	0.41767	1	8753	1	-1.7087	0.091423	0.091148	0.99999	1862	0	-1.7087
TMEM127	3	0.47895	0.63402	1	13116	2	-4.8295	0.091466	0.091191	0.99999	1863	0	-4.8295
OR51V1	3	0.42755	0.58287	1	12087	2	-3.5897	0.091509	0.091233	0.99999	1864	0	-3.5897
CDH6	3	0.43608	0.59134	1	12253	2	-3.8984	0.091552	0.091279	0.99999	1865	0	-3.8984
CYP26C1	3	0.16607	0.31177	0.991302	6586	2	-1.6694	0.091595	0.091318	0.99999	1866	0	-1.6694
MDH2	3	0.79686	0.80924	1	16790	1	-3.8258	0.091638	0.091363	0.99999	1867	0	-3.8258
hsa-mir-4780	4	0.17069	0.34328	0.997719	6674	2	-2.5552	0.091649	0.091435	0.99999	1868	0	-2.5552
SGCA	3	0.65492	0.72409	1	15004	1	-3.9576	0.091681	0.091404	0.99999	1869	0	-3.9576
FNTB	3	0.94827	0.94847	1	19717	0	-2.4917	0.091724	0.091445	0.99999	1870	0	-2.4917
LOC649330	3	0.89769	0.89785	1	18650	0	-3.3493	0.091767	0.091485	0.99999	1871	0	-3.3493
OR51I2	3	0.70582	0.75137	1	15595	1	-3.8986	0.09181	0.091515	0.99999	1872	0	-3.8986
SLC10A3	3	0.74622	0.77542	1	16109	1	-4.3467	0.091896	0.0916	0.99999	1873	0	-4.3467
CMIP	3	0.2005	0.34874	0.997769	7347	1	-1.6418	0.091939	0.091645	0.99999	1874	0	-1.6418
OGDHL	3	0.80777	0.81715	1	16946	1	-4.5408	0.091982	0.091689	0.99999	1875	0	-4.5408
HNRNPCL1	3	0.84969	0.85134	1	17670	1	-4.1978	0.092025	0.091736	0.99999	1876	0	-4.1978
CYP2S1	3	0.79755	0.80972	1	16804	1	-1.6923	0.092068	0.091775	0.99999	1877	0	-1.6923
SPACA3	3	0.53516	0.66918	1	13851	1	-2.0091	0.092111	0.091816	0.99999	1878	0	-2.0091
EYA3	3	0.12972	0.27224	0.988819	5748	1	-2.2127	0.092154	0.091857	0.99999	1879	0	-2.2127
CD63	3	0.76357	0.78651	1	16341	1	-4.3023	0.092197	0.091906	0.99999	1880	0	-4.3023
PRDM8	3	0.30913	0.46264	1	9686	2	-4.0508	0.09224	0.091947	0.99999	1881	0	-4.0508
C6	3	0.9443	0.94448	1	19617	0	-3.6111	0.092283	0.091993	0.99999	1882	0	-3.6111
CACNA1F	3	0.020347	0.052459	0.910451	1233	1	-2.0452	0.092326	0.092037	0.99999	1883	0	-2.0452
hsa-mir-4303	4	0.41421	0.60665	1	11824	2	-4.1349	0.092332	0.092153	0.99999	1884	0	-4.1349
PBK	3	0.21906	0.36832	0.998434	7764	2	-2.4886	0.092369	0.092074	0.99999	1885	0	-2.4886
ITGB3	3	0.86239	0.86291	1	17915	1	-1.6585	0.092412	0.092114	0.99999	1886	0	-1.6585
KIAA1147	3	0.11025	0.24013	0.984472	5112	1	-1.288	0.092455	0.092162	0.99999	1887	0	-1.288
STAC2	3	0.8452	0.84746	1	17587	1	-4.8268	0.092498	0.092206	0.99999	1888	0	-4.8268
XKR9	3	0.18532	0.33255	0.997719	7006	2	-3.266	0.092541	0.092264	0.99999	1889	0	-3.266
PI4K2A	3	0.50856	0.65822	1	13599	1	-3.3405	0.092584	0.092302	0.99999	1890	0	-3.3405
FAM211A	3	0.10022	0.22128	0.976707	4750	2	-0.48933	0.09267	0.092389	0.99999	1891	0	-0.48933
PRR14L	3	0.18901	0.33651	0.997719	7085	1	-1.4073	0.092756	0.092469	0.99999	1892	0	-1.4073
hsa-mir-6777	4	0.95159	0.95147	1	19794	0	-4.2953	0.092787	0.092643	0.99999	1893	0	-4.2953
REEP6	3	0.9979	0.99793	1	20822	0	-3.1263	0.092799	0.092511	0.99999	1894	0	-3.1263
GPAT2	3	0.66747	0.73049	1	15151	1	-4.2801	0.092842	0.092551	0.99999	1895	0	-4.2801
SSTR5	3	0.92942	0.92955	1	19304	0	-4.6195	0.092885	0.092594	0.99999	1896	0	-4.6195
KNTC1	3	0.97933	0.97942	1	20364	0	-5.1725	0.092971	0.092678	0.99999	1897	0	-5.1725
RPS19BP1	3	0.95571	0.95595	1	19890	0	-2.6203	0.093014	0.092722	0.99999	1898	0	-2.6203
ZNF264	3	0.039054	0.09583	0.950239	2125	2	-2.7668	0.093057	0.092761	0.99999	1899	0	-2.7668
hsa-mir-5004	4	0.76213	0.83826	1	16325	1	-3.3122	0.093071	0.092934	0.99999	1900	0	-3.3122
hsa-mir-5000	4	0.98104	0.98101	1	20401	0	-3.4269	0.093128	0.092983	0.99999	1901	0	-3.4269
AGPS	3	0.32298	0.47687	1	9981	1	-3.251	0.093186	0.092886	0.99999	1902	0	-3.251
C6orf132	3	0.98174	0.98185	1	20422	0	-2.1035	0.093229	0.09293	0.99999	1903	0	-2.1035
PHLDB1	3	0.46942	0.62455	1	12923	1	-3.3647	0.093272	0.092977	0.99999	1904	0	-3.3647
ATP8B4	3	0.99439	0.99449	1	20742	0	-3.8686	0.093315	0.093021	0.99999	1905	0	-3.8686
CGA	3	0.44899	0.60414	1	12513	1	-3.2089	0.093358	0.093059	0.99999	1906	0	-3.2089
RPAP2	3	0.52019	0.66295	1	13708	1	-3.8578	0.093401	0.093105	0.99999	1907	0	-3.8578
hsa-mir-1260b	4	0.32105	0.53964	1	9936	2	-1.565	0.093413	0.093266	0.99999	1908	0	-1.565
OR5V1	3	0.8696	0.86987	1	18044	1	-4.7944	0.093444	0.093146	0.99999	1909	0	-4.7944
PAK4	3	0.42412	0.57946	1	12018	2	-0.40365	0.093487	0.093193	0.99999	1910	0	-0.40365
BCL9	3	0.31752	0.47119	1	9865	1	-2.7894	0.09353	0.093239	0.99999	1911	0	-2.7894
TSSC1	3	0.016314	0.042593	0.906676	998	1	-1.6149	0.093573	0.093284	0.99999	1912	0	-1.6149
PBLD	3	0.05412	0.12886	0.961183	2814	2	-2.0562	0.093616	0.093321	0.99999	1913	0	-2.0562
SLC24A4	3	0.98126	0.98137	1	20408	0	-2.0713	0.093659	0.093366	0.99999	1914	0	-2.0713
P2RY1	3	0.29534	0.44814	1	9390	1	-3.1565	0.093702	0.093409	0.99999	1915	0	-3.1565
ZNF836	3	0.49404	0.64897	1	13403	2	-3.2842	0.093745	0.093454	0.99999	1916	0	-3.2842
NCOA2	3	0.42394	0.57927	1	12015	2	-4.5977	0.093788	0.093495	0.99999	1917	0	-4.5977
TATDN3	3	0.67648	0.73516	1	15254	1	-5.1302	0.093831	0.093545	0.99999	1918	0	-5.1302
hsa-mir-3911	4	0.27219	0.48235	1	8895	2	-3.1018	0.093867	0.093733	0.99999	1919	0	-3.1018
TBC1D8B	3	0.30084	0.45392	1	9500	1	-2.5156	0.093874	0.093582	0.99999	1920	0	-2.5156
AMD1	3	0.94674	0.94695	1	19674	0	-5.3313	0.093917	0.093621	0.99999	1921	0	-5.3313
NPR3	3	0.54258	0.67228	1	13911	1	-3.2501	0.09396	0.093656	0.99999	1922	0	-3.2501
SAMD15	3	0.065878	0.15344	0.966024	3378	2	-2.5449	0.094003	0.093698	0.99999	1923	0	-2.5449
DEFB135	3	0.27164	0.42347	1	8879	1	-3.0722	0.094046	0.093744	0.99999	1924	0	-3.0722
PVALB	3	0.86217	0.86269	1	17909	1	-1.725	0.094089	0.093785	0.99999	1925	0	-1.725
hsa-mir-25	4	0.094829	0.22831	0.978582	4547	3	-2.0653	0.094094	0.093947	0.99999	1926	0	-2.0653
LOC200726	3	0.12584	0.26799	0.988819	5661	2	-1.6905	0.094132	0.093837	0.99999	1927	0	-1.6905
TRAPPC3	3	0.32059	0.47437	1	9923	1	-3.2434	0.094175	0.093873	0.99999	1928	0	-3.2434
hsa-mir-4740	4	0.93101	0.93125	1	19340	1	-4.6286	0.094208	0.094059	0.99999	1929	0	-4.6286
ZNF207	3	0.82984	0.83443	1	17300	1	-2.0163	0.094218	0.093914	0.99999	1930	0	-2.0163
MSC	3	0.83897	0.84204	1	17462	1	-4.3397	0.09426	0.093956	0.99999	1931	0	-4.3397
FBXW7	3	0.62473	0.70921	1	14680	1	-2.5378	0.094303	0.094	0.99999	1932	0	-2.5378
SMAD2	3	0.95036	0.95058	1	19771	0	-5.5083	0.094346	0.094044	0.99999	1933	0	-5.5083
ZNF322	3	0.98073	0.98082	1	20392	0	-5.2289	0.094389	0.094076	0.99999	1934	0	-5.2289
ERP27	3	0.98131	0.98141	1	20409	0	-4.7715	0.094475	0.094163	0.99999	1935	0	-4.7715
CARF	3	0.48673	0.64169	1	13274	1	-3.4252	0.094518	0.09421	0.99999	1936	0	-3.4252
LRRC3C	3	0.88366	0.88386	1	18352	0	-5.0335	0.094561	0.094251	0.99999	1937	0	-5.0335
ERO1LB	3	0.22441	0.37389	0.999451	7879	2	-3.43	0.094604	0.094296	0.99999	1938	0	-3.43
GK5	3	0.43264	0.58796	1	12183	1	-3.6041	0.094647	0.094327	0.99999	1939	0	-3.6041
NARF	3	0.93045	0.93056	1	19330	0	-4.431	0.094733	0.094406	0.99999	1940	0	-4.431
OSBP	3	0.87621	0.87643	1	18181	0	-4.5606	0.094776	0.094452	0.99999	1941	0	-4.5606
DIAPH3	3	0.59252	0.69404	1	14308	1	-1.6363	0.094819	0.094497	0.99999	1942	0	-1.6363
PCNX	3	0.3871	0.54218	1	11260	1	-2.494	0.094862	0.094543	0.99999	1943	0	-2.494
PALM2	3	0.38776	0.54281	1	11275	1	-2.8341	0.094905	0.094579	0.99999	1944	0	-2.8341
SEC11A	3	0.025345	0.064413	0.924434	1478	2	-2.2482	0.094948	0.094621	0.99999	1945	0	-2.2482
GDF5	3	0.38341	0.53848	1	11182	2	-3.122	0.09499	0.094659	0.99999	1946	0	-3.122
C8orf74	3	0.63822	0.71577	1	14839	1	-3.7433	0.095033	0.094706	0.99999	1947	0	-3.7433
RIC8A	3	0.91709	0.91719	1	19044	0	-4.9269	0.095076	0.094744	0.99999	1948	0	-4.9269
OR5AU1	3	0.87037	0.87061	1	18060	1	-4.5235	0.095119	0.094789	0.99999	1949	0	-4.5235
CYGB	3	0.40924	0.56451	1	11716	1	-2.9244	0.095162	0.094829	0.99999	1950	0	-2.9244
hsa-mir-1246	4	0.55823	0.71322	1	14046	2	-4.4626	0.09523	0.095071	0.99999	1951	0	-4.4626
ADRA1B	3	0.17881	0.32548	0.997719	6853	1	-1.7528	0.095248	0.094916	0.99999	1952	0	-1.7528
DHRS4L2	3	0.28434	0.43674	1	9150	1	-2.2467	0.095291	0.094953	0.99999	1953	0	-2.2467
ARID3A	3	0.16342	0.30891	0.991302	6468	2	-1.8431	0.095334	0.094992	0.99999	1954	0	-1.8431
PAGR1	3	0.99514	0.99525	1	20761	0	-3.717	0.095377	0.095037	0.99999	1955	0	-3.717
HOXA6	3	0.48131	0.63637	1	13175	2	-4.3042	0.095506	0.095161	0.99999	1956	0	-4.3042
MYL7	3	0.57197	0.68487	1	14185	1	-2.3645	0.095548	0.095205	0.99999	1957	0	-2.3645
ARHGAP31	3	0.77469	0.79388	1	16495	1	-3.3174	0.095677	0.095337	0.99999	1958	0	-3.3174
TMEM256	3	0.83948	0.84247	1	17472	1	-2.6591	0.09572	0.095386	0.99999	1959	0	-2.6591
LCE2B	3	0.98818	0.98835	1	20595	0	-1.992	0.095763	0.095429	0.99999	1960	0	-1.992
TMEM79	3	0.9309	0.931	1	19337	0	-5.1984	0.095806	0.095472	0.99999	1961	0	-5.1984
SLC7A8	3	0.9536	0.95386	1	19841	0	-1.9528	0.095892	0.095558	0.99999	1962	0	-1.9528
hsa-mir-376c	4	0.60263	0.74744	1	14461	2	-4.3246	0.095911	0.095736	0.99999	1963	0	-4.3246
INHA	3	0.85024	0.85182	1	17682	1	-4.8502	0.095935	0.095606	0.99999	1964	0	-4.8502
hsa-mir-134	4	0.12161	0.27001	0.988819	5523	2	-1.9761	0.095968	0.095794	0.99999	1965	0	-1.9761
ELOVL3	3	0.12481	0.26672	0.988819	5632	1	-1.7417	0.095977	0.095648	0.99999	1966	0	-1.7417
TMEM132A	3	0.28199	0.4343	1	9114	2	-2.6352	0.09602	0.095692	0.99999	1967	0	-2.6352
FAM53B	3	0.93008	0.93019	1	19321	0	-3.7468	0.096063	0.095736	0.99999	1968	0	-3.7468
PCDHGB1	3	0.99344	0.99357	1	20711	0	-3.2657	0.096149	0.095817	0.99999	1969	0	-3.2657
SEC61A2	3	0.55857	0.67903	1	14052	1	-3.9767	0.096192	0.095858	0.99999	1970	0	-3.9767
KCTD10	3	0.041887	0.10218	0.950239	2274	2	-2.8115	0.096235	0.095907	0.99999	1971	0	-2.8115
ACSL5	3	0.68785	0.74134	1	15403	1	-4.0935	0.096278	0.09595	0.99999	1972	0	-4.0935
KRTAP4-8	3	0.70722	0.75218	1	15614	1	-4.1748	0.096364	0.096033	0.99999	1973	0	-4.1748
hsa-mir-3158-1	4	0.88762	0.89794	1	18445	1	-4.3447	0.096365	0.096213	0.99999	1974	0	-4.3447
GYPA	3	0.41486	0.57019	1	11835	1	-3.5516	0.096406	0.096071	0.99999	1975	0	-3.5516
SLC37A4	3	0.38793	0.54297	1	11282	1	-3.4687	0.096449	0.096105	0.99999	1976	0	-3.4687
FOXL2	3	0.72465	0.76228	1	15820	1	-4.1393	0.096535	0.096194	0.99999	1977	0	-4.1393
HPSE	3	0.53342	0.66844	1	13836	1	-3.8613	0.096578	0.096237	0.99999	1978	0	-3.8613
C1orf94	3	0.99744	0.99745	1	20810	0	-4.1917	0.096621	0.096284	0.99999	1979	0	-4.1917
hsa-mir-2355	4	0.076931	0.19922	0.974312	3826	1	-2.6468	0.096648	0.096491	0.99999	1980	0	-2.6468
USP17L8	3	0.4855	0.64052	1	13248	2	-3.4441	0.096664	0.096326	0.99999	1981	0	-3.4441
EPS15	3	0.096052	0.21332	0.975343	4594	2	-3.198	0.096707	0.096366	0.99999	1982	0	-3.198
FDXR	3	0.38849	0.54356	1	11297	1	-3.4701	0.096749	0.096405	0.99999	1983	0	-3.4701
hsa-mir-493	4	0.81391	0.85902	1	17044	1	-4.7926	0.096875	0.096715	0.99999	1984	0	-4.7926
ASTE1	3	0.94594	0.94613	1	19658	0	-5.0834	0.096878	0.096523	0.99999	1985	0	-5.0834
OR8B8	3	0.88033	0.88048	1	18282	0	-4.5862	0.096921	0.096565	0.99999	1986	0	-4.5862
SCN10A	3	0.96393	0.96405	1	20067	0	-2.6299	0.097007	0.09664	0.99999	1987	0	-2.6299
DEFB115	3	0.076731	0.17549	0.968623	3819	1	-1.7396	0.097092	0.096735	0.99999	1988	0	-1.7396
PCOLCE2	3	0.70487	0.75083	1	15585	1	-4.4247	0.097135	0.096777	0.99999	1989	0	-4.4247
RCN1	3	0.89816	0.89834	1	18662	0	-4.5288	0.097178	0.096827	0.99999	1990	0	-4.5288
DEFB4A	3	0.29731	0.4502	1	9433	1	-3.1612	0.097221	0.096864	0.99999	1991	0	-3.1612
EP300	3	0.8389	0.84197	1	17458	1	-4.2385	0.097264	0.096903	0.99999	1992	0	-4.2385
WRNIP1	3	0.90625	0.90638	1	18824	0	-3.9807	0.097307	0.096943	0.99999	1993	0	-3.9807
hsa-mir-3713	4	0.67953	0.80734	1	15302	1	-4.0376	0.097441	0.097274	0.99999	1994	0	-4.0376
ICOS	3	0.40401	0.55925	1	11603	1	-3.5161	0.097457	0.097094	0.99999	1995	0	-3.5161
WDR53	3	0.90977	0.90986	1	18903	0	-4.6781	0.097457	0.097094	0.99999	1996	0	-4.6781
COX7A2	3	0.35268	0.50728	1	10553	1	-2.9405	0.097564	0.097198	0.99999	1997	0	-2.9405
ELANE	3	0.13662	0.27981	0.991302	5898	2	-4.2917	0.097607	0.097243	0.99999	1998	0	-4.2917
hsa-mir-3158-2	4	0.9991	0.99911	1	20852	0	-3.6201	0.097611	0.097439	0.99999	1999	0	-3.6201
[truncated: 18,897 more rows]

## Sheet: LibraryB_3 Replicates
Table S1. Statistical analysis of the nucleotide sequencing data
id	num	neg|score	neg|p-value	neg|fdr	neg|rank	neg|goodsgrna	neg|lfc	pos|score	pos|p-value	pos|fdr	pos|rank	pos|goodsgrna	pos|lfc
VPS54	3	1	1	1	19030	0	9.6032	1.31e-10	2.6e-07	0.00045	1	3	9.6032
TMEM165	3	1	1	1	19029	0	9.5328	3.4e-10	2.6e-07	0.00045	2	3	9.5328
UNC50	3	1	1	1	19028	0	9.6901	1.37e-09	2.6e-07	0.00045	3	3	9.6901
SLC35A1	3	0.98375	0.98388	1	18651	0	9.5619	5.57e-09	2.6e-07	0.00045	4	3	9.5619
ARL1	3	1	1	1	19027	0	9.6315	6.18e-09	2.6e-07	0.00045	5	3	9.6315
SLC35A2	3	0.42048	0.57582	1	10853	1	9.76	1.09e-08	2.6e-07	0.00045	6	2	9.76
COG5	3	1	1	1	19026	0	9.4698	3.77e-08	2.6e-07	0.00045	7	3	9.4698
SYVN1	3	1	1	1	19025	0	9.104	4.38e-08	2.6e-07	0.00045	8	3	9.104
VPS51	3	1	1	1	19024	0	9.5037	5.34e-08	2.6e-07	0.00045	9	3	9.5037
VPS53	3	1	1	1	19023	0	8.9045	6.68e-08	2.6e-07	0.00045	10	3	8.9045
SEL1L	3	1	1	1	19022	0	7.9895	8.84e-08	2.6e-07	0.00045	11	3	7.9895
TMED2	3	1	1	1	19021	0	6.4964	4.9e-07	1.3e-06	0.002063	12	3	6.4964
JTB	3	1	1	1	19020	0	8.328	2.62e-06	9.11e-06	0.013328	13	3	8.328
COG1	3	0.79622	0.80878	1	15359	1	9.4473	3.59e-06	1.01e-05	0.013791	14	2	9.4473
YIPF5	3	1	1	1	19019	0	5.4298	3.7e-06	1.12e-05	0.014191	15	3	5.4298
COG7	3	0.78486	0.80073	1	15210	1	9.2078	4.3e-06	1.33e-05	0.01578	16	2	9.2078
COG8	3	0.80026	0.81165	1	15411	1	8.3491	1.56e-05	5.07e-05	0.054455	17	2	8.3491
COG4	3	0.97852	0.97866	1	18556	0	7.6301	1.61e-05	5.33e-05	0.054455	18	2	7.6301
CATSPER3	3	0.99086	0.99099	1	18805	0	8.0925	1.71e-05	5.44e-05	0.054455	19	3	8.0925
GPR107	3	0.48338	0.63836	1	12041	1	7.4963	2.62e-05	8.3e-05	0.077558	20	2	7.4963
NMT1	3	0.97526	0.97544	1	18488	0	7.2475	2.71e-05	8.56e-05	0.077558	21	2	7.2475
COPB2	3	0.98998	0.99012	1	18786	0	7.2605	3.98e-05	0.00012409	0.107336	22	3	7.2605
SCYL1	3	0.98717	0.98733	1	18718	0	7.0596	4.68e-05	0.00014646	0.113861	23	3	7.0596
COG2	3	0.6126	0.70338	1	13306	1	6.6836	4.72e-05	0.00014698	0.113861	24	2	6.6836
TM9SF2	3	0.057563	0.13624	0.982639	2626	1	6.7564	4.8e-05	0.00014958	0.113861	25	2	6.7564
C5orf15	3	0.99971	0.9997	1	19010	0	6.5938	6.69e-05	0.00020837	0.148331	26	3	6.5938
COPB1	3	0.99993	0.99993	1	19018	0	5.2124	6.78e-05	0.00021045	0.148331	27	3	5.2124
SEC31A	3	0.86088	0.86138	1	16320	1	6.357	7.75e-05	0.00023907	0.162482	28	2	6.357
FAR1	3	0.99991	0.99991	1	19017	0	3.1217	9.13e-05	0.00027341	0.179413	29	3	3.1217
UBE2G2	3	0.7964	0.8089	1	15361	1	6.4982	0.00011026	0.00034157	0.206838	30	2	6.4982
TANGO2	3	0.76075	0.7847	1	14911	1	6.1529	0.00011214	0.00034625	0.206838	31	2	6.1529
CPSF3	3	0.99989	0.99989	1	19016	0	5.4382	0.00011349	0.00034781	0.206838	32	3	5.4382
NPW	3	0.99988	0.99988	1	19015	0	3.6347	0.00011742	0.0003603	0.207771	33	3	3.6347
KLHL33	3	0.99988	0.99987	1	19014	0	4.1994	0.00012296	0.00037538	0.210105	34	3	4.1994
RAB1A	3	0.24394	0.39448	0.991383	7563	1	6.4069	0.00013045	0.0003962	0.215417	35	2	6.4069
PRADC1	3	0.63125	0.71236	1	13476	1	5.4183	0.00015308	0.00046852	0.247662	36	2	5.4183
PCYT2	3	0.99788	0.99793	1	18965	0	5.7975	0.000172	0.00052367	0.269334	37	3	5.7975
TMEM167A	3	0.99981	0.99981	1	19013	0	3.8132	0.00018992	0.00056633	0.283611	38	3	3.8132
C17orf102	3	0.99068	0.9908	1	18800	0	5.738	0.00021228	0.0006324	0.308581	39	3	5.738
MAP3K14	3	0.99978	0.99977	1	19012	0	4.1195	0.00022217	0.00066206	0.314975	40	3	4.1195
PTAR1	3	0.063811	0.14925	0.982639	2862	1	3.7525	0.00023263	0.00069484	0.316478	41	2	3.7525
MAP3K1	3	0.99976	0.99975	1	19011	0	3.2178	0.00023512	0.00069848	0.316478	42	3	3.2178
AP2M1	3	0.85868	0.85934	1	16282	1	5.6614	0.00024921	0.0007375	0.326387	43	2	5.6614
RAB1B	3	0.51155	0.65946	1	12453	1	5.5311	0.00027121	0.00080618	0.348672	44	2	5.5311
CSF2RA	6	0.99771	0.9977	1	18962	0	3.5955	0.00027722	0.0015091	0.509727	45	4	3.5955
AKAP3	3	0.9438	0.944	1	17855	0	6.0289	0.00028206	0.00083844	0.354565	46	2	6.0289
ZNF7	3	0.89274	0.89281	1	16909	0	5.4212	0.00031694	0.00094145	0.389475	47	2	5.4212
PGAM2	3	0.99956	0.99956	1	19009	0	2.9681	0.00043522	0.0012942	0.503861	48	3	2.9681
PP2D1	3	0.83106	0.8354	1	15851	1	4.8325	0.00043613	0.0012947	0.503861	49	2	4.8325
NPY2R	3	0.27845	0.43056	0.996946	8216	2	-1.3128	0.00043938	0.0013051	0.503861	50	1	-1.3128
ARHGAP18	3	0.99955	0.99955	1	19008	0	2.7405	0.00044509	0.0013239	0.503861	51	3	2.7405
HSFY2	3	0.99954	0.99953	1	19007	0	2.8896	0.0004628	0.0013754	0.509727	52	3	2.8896
IER3IP1	3	0.71847	0.75864	1	14375	1	5.4888	0.00048699	0.0014352	0.509727	53	2	5.4888
COPA	3	0.81968	0.82629	1	15690	1	5.8772	0.00049486	0.0014555	0.509727	54	2	5.8772
LRTOMT	3	0.63554	0.71449	1	13514	1	5.3938	0.00050411	0.0014784	0.509727	55	2	5.3938
GABRB3	3	0.4909	0.64578	1	12180	1	4.781	0.00051078	0.0014966	0.509727	56	2	4.781
OR4Q3	3	0.99948	0.99948	1	19006	0	2.8241	0.00052208	0.0015268	0.509727	57	3	2.8241
SIPA1	3	0.99946	0.99947	1	19005	0	2.6747	0.00053628	0.0015622	0.512547	58	3	2.6747
EBPL	3	0.9651	0.96528	1	18287	0	4.7931	0.00054476	0.0015897	0.512754	59	2	4.7931
LTB4R2	3	0.99944	0.99945	1	19004	0	3.3597	0.00056405	0.0016438	0.52137	60	3	3.3597
DNAJC1	3	0.99942	0.99943	1	19003	0	3.631	0.00057685	0.0016855	0.521958	61	3	3.631
ACSBG2	3	0.93963	0.93981	1	17788	0	5.2883	0.00058267	0.0017005	0.521958	62	2	5.2883
FAM134C	3	0.19191	0.33956	0.989015	6517	2	-1.5032	0.00059442	0.0017323	0.523259	63	1	-1.5032
TSSC1	3	0.99937	0.99938	1	19002	0	2.4688	0.00063304	0.0018457	0.548809	64	3	2.4688
SATB1	3	0.72327	0.76149	1	14434	1	0.59601	0.0006461	0.0018816	0.550876	65	2	0.59601
XCL1	3	0.99932	0.99933	1	19001	0	3.2614	0.00067709	0.001968	0.564429	66	3	3.2614
CREBL2	3	0.99931	0.99932	1	19000	0	3.7812	0.00069154	0.0020044	0.564429	67	3	3.7812
TBC1D2	3	0.010125	0.027124	0.91844	563	2	-1.3886	0.00069778	0.0020169	0.564429	68	1	-1.3886
ADAT3	3	0.61835	0.7061	1	13349	1	4.9452	0.00072927	0.0021053	0.580643	69	2	4.9452
PLCXD1	6	0.84668	0.92484	1	16079	2	2.3659	0.00077638	0.0036386	0.69942	70	4	2.3659
FAM154B	3	0.99918	0.99919	1	18999	0	2.5666	0.00081509	0.0023441	0.632757	71	3	2.5666
XCL2	3	0.99918	0.99919	1	18998	0	2.8802	0.00082233	0.0023608	0.632757	72	3	2.8802
PPP2R5B	3	0.93963	0.93981	1	17774	0	4.6036	0.00085032	0.0024399	0.6378	73	2	4.6036
TRAPPC12	3	0.85028	0.85173	1	16130	1	4.6188	0.00085204	0.0024466	0.6378	74	2	4.6188
IL16	3	0.80186	0.81277	1	15436	1	-0.22895	0.00090446	0.0025902	0.659604	75	1	-0.22895
IL15	3	0.99909	0.9991	1	18997	0	1.9923	0.0009082	0.0025996	0.659604	76	3	1.9923
XKR7	3	0.72381	0.76179	1	14444	1	4.9496	0.00094395	0.0027109	0.66017	77	2	4.9496
SYNJ2BP-COX16	3	0.99905	0.99907	1	18996	0	2.5331	0.00095054	0.0027291	0.66017	78	3	2.5331
MTIF2	3	0.99904	0.99906	1	18995	0	3.8489	0.00095604	0.0027401	0.66017	79	3	3.8489
NEK10	3	0.94945	0.94966	1	17969	0	0.029763	0.00095613	0.0027406	0.66017	80	1	0.029763
MTCH1	3	0.18962	0.33704	0.989015	6472	1	4.2523	0.00098979	0.002827	0.672463	81	2	4.2523
TRANK1	3	0.99899	0.99901	1	18994	0	2.6153	0.0010071	0.0028722	0.674795	82	3	2.6153
FAM47E	3	0.99897	0.99899	1	18993	0	2.0547	0.0010344	0.0029565	0.677613	83	3	2.0547
TMEM159	3	0.95435	0.95467	1	18060	0	1.4818	0.0010595	0.0030309	0.677613	84	2	1.4818
CLIP4	3	0.99893	0.99896	1	18992	0	4.4978	0.0010691	0.00306	0.677613	85	3	4.4978
FSIP1	3	0.99794	0.99801	1	18967	0	5.2474	0.0010769	0.0030845	0.677613	86	3	5.2474
CLDN7	3	0.99089	0.99101	1	18806	0	4.1335	0.0010866	0.0031152	0.677613	87	3	4.1335
GOSR1	3	0.9038	0.90385	1	17121	0	4.2909	0.0011022	0.0031542	0.677613	88	2	4.2909
COG6	3	0.086783	0.19542	0.982639	3763	2	-1.7749	0.0011111	0.0031766	0.677613	89	1	-1.7749
ZSWIM3	3	0.14174	0.28532	0.987129	5495	1	4.5031	0.0011179	0.0031906	0.677613	90	2	4.5031
ZNF43	3	0.37955	0.53445	1	10108	1	4.1145	0.0011219	0.0032047	0.677613	91	2	4.1145
DLST	3	0.99886	0.99889	1	18991	0	2.0598	0.0011359	0.0032453	0.678653	92	3	2.0598
NSDHL	3	0.89943	0.89956	1	17043	0	4.8383	0.0011597	0.0033181	0.686005	93	2	4.8383
SPSB4	3	0.9988	0.99884	1	18990	0	2.6818	0.0011971	0.0034144	0.686005	94	3	2.6818
TMEM251	3	0.99879	0.99883	1	18989	0	3.5624	0.0012053	0.0034373	0.686005	95	3	3.5624
C12orf42	3	0.99879	0.99882	1	18988	0	2.8574	0.0012124	0.0034565	0.686005	96	3	2.8574
CLCA4	3	0.87717	0.87724	1	16607	0	5.0584	0.0012145	0.0034607	0.686005	97	2	5.0584
UBLCP1	3	0.57817	0.68759	1	13017	1	0.78551	0.0012661	0.0035985	0.69942	98	2	0.78551
TLR2	3	0.99873	0.99877	1	18987	0	2.2424	0.0012727	0.0036173	0.69942	99	3	2.2424
GYLTL1B	3	0.99869	0.99873	1	18986	0	1.9015	0.001312	0.0037297	0.706156	100	3	1.9015
PNMT	3	0.74893	0.77713	1	14758	1	0.07325	0.0013177	0.0037479	0.706156	101	1	0.07325
OR5A2	3	0.71022	0.75387	1	14285	1	5.3016	0.0013342	0.0037879	0.706707	102	2	5.3016
DIRC1	3	0.99863	0.99867	1	18985	0	3.8588	0.0013723	0.0038868	0.7113	103	3	3.8588
APITD1	3	0.99863	0.99867	1	18984	0	2.0597	0.001373	0.0038873	0.7113	104	3	2.0597
RBBP7	3	0.62594	0.70978	1	13417	1	0.7735	0.0014211	0.004008	0.725595	105	2	0.7735
TIMM9	3	0.8839	0.88395	1	16741	0	4.1759	0.0014461	0.0040788	0.725595	106	2	4.1759
IL1F10	3	0.99855	0.99858	1	18983	0	2.5921	0.0014464	0.0040798	0.725595	107	3	2.5921
PIK3R3	3	0.78446	0.80046	1	15204	1	4.2237	0.0014843	0.0041823	0.736936	108	2	4.2237
DEFA5	3	0.99846	0.9985	1	18982	0	2.1664	0.0015389	0.0043561	0.755581	109	3	2.1664
ZXDA	3	0.53623	0.66969	1	12638	1	4.7569	0.0015415	0.0043675	0.755581	110	2	4.7569
SSBP3	3	0.9984	0.99844	1	18981	0	1.928	0.001576	0.0044664	0.765721	111	3	1.928
CST1	3	0.99837	0.99841	1	18980	0	2.1228	0.001631	0.0046355	0.783946	112	3	2.1228
LLGL1	3	0.99836	0.9984	1	18979	0	3.2297	0.0016403	0.0046573	0.783946	113	3	3.2297
RTP1	3	0.34481	0.49913	1	9472	1	3.7456	0.0016793	0.0047676	0.783946	114	2	3.7456
KCNE3	3	0.9983	0.99835	1	18978	0	3.4894	0.0017022	0.0048321	0.783946	115	3	3.4894
OR6Q1	3	0.99828	0.99833	1	18977	0	2.9281	0.0017162	0.0048649	0.783946	116	3	2.9281
ATP6AP2	3	0.98944	0.98956	1	18773	0	4.2089	0.0017413	0.0049331	0.783946	117	3	4.2089
DCN	3	0.99825	0.9983	1	18976	0	1.7232	0.001749	0.0049539	0.783946	118	3	1.7232
FAM69A	3	0.99823	0.99827	1	18975	0	4.0333	0.0017747	0.0050293	0.783946	119	3	4.0333
KLRG2	3	0.98454	0.98471	1	18664	0	4.0509	0.0017783	0.0050387	0.783946	120	3	4.0509
MOB2	3	0.96611	0.96631	1	18305	0	4.2563	0.0017833	0.0050543	0.783946	121	2	4.2563
CSTB	3	0.99821	0.99826	1	18974	0	1.855	0.0017899	0.0050683	0.783946	122	3	1.855
TTC9C	3	0.9982	0.99825	1	18973	0	4.5923	0.0017975	0.0050923	0.783946	123	3	4.5923
BNIP3L	3	0.99819	0.99824	1	18972	0	2.397	0.0018059	0.0051146	0.783946	124	3	2.397
PTGDS	3	0.78982	0.80425	1	15273	1	4.4015	0.0018332	0.0051901	0.783946	125	2	4.4015
SNAP29	3	0.95561	0.95592	1	18090	0	0.23549	0.0018342	0.0051906	0.783946	126	1	0.23549
LETMD1	3	0.99811	0.99816	1	18971	0	2.1657	0.00189	0.0053425	0.796274	127	3	2.1657
ZNF397	3	0.99809	0.99815	1	18970	0	2.3827	0.0019074	0.0053966	0.796274	128	3	2.3827
APITD1-CORT	3	0.99809	0.99815	1	18969	0	1.9411	0.0019082	0.0053987	0.796274	129	3	1.9411
VPS52	3	0.15607	0.30079	0.989015	5766	2	-0.99015	0.0019375	0.0054809	0.796274	130	1	-0.99015
RAB19	3	0.026618	0.067478	0.967751	1292	1	4.147	0.0019376	0.0054814	0.796274	131	2	4.147
VMP1	3	0.80887	0.81791	1	15535	1	4.3148	0.0019662	0.0055668	0.802543	132	2	4.3148
RNASEL	3	0.11766	0.25368	0.983417	4898	2	-2.3176	0.0019891	0.0056146	0.803357	133	1	-2.3176
OR7A10	3	0.99799	0.99805	1	18968	0	2.1394	0.0020077	0.0056661	0.804677	134	3	2.1394
SRP68	3	0.89713	0.89723	1	16991	0	3.857	0.0020423	0.0057603	0.80722	135	2	3.857
UGP2	3	0.99794	0.998	1	18966	0	2.9536	0.0020609	0.0058045	0.80722	136	3	2.9536
GTF2E2	3	0.87532	0.87543	1	16577	0	4.4786	0.0020636	0.0058113	0.80722	137	2	4.4786
SBSN	3	0.56868	0.68343	1	12931	1	4.3369	0.0020796	0.0058566	0.807612	138	2	4.3369
INCA1	3	0.98372	0.98386	1	18649	0	1.4714	0.002144	0.0060257	0.824952	139	3	1.4714
MALL	3	0.99784	0.99789	1	18964	0	3.9223	0.002163	0.0060813	0.826489	140	3	3.9223
PEX13	3	0.99782	0.99787	1	18963	0	2.6154	0.0021829	0.0061328	0.826489	141	3	2.6154
C11orf80	3	0.14205	0.28561	0.987129	5503	2	-1.5896	0.0021956	0.0061672	0.826489	142	1	-1.5896
PDIK1L	3	0.79649	0.80896	1	15363	1	1.296	0.0022472	0.0063134	0.828063	143	2	1.296
ANKRD45	3	0.92808	0.92824	1	17593	0	3.9683	0.002282	0.0063997	0.828063	144	2	3.9683
PLCG1	3	0.9977	0.99775	1	18961	0	3.404	0.0023043	0.0064611	0.828063	145	3	3.404
CPLX1	3	0.39839	0.55353	1	10459	1	3.6825	0.0023073	0.0064721	0.828063	146	2	3.6825
ZNF684	3	0.89715	0.89724	1	16992	0	4.391	0.002327	0.0065355	0.828063	147	2	4.391
TTC19	3	0.99767	0.99772	1	18960	0	1.4889	0.0023324	0.0065527	0.828063	148	3	1.4889
SPANXD	3	0.99765	0.9977	1	18959	0	1.6595	0.0023497	0.0066011	0.828063	149	3	1.6595
CALR	3	0.99651	0.99659	1	18939	0	1.8503	0.0023505	0.0066047	0.828063	150	3	1.8503
ZNF813	3	0.86218	0.86258	1	16344	1	4.0827	0.0023696	0.006651	0.828063	151	2	4.0827
IGSF11	3	0.89495	0.89504	1	16955	0	3.9336	0.0023953	0.0067135	0.828063	152	2	3.9336
MBD3L5	3	0.97765	0.97782	1	18530	0	1.9375	0.0024021	0.0067286	0.828063	153	2	1.9375
GALNT3	3	0.9876	0.98775	1	18728	0	4.555	0.0024241	0.0067863	0.828063	154	3	4.555
CDCP1	3	0.89395	0.89403	1	16935	0	4.1135	0.0024327	0.0068082	0.828063	155	2	4.1135
RABGGTA	3	0.072492	0.167	0.982639	3219	2	-1.5947	0.0024537	0.0068644	0.828063	156	1	-1.5947
GPHA2	3	0.16831	0.31401	0.989015	6004	1	4.159	0.0024675	0.0068997	0.828063	157	2	4.159
MMD	3	0.96121	0.96148	1	18203	0	4.8492	0.0024762	0.0069278	0.828063	158	2	4.8492
TPM1	3	0.99752	0.99755	1	18958	0	2.0355	0.0024828	0.0069528	0.828063	159	3	2.0355
TRIM10	3	0.9874	0.98756	1	18722	0	4.5608	0.0024879	0.0069622	0.828063	160	3	4.5608
FITM2	3	0.18078	0.32754	0.989015	6277	1	0.83331	0.0025053	0.0070059	0.828086	161	2	0.83331
LRRTM1	3	0.99274	0.99287	1	18849	0	3.1388	0.0025569	0.0071448	0.839292	162	3	3.1388
SNX27	3	0.99741	0.99745	1	18957	0	2.2456	0.0025876	0.0072327	0.839562	163	3	2.2456
CTRC	3	0.55151	0.67607	1	12778	1	4.2734	0.0025881	0.0072353	0.839562	164	2	4.2734
MBD3L4	3	0.41943	0.57474	1	10830	1	0.54703	0.0026085	0.0072884	0.840594	165	2	0.54703
TRUB2	3	0.019288	0.049855	0.967751	969	1	3.7978	0.002654	0.0074122	0.844817	166	2	3.7978
MBD3L3	3	0.029058	0.073177	0.967751	1406	2	-2.0916	0.0026601	0.0074325	0.844817	167	1	-2.0916
TBC1D23	3	0.99732	0.99736	1	18956	0	2.3328	0.0026802	0.007483	0.844817	168	3	2.3328
SP5	3	0.37257	0.52746	1	9987	1	3.8216	0.0026994	0.0075319	0.844817	169	2	3.8216
CHPT1	3	0.89388	0.89395	1	16933	0	4.1974	0.0027055	0.007547	0.844817	170	2	4.1974
CXCL5	3	0.59651	0.69594	1	13161	1	3.702	0.0027452	0.0076599	0.847622	171	2	3.702
TEX9	3	0.99724	0.99728	1	18955	0	2.2057	0.0027608	0.0076999	0.847622	172	3	2.2057
TEN1	3	0.69416	0.74477	1	14105	1	0.047758	0.0027634	0.0077057	0.847622	173	1	0.047758
TAS2R42	3	0.12103	0.25979	0.983417	5023	1	-0.19222	0.002815	0.0078472	0.858228	174	1	-0.19222
ATP6V1B2	3	0.99713	0.99717	1	18954	0	1.4203	0.0028732	0.0080142	0.871485	175	3	1.4203
ZNF783	3	0.18218	0.32904	0.989015	6310	1	1.9093	0.0029182	0.0081453	0.875021	176	2	1.9093
RAB11B	3	0.37669	0.53157	1	10050	1	4.3064	0.0029225	0.0081526	0.875021	177	2	4.3064
TET3	3	0.99706	0.99711	1	18953	0	1.4962	0.0029364	0.0081911	0.875021	178	3	1.4962
SEC24C	3	0.99665	0.99673	1	18941	0	4.3007	0.002951	0.0082306	0.875021	179	3	4.3007
GTSF1L	3	0.15721	0.30205	0.989015	5786	2	-1.4401	0.0029698	0.008279	0.875275	180	1	-1.4401
MIB2	3	0.95663	0.95693	1	18114	0	0.76092	0.0030214	0.00842	0.879969	181	2	0.76092
NCAM2	3	0.48919	0.64407	1	12148	1	-0.36344	0.0030729	0.0085485	0.879969	182	1	-0.36344
PCDHGA1	3	0.99691	0.99696	1	18952	0	1.7539	0.0030862	0.008587	0.879969	183	3	1.7539
IRGQ	3	0.42664	0.58193	1	10962	1	0.93285	0.0031245	0.0086952	0.879969	184	2	0.93285
CCSAP	3	0.99119	0.99129	1	18816	0	1.7949	0.0031761	0.0088347	0.879969	185	3	1.7949
PBOV1	3	0.99682	0.99688	1	18951	0	2.2536	0.0031792	0.0088435	0.879969	186	3	2.2536
AFF2	3	0.99678	0.99685	1	18950	0	2.3437	0.0032185	0.0089361	0.879969	187	3	2.3437
USP17L1P	3	0.99677	0.99684	1	18949	0	1.3458	0.0032264	0.0089569	0.879969	188	3	1.3458
ZNF263	3	0.97859	0.97873	1	18558	0	1.6081	0.0032277	0.0089606	0.879969	189	2	1.6081
SPINK6	3	0.99676	0.99683	1	18948	0	1.7832	0.0032388	0.0089887	0.879969	190	3	1.7832
FFAR4	3	0.99676	0.99682	1	18947	0	2.1687	0.0032411	0.0090001	0.879969	191	3	2.1687
SMIM19	3	0.99539	0.99551	1	18919	0	3.431	0.0032434	0.0090043	0.879969	192	3	3.431
TAS2R30	3	0.99674	0.9968	1	18946	0	1.4336	0.0032592	0.009048	0.879969	193	3	1.4336
MAPK1IP1L	3	0.99344	0.99359	1	18872	0	3.5219	0.00326	0.0090511	0.879969	194	3	3.5219
NEU3	3	0.99674	0.9968	1	18945	0	2.7978	0.0032603	0.0090516	0.879969	195	3	2.7978
MORN1	3	0.99673	0.9968	1	18944	0	1.451	0.0032706	0.0090808	0.879969	196	3	1.451
AMZ1	3	0.87056	0.87072	1	16491	1	3.9464	0.0032934	0.0091422	0.879969	197	2	3.9464
VPS13B	3	0.9967	0.99677	1	18943	0	1.8971	0.0033037	0.0091718	0.879969	198	3	1.8971
TMEM235	3	0.99668	0.99676	1	18942	0	2.1871	0.0033152	0.009202	0.879969	199	3	2.1871
ASB9	3	0.82528	0.83072	1	15777	1	4.224	0.0033506	0.0092972	0.880966	200	2	4.224
HEATR5B	3	0.99665	0.99672	1	18940	0	1.5178	0.0033533	0.009305	0.880966	201	3	1.5178
ZBED1	6	0.28602	0.54679	1	8333	2	1.6827	0.0033728	0.013977	0.894027	202	4	1.6827
RBM24	3	0.81964	0.82627	1	15688	1	0.3455	0.0033825	0.0093752	0.883222	203	1	0.3455
ADAM18	3	0.10211	0.22492	0.983398	4334	2	-0.87478	0.0034341	0.0095126	0.883241	204	1	-0.87478
SMAD9	3	0.95589	0.9562	1	18096	0	3.1406	0.0034356	0.0095147	0.883241	205	2	3.1406
RDH14	3	0.99649	0.99656	1	18938	0	1.6721	0.0035085	0.009716	0.888463	206	3	1.6721
ITGA8	3	0.62317	0.70846	1	13387	1	1.3004	0.0035372	0.0098045	0.888463	207	2	1.3004
PARL	3	0.46271	0.6179	1	11637	1	3.4614	0.0035458	0.0098253	0.888463	208	2	3.4614
CCDC136	3	0.57808	0.68755	1	13014	1	3.6621	0.0035493	0.0098347	0.888463	209	2	3.6621
SLC9C1	3	0.68417	0.73928	1	13999	1	4.2099	0.0035701	0.0098898	0.888463	210	2	4.2099
C11orf49	3	0.87036	0.8705	1	16485	1	3.9263	0.0035841	0.0099226	0.888463	211	2	3.9263
KLHL38	3	0.53542	0.66935	1	12634	1	4.1372	0.0035876	0.0099325	0.888463	212	2	4.1372
C3orf79	3	0.99641	0.99648	1	18937	0	1.5917	0.0035927	0.0099444	0.888463	213	3	1.5917
CYP2B6	3	0.48664	0.64157	1	12095	2	-0.45633	0.0036404	0.010071	0.894027	214	1	-0.45633
LOC100996485	3	0.95394	0.95428	1	18053	0	3.7209	0.0036507	0.010103	0.894027	215	2	3.7209
ESR1	3	0.51996	0.66292	1	12516	1	4.0012	0.0036895	0.010206	0.894027	216	2	4.0012
DNAJA1	3	0.98886	0.98898	1	18761	0	4.5595	0.0037037	0.010242	0.894027	217	3	4.5595
FOXD1	3	0.99627	0.99634	1	18936	0	2.0406	0.0037303	0.010321	0.894027	218	3	2.0406
CHST8	3	0.32388	0.47769	1	9084	1	0.78384	0.0037435	0.010356	0.894027	219	2	0.78384
RNF2	3	0.73369	0.7677	1	14583	1	0.41829	0.0037951	0.010482	0.894027	220	2	0.41829
ZC3H15	3	0.99617	0.99625	1	18935	0	3.1738	0.0038307	0.010588	0.894027	221	3	3.1738
MS4A7	3	0.09391	0.20925	0.982639	4032	1	3.2348	0.0038466	0.010632	0.894027	222	2	3.2348
NBPF8	3	0.57616	0.68673	1	13000	1	3.5276	0.0038686	0.010679	0.894027	223	2	3.5276
ZNF428	3	0.99612	0.99621	1	18934	0	1.3272	0.0038815	0.010722	0.894027	224	3	1.3272
SYNPO2	3	0.75022	0.77794	1	14773	1	0.90062	0.0038982	0.010771	0.894027	225	2	0.90062
ALDH3A2	3	0.57109	0.68445	1	12954	1	2.967	0.003934	0.010859	0.894027	226	2	2.967
IL21	3	0.99606	0.99616	1	18933	0	1.5022	0.0039367	0.010864	0.894027	227	3	1.5022
PCDHGB3	3	0.99605	0.99615	1	18932	0	1.4651	0.0039457	0.010887	0.894027	228	3	1.4651
IGFL4	3	0.32925	0.48312	1	9170	1	-0.62002	0.0039498	0.010905	0.894027	229	1	-0.62002
ATP11B	3	0.48717	0.64209	1	12107	1	3.8461	0.0039816	0.011002	0.894027	230	2	3.8461
ARC	3	0.65073	0.72195	1	13659	1	3.6876	0.004	0.011064	0.894027	231	2	3.6876
UBTD1	3	0.32197	0.47569	1	9039	2	-1.1988	0.0040013	0.01107	0.894027	232	1	-1.1988
ARFGEF2	3	0.996	0.99609	1	18931	0	1.303	0.0040028	0.011072	0.894027	233	3	1.303
TRAPPC2	3	0.19146	0.33907	0.989015	6506	1	-0.53656	0.0040529	0.011196	0.894027	234	1	-0.53656
DDB1	3	0.99592	0.99602	1	18930	0	2.409	0.0040762	0.011246	0.894027	235	3	2.409
MSRB3	3	0.9959	0.996	1	18929	0	1.1779	0.004096	0.0113	0.894027	236	3	1.1779
DARC	3	0.37192	0.52678	1	9970	2	-0.5416	0.0041045	0.011321	0.894027	237	1	-0.5416
SNX17	3	0.99588	0.99598	1	18928	0	2.0211	0.0041226	0.011373	0.894027	238	3	2.0211
TCN1	3	0.97099	0.97114	1	18397	0	3.3143	0.0041524	0.011447	0.894027	239	2	3.3143
GAB4	3	0.078967	0.18007	0.982639	3466	2	-0.98784	0.004156	0.011457	0.894027	240	1	-0.98784
RAB2B	3	0.99581	0.99591	1	18927	0	1.8835	0.0041853	0.011529	0.894027	241	3	1.8835
TMED10	3	0.95602	0.95632	1	18099	0	3.1029	0.0041862	0.01153	0.894027	242	2	3.1029
NTSR2	3	0.9958	0.9959	1	18926	0	2.5015	0.0042015	0.011576	0.894027	243	3	2.5015
CAMKK2	3	0.46857	0.62373	1	11753	1	2.2665	0.0042076	0.011594	0.894027	244	2	2.2665
RHOJ	3	0.99579	0.99588	1	18925	0	1.6862	0.0042136	0.011612	0.894027	245	3	1.6862
RBPJL	3	0.9316	0.93169	1	17656	0	4.1035	0.0042239	0.011641	0.894027	246	2	4.1035
BATF	3	0.99573	0.99584	1	18924	0	1.4033	0.0042651	0.011773	0.894027	247	3	1.4033
PCSK4	3	0.9957	0.99581	1	18923	0	1.3075	0.0042978	0.01186	0.894027	248	3	1.3075
DAG1	3	0.81982	0.82642	1	15693	1	-0.48084	0.0043107	0.011898	0.894027	249	1	-0.48084
TMEM138	3	0.96842	0.96861	1	18353	0	3.7123	0.0043381	0.011974	0.894027	250	2	3.7123
ZNF883	3	0.92799	0.92814	1	17591	0	1.129	0.0043622	0.012035	0.894027	251	2	1.129
DAGLB	3	0.91489	0.91497	1	17328	0	3.4276	0.0043726	0.012066	0.894027	252	2	3.4276
MFHAS1	3	0.18249	0.32936	0.989015	6316	1	0.39135	0.0044653	0.01234	0.894027	253	1	0.39135
COMT	3	0.99551	0.99564	1	18922	0	1.551	0.0044863	0.012398	0.894027	254	3	1.551
CAMLG	3	0.97574	0.97593	1	18496	0	3.556	0.0045121	0.012475	0.894027	255	2	3.556
RASGRP3	3	0.91844	0.91854	1	17400	0	1.5158	0.0045169	0.012491	0.894027	256	2	1.5158
ADAMTS5	3	0.99545	0.99558	1	18921	0	1.7402	0.0045471	0.012574	0.894027	257	3	1.7402
IFIT5	3	0.99544	0.99557	1	18920	0	2.0103	0.0045599	0.012615	0.894027	258	3	2.0103
SMEK2	3	0.46346	0.61866	1	11653	1	1.2078	0.0045684	0.012636	0.894027	259	2	1.2078
HIST1H2BN	3	0.98743	0.98759	1	18723	0	3.3216	0.0045905	0.012706	0.894027	260	3	3.3216
WDR7	3	0.95338	0.9537	1	18046	0	3.305	0.0045944	0.01271	0.894027	261	2	3.305
CYP4Z1	3	0.90609	0.9062	1	17162	0	3.4701	0.0046199	0.012779	0.894027	262	2	3.4701
DDX43	3	0.49727	0.65215	1	12309	1	3.2855	0.0046576	0.012873	0.894027	263	2	3.2855
YPEL2	3	0.693	0.74415	1	14093	1	-0.12799	0.0046715	0.012912	0.894027	264	1	-0.12799
TSGA10IP	3	0.86658	0.86678	1	16414	1	4.2832	0.0046735	0.012921	0.894027	265	2	4.2832
KCNJ13	3	0.99532	0.99545	1	18918	0	1.8014	0.004676	0.012929	0.894027	266	3	1.8014
TSPY1	3	0.99531	0.99544	1	18917	0	2.0045	0.0046861	0.012955	0.894027	267	3	2.0045
SBF1	3	0.93963	0.93981	1	17790	0	-0.05913	0.004723	0.013064	0.894027	268	1	-0.05913
IL12RB1	3	0.99527	0.9954	1	18916	0	2.2599	0.0047297	0.013077	0.894027	269	3	2.2599
TMEM208	3	0.99526	0.99538	1	18915	0	1.4659	0.0047413	0.013107	0.894027	270	3	1.4659
GIMAP7	3	0.99524	0.99537	1	18914	0	1.3374	0.0047559	0.013148	0.894027	271	3	1.3374
GRAMD4	3	0.089789	0.20125	0.982639	3875	2	-1.2547	0.0047746	0.013191	0.894027	272	1	-1.2547
IMMP2L	3	0.99521	0.99534	1	18913	0	2.9715	0.0047911	0.013228	0.894027	273	3	2.9715
OR11H2	3	0.89048	0.89053	1	16867	0	3.5216	0.0048014	0.01326	0.894027	274	2	3.5216
RBMY1D	3	0.81082	0.81941	1	15567	1	3.7302	0.0048054	0.013274	0.894027	275	2	3.7302
COG3	3	0.073327	0.16867	0.982639	3258	1	-0.26444	0.0048261	0.013322	0.894027	276	1	-0.26444
CPE	3	0.035225	0.087216	0.967751	1679	1	3.7865	0.004866	0.013433	0.894027	277	2	3.7865
DISC1	2	0.85717	0.85697	1	16256	0	4.2025	0.004871	0.0094689	0.883241	278	1	4.2025
ZNF100	3	0.99511	0.99524	1	18912	0	2.1304	0.0048873	0.013484	0.894027	279	3	2.1304
RFPL2	3	0.99507	0.9952	1	18911	0	1.7621	0.0049306	0.013606	0.894027	280	3	1.7621
FASTK	3	0.9899	0.99004	1	18783	0	3.9095	0.0049678	0.013707	0.894027	281	3	3.9095
ZNF395	3	0.84706	0.84892	1	16085	1	3.1181	0.0049923	0.013764	0.894027	282	2	3.1181
PTGFRN	3	0.99495	0.99508	1	18910	0	2.3555	0.0050544	0.013929	0.894027	283	3	2.3555
EMILIN1	3	0.59538	0.69542	1	13154	1	3.6652	0.0050705	0.013983	0.894027	284	2	3.6652
CXorf65	3	0.002144	0.0060257	0.880071	114	2	-1.4036	0.0050837	0.014018	0.894027	285	1	-1.4036
GMPR	3	0.9949	0.99503	1	18909	0	2.2273	0.0051048	0.014075	0.894027	286	3	2.2273
PNMAL2	3	0.91051	0.91061	1	17246	0	3.5233	0.0051202	0.014123	0.894027	287	2	3.5233
WDR62	3	0.99082	0.99095	1	18803	0	3.4024	0.0051285	0.014147	0.894027	288	3	3.4024
TBR1	3	0.30011	0.45307	0.99903	8619	2	-1.401	0.0051353	0.014165	0.894027	289	1	-1.401
TMEM192	3	0.99486	0.995	1	18908	0	2.366	0.0051371	0.014168	0.894027	290	3	2.366
BRIP1	3	0.99485	0.99497	1	18907	0	3.0126	0.005154	0.014212	0.894027	291	3	3.0126
GPBP1	3	0.99481	0.99493	1	18906	0	2.267	0.0051911	0.014306	0.894027	292	3	2.267
ZNF687	3	0.41065	0.56591	1	10678	1	3.4238	0.0052036	0.014347	0.894027	293	2	3.4238
CCDC171	3	0.99479	0.99491	1	18905	0	1.0708	0.0052066	0.014352	0.894027	294	3	1.0708
OCM	3	0.99479	0.99491	1	18904	0	2.12	0.0052097	0.01436	0.894027	295	3	2.12
ZSWIM5	3	0.5353	0.6693	1	12633	1	3.6185	0.0052245	0.014399	0.894027	296	2	3.6185
SULT1A1	3	0.25632	0.40749	0.992529	7808	2	-1.7535	0.0052383	0.014437	0.894027	297	1	-1.7535
HOXC4	3	0.99475	0.99486	1	18903	0	1.7	0.0052534	0.014477	0.894027	298	3	1.7
SERPINA1	3	0.96615	0.96634	1	18306	0	3.456	0.0052707	0.014518	0.894027	299	2	3.456
NARFL	3	0.99473	0.99484	1	18902	0	2.5406	0.0052721	0.014522	0.894027	300	3	2.5406
MEX3A	3	0.04939	0.11869	0.977817	2309	2	-1.9941	0.0052898	0.014568	0.894027	301	1	-1.9941
CFC1	3	0.99471	0.99482	1	18901	0	1.5643	0.005291	0.014572	0.894027	302	3	1.5643
ZNF836	3	0.9947	0.99481	1	18900	0	1.9028	0.0053035	0.014611	0.894027	303	3	1.9028
SHISA5	3	0.97866	0.9788	1	18562	0	3.6971	0.0053045	0.014614	0.894027	304	2	3.6971
CT47B1	3	0.99466	0.99477	1	18899	0	2.1182	0.0053366	0.014693	0.894027	305	3	2.1182
WDR47	3	0.4117	0.56694	1	10697	1	3.2479	0.0053413	0.014707	0.894027	306	2	3.2479
FMR1NB	3	0.99464	0.99475	1	18898	0	1.8187	0.0053572	0.014748	0.894027	307	3	1.8187
ZFAT	3	0.21705	0.3662	0.990156	7030	2	-1.5881	0.0053928	0.014837	0.894027	308	1	-1.5881
MTHFS	3	0.76254	0.78585	1	14928	1	-0.069298	0.0054444	0.014967	0.894027	309	1	-0.069298
KCMF1	3	0.92031	0.92038	1	17438	0	3.3692	0.0054533	0.014994	0.894027	310	2	3.3692
MMP26	3	0.91442	0.91451	1	17320	0	3.162	0.0054575	0.015003	0.894027	311	2	3.162
LOC100505841	3	0.66805	0.7308	1	13828	1	3.4088	0.0054747	0.015043	0.894027	312	2	3.4088
OR9Q2	3	0.9945	0.99461	1	18897	0	1.3756	0.0055025	0.015111	0.894027	313	3	1.3756
TNFAIP1	3	0.99449	0.9946	1	18896	0	1.3077	0.0055089	0.015131	0.894027	314	3	1.3077
ST20-MTHFS	3	0.88511	0.88518	1	16766	0	-0.062413	0.0055474	0.015223	0.894027	315	1	-0.062413
MXI1	3	0.18164	0.32846	0.989015	6297	1	0.014188	0.0055989	0.015363	0.894027	316	1	0.014188
CHRM1	3	0.98799	0.98817	1	18738	0	3.7859	0.0056431	0.01548	0.894027	317	3	3.7859
MSH5	3	0.93669	0.93687	1	17733	0	0.83082	0.0056504	0.015501	0.894027	318	2	0.83082
BICD2	3	0.99431	0.99441	1	18895	0	1.0426	0.0056932	0.015623	0.894027	319	3	1.0426
UTP15	3	0.91289	0.91299	1	17297	0	0.764	0.0057019	0.015652	0.894027	320	2	0.764
P2RX3	3	0.9943	0.9944	1	18894	0	2.0937	0.0057047	0.015659	0.894027	321	3	2.0937
PPP1R18	3	0.99429	0.99439	1	18893	0	1.3676	0.0057097	0.015667	0.894027	322	3	1.3676
INSM1	3	0.9933	0.99346	1	18869	0	3.4915	0.00577	0.015829	0.894027	323	3	3.4915
CDH20	3	0.89762	0.89771	1	17006	0	3.064	0.0057744	0.015839	0.894027	324	2	3.064
TMEM151B	3	0.99422	0.99432	1	18892	0	1.3585	0.0057827	0.015863	0.894027	325	3	1.3585
ZNF467	3	0.43565	0.59087	1	11129	1	3.2592	0.005792	0.015883	0.894027	326	2	3.2592
TOR1AIP2	3	0.9942	0.99431	1	18891	0	1.8356	0.005801	0.015906	0.894027	327	3	1.8356
PATL2	3	0.75014	0.77788	1	14771	1	0.81071	0.0058564	0.01605	0.894027	328	2	0.81071
SMIM8	3	0.99411	0.99423	1	18890	0	1.5859	0.0058882	0.016132	0.894027	329	3	1.5859
RIOK3	3	0.82539	0.83082	1	15781	1	3.5439	0.0058894	0.016135	0.894027	330	2	3.5439
TRAPPC4	3	0.99409	0.99421	1	18889	0	2.2968	0.0059051	0.016171	0.894027	331	3	2.2968
SLC7A13	3	0.99075	0.99088	1	18802	0	3.9084	0.0059116	0.01619	0.894027	332	3	3.9084
SLC39A9	3	0.71056	0.75405	1	14287	1	3.442	0.0059562	0.016315	0.894027	333	2	3.442
KLLN	3	0.99403	0.99415	1	18888	0	2.4099	0.0059661	0.016338	0.894027	334	3	2.4099
RTN4RL2	3	0.96926	0.96946	1	18367	0	3.137	0.0059965	0.016424	0.894027	335	2	3.137
DCTN3	3	0.91834	0.91843	1	17398	0	1.6443	0.0060109	0.016463	0.894027	336	2	1.6443
WDR83OS	3	0.33812	0.49227	1	9334	1	2.9777	0.0060279	0.016507	0.894027	337	2	2.9777
LCN1	3	0.99396	0.99408	1	18887	0	1.526	0.0060395	0.016531	0.894027	338	3	1.526
FETUB	3	0.45983	0.61502	1	11579	1	2.9493	0.0060413	0.016533	0.894027	339	2	2.9493
CYB5R4	3	0.78684	0.80216	1	15235	1	3.7553	0.0060548	0.016568	0.894027	340	2	3.7553
PIP4K2C	3	0.59741	0.69636	1	13166	1	2.1669	0.0060624	0.016589	0.894027	341	2	2.1669
CHRM2	3	0.49008	0.64494	1	12164	1	4.0373	0.0060819	0.016635	0.894027	342	2	4.0373
CTXN1	3	0.99392	0.99403	1	18886	0	1.3423	0.0060842	0.016638	0.894027	343	3	1.3423
VAPA	3	0.99391	0.99403	1	18885	0	1.3031	0.0060911	0.016656	0.894027	344	3	1.3031
LOC100132247	3	0.99378	0.99391	1	18884	0	1.2942	0.0062214	0.017018	0.894027	345	3	1.2942
CNN3	3	0.036486	0.090035	0.967751	1730	1	3.4918	0.0062499	0.017083	0.894027	346	2	3.4918
BTN3A2	3	0.99373	0.99386	1	18883	0	2.7784	0.0062669	0.017129	0.894027	347	3	2.7784
PGLYRP4	3	0.9937	0.99383	1	18882	0	1.4638	0.0063039	0.017223	0.894027	348	3	1.4638
IL17RC	3	0.89972	0.89985	1	17051	0	3.0342	0.0063095	0.017238	0.894027	349	2	3.0342
CCDC77	3	0.74502	0.77465	1	14722	1	-0.06619	0.0063198	0.017265	0.894027	350	1	-0.06619
PBLD	3	0.99367	0.99381	1	18881	0	1.3235	0.0063269	0.01728	0.894027	351	3	1.3235
ALDH1A2	3	0.19459	0.34239	0.989015	6570	1	3.444	0.0063371	0.017303	0.894027	352	2	3.444
GAGE2C	3	0.99362	0.99376	1	18880	0	1.2943	0.0063765	0.017425	0.894027	353	3	1.2943
GLYAT	3	0.99361	0.99375	1	18879	0	1.2498	0.006389	0.017455	0.894027	354	3	1.2498
SDHAF1	3	0.90575	0.90586	1	17152	0	0.43507	0.0064227	0.017545	0.894027	355	2	0.43507
NNT	3	0.99357	0.99371	1	18878	0	1.8514	0.0064318	0.017568	0.894027	356	3	1.8514
FGFR1OP	3	0.99355	0.99369	1	18877	0	1.1229	0.0064515	0.017612	0.894027	357	3	1.1229
KIRREL	3	0.99354	0.99368	1	18876	0	1.664	0.006464	0.017645	0.894027	358	3	1.664
SERPING1	3	0.99351	0.99365	1	18875	0	1.5251	0.006491	0.017703	0.894027	359	3	1.5251
IFT140	3	0.59932	0.69724	1	13190	1	3.22	0.0064992	0.017721	0.894027	360	2	3.22
ABCA10	3	0.99349	0.99363	1	18874	0	1.3274	0.006509	0.017745	0.894027	361	3	1.3274
LANCL1	3	0.67333	0.73349	1	13885	1	2.9111	0.0065132	0.017754	0.894027	362	2	2.9111
ZNF10	3	0.99345	0.9936	1	18873	0	2.7992	0.0065451	0.017841	0.894027	363	3	2.7992
TMEM179B	3	0.71156	0.75461	1	14302	1	0.52994	0.0065772	0.017927	0.894027	364	2	0.52994
C3orf22	3	0.75499	0.78095	1	14835	1	3.1021	0.0065786	0.017932	0.894027	365	2	3.1021
GLYATL1	3	0.99339	0.99354	1	18871	0	1.7018	0.0066086	0.018013	0.894027	366	3	1.7018
SYP	3	0.083169	0.18846	0.982639	3627	1	3.5824	0.0066115	0.018025	0.894027	367	2	3.5824
EIF3G	3	0.93736	0.93755	1	17751	0	0.54292	0.0066286	0.018074	0.894027	368	2	0.54292
MRPL19	3	0.99337	0.99352	1	18870	0	1.2241	0.0066287	0.018074	0.894027	369	3	1.2241
NUCKS1	3	0.99328	0.99344	1	18868	0	1.1362	0.0067203	0.018298	0.894027	370	3	1.1362
LNPEP	3	0.95988	0.96016	1	18175	0	0.21436	0.0067316	0.018328	0.894027	371	1	0.21436
FRMD3	3	0.99325	0.99341	1	18867	0	2.4675	0.006748	0.018377	0.894027	372	3	2.4675
SAT1	3	0.55547	0.67775	1	12811	1	3.7271	0.0067721	0.018447	0.894027	373	2	3.7271
DCAF4L1	3	0.94147	0.9416	1	17815	0	3.2096	0.0067959	0.018516	0.894027	374	2	3.2096
S100A16	3	0.99319	0.99334	1	18866	0	1.3224	0.0068146	0.018566	0.894027	375	3	1.3224
ANXA2	3	0.99318	0.99333	1	18865	0	1.326	0.0068202	0.018585	0.894027	376	3	1.326
TIGD2	3	0.99317	0.99333	1	18864	0	2.0643	0.0068258	0.018596	0.894027	377	3	2.0643
OR5L2	3	0.99317	0.99332	1	18863	0	1.083	0.0068314	0.01861	0.894027	378	3	1.083
NTRK3	3	0.99316	0.99332	1	18862	0	1.4461	0.006837	0.018625	0.894027	379	3	1.4461
AFG3L2	3	0.98696	0.98711	1	18712	0	3.0178	0.0068723	0.018727	0.894027	380	3	3.0178
C19orf82	3	0.99312	0.99328	1	18861	0	1.2858	0.0068761	0.018737	0.894027	381	3	1.2858
SAMD1	3	0.63765	0.71553	1	13531	1	3.4407	0.0068771	0.01874	0.894027	382	2	3.4407
TMEM41B	3	0.75129	0.7786	1	14790	1	0.59656	0.006886	0.01876	0.894027	383	2	0.59656
RPP14	3	0.90873	0.90882	1	17208	0	3.1441	0.0069058	0.018816	0.894027	384	2	3.1441
KLHDC2	3	0.99306	0.9932	1	18860	0	1.4986	0.0069361	0.018892	0.894027	385	3	1.4986
DSG2	3	0.99306	0.9932	1	18859	0	1.1476	0.0069437	0.018912	0.894027	386	3	1.1476
YPEL4	3	0.61943	0.70662	1	13355	1	3.5854	0.0069491	0.018922	0.894027	387	2	3.5854
GAS7	3	0.99303	0.99317	1	18858	0	1.6746	0.0069719	0.018982	0.894027	388	3	1.6746
CACNA1A	3	0.41272	0.56794	1	10710	1	2.9344	0.006978	0.018995	0.894027	389	2	2.9344
ITGB8	3	0.88005	0.8801	1	16659	0	2.9966	0.0070069	0.019069	0.894027	390	2	2.9966
ZNF569	3	0.66337	0.72837	1	13790	1	4.0214	0.0070311	0.019132	0.894027	391	2	4.0214
CYP11B1	3	0.94885	0.94906	1	17960	0	0.82736	0.0070404	0.019154	0.894027	392	2	0.82736
PAXIP1	3	0.99295	0.99308	1	18857	0	0.67256	0.0070534	0.019187	0.894027	393	3	0.67256
SLC6A20	3	0.99294	0.99308	1	18856	0	1.4574	0.0070553	0.01919	0.894027	394	3	1.4574
IL1RN	3	0.99291	0.99304	1	18855	0	1.3772	0.0070915	0.019287	0.894027	395	3	1.3772
TAF1	3	0.9929	0.99303	1	18854	0	1.9014	0.0071029	0.019319	0.894027	396	3	1.9014
ACOT12	3	0.9004	0.90052	1	17065	0	3.2191	0.0071477	0.019439	0.894027	397	2	3.2191
ZNF419	3	0.76692	0.78868	1	14996	1	3.0883	0.0071575	0.019467	0.894027	398	2	3.0883
UBD	3	0.99281	0.99295	1	18853	0	2.1364	0.0071854	0.01955	0.894027	399	3	2.1364
NUDT13	3	0.91671	0.91677	1	17370	0	2.9638	0.0071868	0.019557	0.894027	400	2	2.9638
MPV17L	3	0.93495	0.93512	1	17705	0	0.41087	0.0071947	0.019573	0.894027	401	2	0.41087
PRKAR1B	3	0.99278	0.99291	1	18852	0	1.0479	0.0072201	0.019633	0.894027	402	3	1.0479
C3orf58	3	0.99277	0.9929	1	18851	0	1.5675	0.0072259	0.019653	0.894027	403	3	1.5675
PCDHB13	3	0.99276	0.99289	1	18850	0	2.3817	0.0072375	0.01968	0.894027	404	3	2.3817
DUPD1	3	0.41217	0.56739	1	10705	2	-1.0961	0.0072462	0.019703	0.894027	405	1	-1.0961
TMEM189-UBE2V1	3	0.93011	0.93022	1	17633	0	3.2865	0.0072948	0.019827	0.894027	406	2	3.2865
ITIH6	3	0.04829	0.11634	0.973167	2275	1	0.17775	0.0073491	0.019966	0.894027	407	1	0.17775
HNRNPUL2	3	0.64924	0.72121	1	13647	1	3.3847	0.0073837	0.020043	0.894027	408	2	3.3847
APOA1	3	0.84103	0.8437	1	15996	1	3.9043	0.0073936	0.020071	0.894027	409	2	3.9043
TCP11L2	3	0.8808	0.88083	1	16672	0	-0.19931	0.0074005	0.020085	0.894027	410	1	-0.19931
RXRG	3	0.96505	0.96523	1	18285	0	3.4291	0.0074234	0.020154	0.894027	411	2	3.4291
FBXL12	3	0.99257	0.99269	1	18848	0	1.0156	0.0074268	0.02016	0.894027	412	3	1.0156
SDC2	3	0.15443	0.29899	0.989015	5738	1	4.0241	0.0074333	0.020177	0.894027	413	2	4.0241
SAR1A	3	0.81125	0.81973	1	15574	1	2.8166	0.0074383	0.02019	0.894027	414	2	2.8166
TUB	3	0.83265	0.83668	1	15875	1	0.27013	0.0074519	0.02022	0.894027	415	1	0.27013
TBC1D2B	3	0.9622	0.96242	1	18233	0	3.3114	0.0074532	0.020222	0.894027	416	2	3.3114
LYL1	3	0.99254	0.99266	1	18847	0	0.71774	0.0074603	0.020243	0.894027	417	3	0.71774
TSPAN31	3	0.66681	0.73018	1	13816	1	0.19042	0.0075034	0.020363	0.894027	418	1	0.19042
PCDHGA11	3	0.99249	0.99262	1	18846	0	1.2158	0.0075058	0.020368	0.894027	419	3	1.2158
TAS2R9	3	0.97167	0.97185	1	18409	0	3.1183	0.0075231	0.020417	0.894027	420	2	3.1183
LIM2	3	0.99246	0.99257	1	18845	0	0.91153	0.0075415	0.020461	0.894027	421	3	0.91153
MCAT	3	0.20484	0.35338	0.989225	6782	1	1.7409	0.0076063	0.020632	0.894027	422	2	1.7409
BSPH1	2	0.66451	0.67048	1	13803	1	2.8083	0.0076197	0.014488	0.894027	423	1	2.8083
IGIP	3	0.40719	0.56242	1	10621	1	3.5934	0.0076385	0.020706	0.894027	424	2	3.5934
ITIH3	3	0.99236	0.99248	1	18844	0	1.1014	0.0076413	0.020711	0.894027	425	3	1.1014
NDUFV1	3	0.0039706	0.010975	0.880071	225	2	-3.2495	0.0076577	0.020755	0.894027	426	1	-3.2495
PPP2R5E	3	0.57432	0.68589	1	12983	1	3.0254	0.0076788	0.020821	0.894027	427	2	3.0254
TUBB2A	3	0.1278	0.27001	0.983417	5213	1	3.0705	0.0077243	0.020943	0.894027	428	2	3.0705
GYPC	3	0.97307	0.97322	1	18440	0	2.8021	0.0077446	0.020993	0.894027	429	2	2.8021
UCK2	3	0.92078	0.92085	1	17449	0	2.8773	0.0077497	0.021008	0.894027	430	2	2.8773
TRIP13	3	0.99224	0.99237	1	18843	0	1.4862	0.0077562	0.021021	0.894027	431	3	1.4862
ARCN1	3	0.1965	0.34439	0.989015	6614	2	-1.2904	0.0077606	0.02103	0.894027	432	1	-1.2904
NEK6	3	0.99223	0.99235	1	18842	0	0.88489	0.0077664	0.021041	0.894027	433	3	0.88489
ATP2A1	3	0.99221	0.99233	1	18841	0	1.028	0.0077907	0.021119	0.894027	434	3	1.028
TRAPPC2L	3	0.89808	0.89819	1	17017	0	-0.089047	0.007812	0.021182	0.894027	435	1	-0.089047
SFT2D2	3	0.99216	0.99228	1	18840	0	1.6707	0.0078437	0.021264	0.894027	436	3	1.6707
FCGR2B	3	0.98545	0.98561	1	18687	0	3.3711	0.0078565	0.021295	0.894027	437	3	3.3711
TPSAB1	3	0.18123	0.32801	0.989015	6285	1	0.092831	0.0078634	0.02131	0.894027	438	1	0.092831
ETV7	3	0.4741	0.62924	1	11861	2	-0.87803	0.0079149	0.021449	0.894027	439	1	-0.87803
CAPZA2	3	0.87294	0.87307	1	16531	1	3.4019	0.0079435	0.021519	0.894027	440	2	3.4019
USP17L25	3	0.99205	0.99218	1	18839	0	2.7185	0.0079482	0.021531	0.894027	441	3	2.7185
BIRC7	3	0.83205	0.83619	1	15862	1	3.6397	0.0079641	0.021573	0.894027	442	2	3.6397
TP53TG3B	3	0.98473	0.9849	1	18671	0	1.1662	0.0079663	0.021583	0.894027	443	3	1.1662
MARCKS	3	0.72214	0.76081	1	14418	1	3.3667	0.0079692	0.021589	0.894027	444	2	3.3667
TF	3	0.99202	0.99215	1	18838	0	0.85813	0.0079812	0.021622	0.894027	445	3	0.85813
OLFML1	3	0.992	0.99214	1	18837	0	0.76316	0.0079998	0.021666	0.894027	446	3	0.76316
SLC22A13	3	0.992	0.99214	1	18836	0	3.2614	0.0080019	0.021671	0.894027	447	3	3.2614
UNC80	3	0.992	0.99214	1	18835	0	0.76406	0.0080039	0.021674	0.894027	448	3	0.76406
WDR16	3	0.99199	0.99213	1	18834	0	1.6437	0.0080122	0.021691	0.894027	449	3	1.6437
CARD17	3	0.97608	0.97627	1	18500	0	0.36607	0.0080177	0.021708	0.894027	450	2	0.36607
AFTPH	3	0.46772	0.62287	1	11734	1	3.5184	0.0080207	0.021716	0.894027	451	2	3.5184
TBL1Y	3	0.99196	0.9921	1	18833	0	0.91448	0.0080412	0.021768	0.894027	452	3	0.91448
TMEM189	3	0.90747	0.90756	1	17191	0	3.3707	0.0080568	0.021819	0.894027	453	2	3.3707
RNF220	3	0.82874	0.83348	1	15824	1	3.6281	0.008062	0.021833	0.894027	454	2	3.6281
KLB	3	0.34112	0.49535	1	9403	2	-1.1384	0.0080691	0.021849	0.894027	455	1	-1.1384
MAP2K5	3	0.16813	0.3138	0.989015	5999	1	3.4605	0.0080723	0.021855	0.894027	456	2	3.4605
KIAA0922	3	0.38301	0.53799	1	10191	1	2.4105	0.0081034	0.021938	0.894027	457	2	2.4105
TP53TG3C	3	0.91367	0.91376	1	17312	0	0.89941	0.0081205	0.021973	0.894027	458	2	0.89941
SEC16A	3	0.92983	0.92996	1	17629	0	3.1329	0.0081241	0.021983	0.894027	459	2	3.1329
ENDOV	3	0.99186	0.99199	1	18832	0	0.76457	0.0081371	0.022018	0.894027	460	3	0.76457
STRADB	3	0.60428	0.69951	1	13244	1	3.4871	0.0081397	0.022026	0.894027	461	2	3.4871
PTPRF	3	0.99056	0.99069	1	18798	0	3.4521	0.0081449	0.022037	0.894027	462	3	3.4521
ACVR1C	3	0.99183	0.99196	1	18831	0	1.3844	0.0081664	0.022095	0.894027	463	3	1.3844
MORN5	3	0.89176	0.89182	1	16891	0	3.2104	0.0081761	0.022115	0.894027	464	2	3.2104
PGA3	3	0.99182	0.99195	1	18830	0	1.0127	0.0081811	0.02213	0.894027	465	3	1.0127
ZNF84	3	0.99178	0.99191	1	18829	0	0.98359	0.0082189	0.022226	0.894027	466	3	0.98359
RBMY1E	3	0.64356	0.71843	1	13587	1	3.3341	0.0082387	0.022277	0.894027	467	2	3.3341
ZNF502	3	0.99135	0.99145	1	18820	0	3.3925	0.0082543	0.022319	0.894027	468	3	3.3925
ATG2B	3	0.99173	0.99187	1	18828	0	1.8745	0.0082653	0.022354	0.894027	469	3	1.8745
C11orf83	3	0.82315	0.82907	1	15742	1	3.203	0.00827	0.022364	0.894027	470	2	3.203
OR6B2	3	0.98134	0.98149	1	18606	0	2.0207	0.0082748	0.022376	0.894027	471	2	2.0207
ZNF148	3	0.99169	0.99183	1	18827	0	1.787	0.0083076	0.022453	0.894027	472	3	1.787
NFASC	3	0.91634	0.91639	1	17362	0	0.38883	0.0083262	0.022512	0.894027	473	1	0.38883
RAB23	3	0.99162	0.99176	1	18826	0	1.9445	0.0083757	0.02263	0.894027	474	3	1.9445
SLC12A6	3	0.43373	0.58898	1	11099	2	-0.38784	0.0083776	0.022636	0.894027	475	1	-0.38784
SMTN	3	0.68029	0.73722	1	13960	1	3.4713	0.0083855	0.022659	0.894027	476	2	3.4713
COPZ1	3	0.096232	0.2137	0.982639	4129	1	0.24509	0.008429	0.022769	0.894027	477	1	0.24509
ACOX2	3	0.99157	0.9917	1	18825	0	1.2939	0.0084334	0.022777	0.894027	478	3	1.2939
AQP12B	3	0.99156	0.99169	1	18824	0	1.6371	0.0084441	0.022808	0.894027	479	3	1.6371
ZDHHC16	3	0.99154	0.99167	1	18823	0	1.449	0.0084591	0.02285	0.894027	480	3	1.449
HN1L	3	0.81269	0.82083	1	15598	1	0.50681	0.0084804	0.022904	0.894027	481	2	0.50681
TRMT11	3	0.41438	0.56968	1	10739	1	0.02656	0.0085318	0.023027	0.894027	482	1	0.02656
OR52E6	3	0.98901	0.98914	1	18765	0	2.7183	0.0085549	0.02309	0.894027	483	3	2.7183
CTAGE6	3	0.24734	0.39805	0.991383	7632	2	-1.8668	0.0085832	0.023162	0.894027	484	1	-1.8668
PGA5	3	0.99142	0.99153	1	18822	0	3.1448	0.0085842	0.023163	0.894027	485	3	3.1448
TAS2R19	3	0.98884	0.98897	1	18759	0	2.647	0.0085922	0.023184	0.894027	486	3	2.647
GCG	3	0.96589	0.96607	1	18302	0	3.5313	0.0086082	0.023225	0.894027	487	2	3.5313
SKIL	3	0.24124	0.3916	0.990663	7518	1	2.7791	0.0086295	0.023276	0.894027	488	2	2.7791
CYBA	3	0.15089	0.29518	0.989015	5673	2	-2.2863	0.0086346	0.023289	0.894027	489	1	-2.2863
SLITRK2	3	0.99136	0.99147	1	18821	0	1.4747	0.0086385	0.023298	0.894027	490	3	1.4747
OR4P4	3	0.99133	0.99144	1	18819	0	0.95216	0.0086712	0.023384	0.894027	491	3	0.95216
RHOG	3	0.80748	0.81689	1	15514	1	1.27	0.008686	0.023422	0.894027	492	2	1.27
GZMM	3	0.15054	0.2948	0.989015	5665	1	1.3388	0.0087374	0.023542	0.894027	493	2	1.3388
USP17L3	3	0.99125	0.99136	1	18818	0	1.2257	0.0087478	0.023562	0.894027	494	3	1.2257
PPP1R3E	3	0.44191	0.59716	1	11259	1	3.1605	0.0087635	0.023601	0.894027	495	2	3.1605
OR13D1	3	0.64132	0.71734	1	13572	1	1.6378	0.0087888	0.023671	0.894027	496	2	1.6378
TLX1NB	3	0.99121	0.99131	1	18817	0	1.3434	0.0087918	0.023676	0.894027	497	3	1.3434
MGAT4A	3	0.98225	0.98241	1	18620	0	3.185	0.0088012	0.023701	0.894027	498	2	3.185
PRDM8	3	0.99117	0.99127	1	18815	0	1.4633	0.0088293	0.023769	0.894027	499	3	1.4633
TRIM3	3	0.99116	0.99126	1	18814	0	0.71542	0.0088425	0.023802	0.894027	500	3	0.71542
TSC2	3	0.58626	0.6912	1	13085	1	3.2309	0.0088498	0.023824	0.894027	501	2	3.2309
IFIT1B	3	0.99113	0.99124	1	18813	0	1.5248	0.0088669	0.023866	0.894027	502	3	1.5248
CHRM3	3	0.74498	0.77462	1	14721	1	-0.05083	0.0088916	0.023928	0.894027	503	1	-0.05083
B9D1	3	0.98989	0.99003	1	18781	0	3.5766	0.0089148	0.023998	0.894027	504	3	3.5766
CSGALNACT1	3	0.99106	0.99118	1	18812	0	0.91732	0.0089357	0.024045	0.894027	505	3	0.91732
GLIPR1L1	3	0.91958	0.91963	1	17422	0	3.0737	0.0089365	0.024046	0.894027	506	2	3.0737
CD38	3	0.338	0.49213	1	9332	2	-0.6142	0.008943	0.024064	0.894027	507	1	-0.6142
ZNF554	3	0.99106	0.99118	1	18811	0	0.88316	0.0089446	0.024071	0.894027	508	3	0.88316
NPDC1	3	0.99105	0.99117	1	18810	0	0.84705	0.0089513	0.024087	0.894027	509	3	0.84705
TSPO2	3	0.98472	0.98489	1	18670	0	2.8223	0.0089691	0.024142	0.894027	510	3	2.8223
ENPP5	3	0.99103	0.99115	1	18809	0	1.6692	0.0089714	0.024148	0.894027	511	3	1.6692
GAGE6	3	0.99101	0.99114	1	18808	0	1.4192	0.0089915	0.0242	0.894213	512	3	1.4192
LGALS1	3	0.97617	0.97635	1	18501	0	3.2589	0.0090236	0.024288	0.895274	513	2	3.2589
CMPK2	3	0.99096	0.99108	1	18807	0	0.97329	0.0090363	0.024322	0.895274	514	3	0.97329
FAM155A	3	0.17996	0.32663	0.989015	6262	1	2.7461	0.0090564	0.024376	0.895495	515	2	2.7461
AMN1	3	0.98626	0.98642	1	18700	0	3.5558	0.0090892	0.024457	0.896765	516	3	3.5558
ACTA1	3	0.99082	0.99095	1	18804	0	1.5278	0.009176	0.024688	0.903475	517	3	1.5278
CPSF1	3	0.070439	0.16282	0.982639	3147	2	-1.9106	0.0091999	0.02475	0.903522	518	1	-1.9106
INSC	3	0.72876	0.76474	1	14516	1	3.1609	0.0092101	0.024784	0.903522	519	2	3.1609
RBMY1F	3	0.9772	0.97738	1	18521	0	3.218	0.0092487	0.024888	0.903799	520	2	3.218
MGARP	3	0.91124	0.91134	1	17258	0	1.9058	0.0092513	0.024893	0.903799	521	2	1.9058
GLYATL3	3	0.13838	0.28164	0.985382	5435	1	2.6483	0.0092708	0.024945	0.903799	522	2	2.6483
CORO1B	3	0.31729	0.47088	0.999743	8950	2	-1.0471	0.0093027	0.025022	0.903799	523	1	-1.0471
DBNDD1	3	0.99069	0.99082	1	18801	0	1.6448	0.0093058	0.025029	0.903799	524	3	1.6448
DNASE1L1	3	0.82833	0.83314	1	15817	1	0.42128	0.0093541	0.025159	0.906756	525	2	0.42128
TAS2R31	3	0.9906	0.99072	1	18799	0	1.1296	0.0094022	0.025272	0.907267	526	3	1.1296
WARS2	3	0.68407	0.73923	1	13997	1	0.29419	0.0094055	0.025278	0.907267	527	1	0.29419
AMPD3	3	0.12084	0.25943	0.983417	5015	1	2.9023	0.0094206	0.025316	0.907267	528	2	2.9023
BOLL	3	0.34446	0.49876	1	9467	2	-0.99907	0.0094568	0.0254	0.907267	529	1	-0.99907
FAM72B	3	0.99052	0.99065	1	18797	0	1.6499	0.0094784	0.025459	0.907267	530	3	1.6499
CDH26	3	0.29324	0.4458	0.999001	8480	2	-1.5688	0.0095082	0.025535	0.907267	531	1	-1.5688
MATN4	3	0.99047	0.9906	1	18796	0	3.0294	0.0095341	0.025601	0.907267	532	3	3.0294
RIMS3	3	0.25568	0.40687	0.992344	7797	1	3.0969	0.0095491	0.025635	0.907267	533	2	3.0969
RANBP17	3	0.66699	0.73026	1	13822	1	-0.078605	0.0095596	0.025659	0.907267	534	1	-0.078605
FOXJ2	3	0.99041	0.99054	1	18795	0	1.7475	0.0095947	0.025755	0.907267	535	3	1.7475
SLC6A1	3	0.09512	0.21159	0.982639	4084	1	2.4697	0.0096109	0.025791	0.907267	536	2	2.4697
THOC2	3	0.64812	0.72066	1	13635	1	1.0432	0.0096109	0.025791	0.907267	537	2	1.0432
MXD1	3	0.78863	0.80341	1	15258	1	3.1903	0.0096165	0.025806	0.907267	538	2	3.1903
MACC1	3	0.47925	0.63429	1	11956	1	2.0997	0.0096623	0.025936	0.907267	539	2	2.0997
CCDC140	3	0.95104	0.9513	1	17997	0	2.7926	0.0096728	0.025957	0.907267	540	2	2.7926
C7orf71	3	0.99032	0.99045	1	18794	0	2.5657	0.0096789	0.025974	0.907267	541	3	2.5657
ARMC9	3	0.8285	0.83326	1	15821	1	2.5698	0.0097137	0.026065	0.907267	542	2	2.5698
ARF1	3	0.97551	0.9757	1	18494	0	3.3825	0.0097237	0.026094	0.907267	543	2	3.3825
ANKRD46	3	0.97181	0.97198	1	18412	0	3.3664	0.0097407	0.026135	0.907267	544	2	3.3664
MGA	3	0.48945	0.64432	1	12153	1	0.58349	0.009765	0.026213	0.907267	545	1	0.58349
BTD	3	0.31251	0.46602	0.99912	8866	1	3.5928	0.009786	0.026274	0.907267	546	2	3.5928
C11orf57	3	0.9902	0.99033	1	18793	0	0.89513	0.0097968	0.026299	0.907267	547	3	0.89513
HRCT1	3	0.54579	0.67364	1	12724	1	0.84595	0.0098164	0.026339	0.907267	548	2	0.84595
CRYGN	3	0.99018	0.99031	1	18792	0	0.99058	0.0098229	0.026352	0.907267	549	3	0.99058
UBB	3	0.99016	0.99029	1	18791	0	1.0936	0.0098442	0.026408	0.907267	550	3	1.0936
AP1M1	3	0.71759	0.75809	1	14363	1	-0.53984	0.0098678	0.02646	0.907267	551	1	-0.53984
NGFRAP1	3	0.9901	0.99024	1	18790	0	1.0766	0.0098989	0.026546	0.907267	552	3	1.0766
UPK3B	3	0.48488	0.63984	1	12063	1	3.2638	0.0099112	0.026578	0.907267	553	2	3.2638
ATP6V0D1	3	0.99008	0.99022	1	18789	0	1.4591	0.009918	0.026593	0.907267	554	3	1.4591
AQP4	3	0.99006	0.99019	1	18788	0	1.1683	0.0099443	0.02666	0.907267	555	3	1.1683
ZBTB49	3	0.99005	0.99019	1	18787	0	0.89068	0.0099491	0.026666	0.907267	556	3	0.89068
HSPB7	3	0.43484	0.59008	1	11116	1	0.74688	0.0099705	0.02672	0.907267	557	2	0.74688
GSC	3	0.98996	0.9901	1	18785	0	1.3472	0.010035	0.026892	0.907267	558	3	1.3472
MPRIP	3	0.98995	0.99009	1	18784	0	0.61567	0.010047	0.026925	0.907267	559	3	0.61567
C20orf96	3	0.88819	0.88828	1	16823	0	2.7149	0.010066	0.026971	0.907267	560	2	2.7149
UBE2D3	3	0.30896	0.46233	0.99912	8796	2	-1.2014	0.010073	0.02699	0.907267	561	1	-1.2014
AKAP13	3	0.98989	0.99003	1	18782	0	1.0683	0.010108	0.027078	0.907267	562	3	1.0683
ZNF584	3	0.98766	0.98782	1	18731	0	0.8827	0.010125	0.027124	0.907267	563	3	0.8827
KCTD14	3	0.9414	0.94153	1	17814	0	2.5999	0.010129	0.027136	0.907267	564	2	2.5999
ASNA1	3	0.93495	0.93512	1	17707	0	2.905	0.010175	0.027256	0.907267	565	2	2.905
LYG2	3	0.12255	0.26251	0.983417	5068	1	0.69764	0.010176	0.027259	0.907267	566	2	0.69764
MAPK11	3	0.9898	0.98994	1	18780	0	1.0788	0.010195	0.027306	0.907267	567	3	1.0788
ALLC	3	0.98979	0.98993	1	18779	0	1.2787	0.010212	0.027348	0.907267	568	3	1.2787
ATF6B	3	0.96123	0.9615	1	18206	0	2.6192	0.010216	0.027357	0.907267	569	2	2.6192
USP17L29	3	0.98978	0.98992	1	18778	0	2.2732	0.010217	0.02736	0.907267	570	3	2.2732
TMEM105	3	0.98936	0.98948	1	18770	0	2.2841	0.010227	0.027384	0.907267	571	3	2.2841
AKR1D1	3	0.65809	0.72568	1	13733	1	1.6069	0.010279	0.027517	0.907267	572	2	1.6069
EXOC5	2	0.7394	0.73931	1	14643	1	2.6732	0.010296	0.019458	0.894027	573	1	2.6732
C20orf194	3	0.85822	0.85891	1	16275	1	3.2189	0.010309	0.0276	0.907267	574	2	3.2189
ZNF445	3	0.9672	0.96739	1	18328	0	0.67237	0.01033	0.027648	0.907267	575	2	0.67237
CNOT1	3	0.98965	0.98979	1	18777	0	0.96878	0.010349	0.0277	0.907267	576	3	0.96878
CLTC	3	0.65291	0.72305	1	13674	1	3.5617	0.010367	0.02776	0.907267	577	2	3.5617
TRAPPC5	3	0.38266	0.53764	1	10184	2	-1.3163	0.010381	0.027792	0.907267	578	1	-1.3163
LRRC20	3	0.98962	0.98975	1	18776	0	0.88395	0.010383	0.027796	0.907267	579	3	0.88395
ARHGAP44	3	0.9606	0.96088	1	18193	0	2.6221	0.010384	0.027801	0.907267	580	2	2.6221
C11orf82	3	0.94852	0.94873	1	17955	0	2.5934	0.010419	0.027887	0.907267	581	2	2.5934
RTN1	3	0.11194	0.24324	0.983398	4689	2	-1.6685	0.010433	0.027918	0.907267	582	1	-1.6685
CSTA	3	0.98957	0.9897	1	18775	0	2.514	0.010433	0.027918	0.907267	583	3	2.514
SLAMF7	3	0.89438	0.89444	1	16947	0	2.5503	0.010443	0.027938	0.907267	584	2	2.5503
SYT12	3	0.0050322	0.013875	0.886056	297	1	3.0581	0.010466	0.028	0.907296	585	2	3.0581
PTCHD3	3	0.18991	0.33738	0.989015	6479	2	-0.7287	0.010484	0.028034	0.907296	586	1	-0.7287
CCDC69	3	0.95288	0.95319	1	18034	0	3.1614	0.010525	0.028144	0.908175	587	2	3.1614
RGSL1	3	0.98944	0.98956	1	18774	0	2.2104	0.010559	0.02823	0.908175	588	3	2.2104
PTHLH	3	0.98941	0.98953	1	18772	0	1.3086	0.010586	0.028304	0.908175	589	3	1.3086
VBP1	3	0.42388	0.57921	1	10917	1	-0.12601	0.010587	0.028305	0.908175	590	1	-0.12601
PIGV	3	0.98941	0.98953	1	18771	0	1.0327	0.010591	0.028315	0.908175	591	3	1.0327
RBMY1A1	3	0.43179	0.58706	1	11061	1	2.4429	0.010619	0.028385	0.908175	592	2	2.4429
CEACAM6	3	0.91289	0.91299	1	17296	0	0.40545	0.010638	0.028442	0.908175	593	2	0.40545
OR4N4	3	0.97629	0.97647	1	18503	0	2.5418	0.010649	0.028468	0.908175	594	2	2.5418
NOTCH2	3	0.90238	0.90246	1	17100	0	0.43645	0.010689	0.028573	0.908175	595	1	0.43645
XXYLT1	3	0.89116	0.89124	1	16878	0	2.7936	0.010696	0.028595	0.908175	596	2	2.7936
TRAPPC13	3	0.67504	0.73442	1	13907	1	2.7812	0.01072	0.028649	0.908175	597	2	2.7812
COL27A1	3	0.93643	0.93661	1	17728	0	2.6026	0.010732	0.028686	0.908175	598	2	2.6026
ASPM	3	0.010279	0.027517	0.920296	570	1	2.6995	0.010779	0.028807	0.908175	599	2	2.6995
TMEM106C	3	0.30774	0.46105	0.99912	8768	2	-1.7321	0.010792	0.028836	0.908175	600	1	-1.7321
SOX9	3	0.11261	0.24448	0.983398	4713	1	3.252	0.010797	0.028845	0.908175	601	2	3.252
SPATA31D4	3	0.9892	0.98933	1	18769	0	1.3909	0.0108	0.028854	0.908175	602	3	1.3909
HENMT1	3	0.50695	0.65762	1	12409	1	3.3083	0.010809	0.028881	0.908175	603	2	3.3083
PRMT10	3	0.98917	0.9893	1	18768	0	0.56722	0.01083	0.028937	0.908175	604	3	0.56722
UNC5CL	3	0.22843	0.37811	0.990381	7257	2	-1.8417	0.010843	0.028968	0.908175	605	1	-1.8417
MLL	3	0.93148	0.93158	1	17653	0	2.5573	0.010904	0.029143	0.909734	606	2	2.5573
OR9I1	3	0.98908	0.98921	1	18767	0	2.0518	0.010919	0.029185	0.909734	607	3	2.0518
MAST3	3	0.32309	0.47682	1	9061	1	0.51084	0.010946	0.02925	0.909734	608	2	0.51084
NBPF24	3	0.92643	0.92655	1	17565	0	2.7235	0.010946	0.02925	0.909734	609	2	2.7235
ATP5E	2	0.75568	0.75537	1	14845	0	2.9945	0.010947	0.02068	0.894027	610	1	2.9945
CERS3	3	0.98905	0.98918	1	18766	0	1.2161	0.010949	0.029257	0.909734	611	3	1.2161
TTC32	3	0.98901	0.98913	1	18764	0	0.69787	0.01099	0.029361	0.910432	612	3	0.69787
FAM219A	3	0.34512	0.49944	1	9481	1	0.95839	0.010997	0.029375	0.910432	613	2	0.95839
ABCB7	3	0.84223	0.84473	1	16014	1	2.7647	0.011048	0.029497	0.911254	614	2	2.7647
TMEM175	3	0.70119	0.74874	1	14174	1	0.13007	0.011049	0.0295	0.911254	615	1	0.13007
ZNF259	3	0.98891	0.98903	1	18763	0	2.0561	0.011093	0.0296	0.911254	616	3	2.0561
NXPH4	3	0.31549	0.46906	0.999743	8920	1	-0.062413	0.0111	0.029617	0.911254	617	1	-0.062413
PCOLCE	3	0.98888	0.989	1	18762	0	1.0718	0.011121	0.029672	0.911254	618	3	1.0718
WBP5	3	0.26393	0.41538	0.994021	7948	1	0.71724	0.011151	0.029738	0.911254	619	2	0.71724
TMEM229B	3	0.98885	0.98897	1	18760	0	1.3214	0.011155	0.029747	0.911254	620	3	1.3214
LOX	3	0.98883	0.98896	1	18758	0	2.5431	0.011173	0.029795	0.911254	621	3	2.5431
NHP2	3	0.3816	0.53656	1	10155	2	-0.64228	0.011202	0.029865	0.911254	622	1	-0.64228
EFNB2	3	0.98877	0.9889	1	18757	0	1.5913	0.011227	0.029929	0.911254	623	3	1.5913
SPATA31C2	3	0.93104	0.93116	1	17647	0	3.2349	0.011241	0.029962	0.911254	624	2	3.2349
C1QTNF1	3	0.98875	0.98888	1	18756	0	0.99996	0.011253	0.029988	0.911254	625	3	0.99996
KCNA2	3	0.0040703	0.011235	0.880071	234	2	-3.4474	0.011305	0.030124	0.911254	626	1	-3.4474
PLCXD2	3	0.98867	0.9888	1	18755	0	1.0422	0.011331	0.030191	0.911254	627	3	1.0422
GIMAP1-GIMAP5	3	0.98865	0.98878	1	18754	0	1.657	0.011355	0.03025	0.911254	628	3	1.657
KRTAP16-1	3	0.9436	0.94381	1	17850	0	2.6739	0.011357	0.030257	0.911254	629	2	2.6739
EFNA1	3	0.98861	0.98875	1	18753	0	1.664	0.011389	0.030334	0.911254	630	3	1.664
CLEC7A	3	0.95043	0.95067	1	17983	0	2.8964	0.011424	0.030415	0.911254	631	2	2.8964
HOXB8	3	0.92405	0.92414	1	17529	0	2.7052	0.011448	0.03047	0.911254	632	2	2.7052
ANKRD34A	3	0.98855	0.98869	1	18752	0	0.71605	0.011454	0.030483	0.911254	633	3	0.71605
SORBS1	3	0.2533	0.40432	0.992104	7750	2	-1.242	0.011459	0.030495	0.911254	634	1	-1.242
OR4M2	3	0.98854	0.98869	1	18751	0	3.2605	0.011459	0.030495	0.911254	635	3	3.2605
LGR5	3	0.76811	0.78947	1	15007	1	2.7451	0.011497	0.030592	0.911254	636	2	2.7451
MCMDC2	3	0.9885	0.98865	1	18750	0	0.98722	0.011501	0.030602	0.911254	637	3	0.98722
ACO1	3	0.96899	0.96919	1	18359	0	2.5352	0.01151	0.030626	0.911254	638	2	2.5352
ABCC2	3	0.98844	0.9886	1	18749	0	0.9005	0.011557	0.030728	0.911254	639	3	0.9005
IQCF1	3	0.20098	0.3492	0.98904	6713	2	-0.39983	0.011562	0.03074	0.911254	640	1	-0.39983
FIGN	3	0.98844	0.9886	1	18748	0	0.75363	0.011562	0.030742	0.911254	641	3	0.75363
FSHR	3	0.95464	0.95496	1	18066	0	0.59663	0.011613	0.030879	0.912249	642	2	0.59663
DUSP6	3	0.98829	0.98847	1	18747	0	1.2776	0.011711	0.031119	0.912249	643	3	1.2776
JAK2	3	0.48505	0.64	1	12064	2	-0.83068	0.011716	0.031128	0.912249	644	1	-0.83068
AFAP1L2	3	0.98828	0.98846	1	18746	0	1.348	0.011716	0.031128	0.912249	645	3	1.348
USP8	3	0.98827	0.98845	1	18745	0	1.9676	0.011727	0.031151	0.912249	646	3	1.9676
MME	3	0.98826	0.98844	1	18744	0	0.85742	0.01174	0.031183	0.912249	647	3	0.85742
KLHL24	3	0.98824	0.98842	1	18743	0	0.79506	0.011762	0.031243	0.912249	648	3	0.79506
TRNP1	3	0.35424	0.50874	1	9650	2	-1.095	0.011767	0.031254	0.912249	649	1	-1.095
SLC35C2	3	0.92115	0.9212	1	17462	0	3.032	0.011799	0.031341	0.912249	650	2	3.032
RANBP3L	2	0.752	0.75175	1	14798	0	2.863	0.011804	0.022287	0.894027	651	1	2.863
CYP27B1	3	0.98817	0.98835	1	18742	0	0.96027	0.011826	0.031411	0.912249	652	3	0.96027
SLIT3	3	0.98816	0.98833	1	18741	0	1.147	0.011845	0.03146	0.912249	653	3	1.147
RAX	3	0.9881	0.98828	1	18740	0	1.2392	0.011896	0.031588	0.912249	654	3	1.2392
NFIA	3	0.85309	0.85427	1	16189	1	3.0303	0.011911	0.031628	0.912249	655	2	3.0303
ABCF2	3	0.72365	0.76169	1	14442	1	1.173	0.011921	0.031648	0.912249	656	2	1.173
IFNLR1	3	0.98806	0.98824	1	18739	0	1.3399	0.011942	0.031703	0.912249	657	3	1.3399
DDX60L	3	0.3279	0.48179	1	9148	1	2.8505	0.011955	0.031736	0.912249	658	2	2.8505
NR3C1	3	0.072148	0.16631	0.982639	3205	1	2.8884	0.011961	0.031748	0.912249	659	2	2.8884
ANG	3	0.74936	0.77739	1	14763	1	2.4358	0.011992	0.031819	0.912249	660	2	2.4358
PCDHGA12	3	0.98798	0.98816	1	18737	0	1.1855	0.01202	0.031887	0.912249	661	3	1.1855
SEC61B	3	0.41861	0.5739	1	10817	1	2.3157	0.012023	0.031894	0.912249	662	2	2.3157
SNAI3	3	0.96302	0.96325	1	18253	0	3.3781	0.012048	0.031961	0.912249	663	2	3.3781
NAA16	3	0.37252	0.52741	1	9986	2	-0.47941	0.012075	0.032029	0.912249	664	1	-0.47941
MLH1	3	0.98792	0.9881	1	18736	0	0.75853	0.01208	0.032042	0.912249	665	3	0.75853
USP17L24	3	0.98791	0.98808	1	18735	0	2.5935	0.012093	0.032081	0.912249	666	3	2.5935
FXYD7	3	0.66694	0.73024	1	13820	1	2.7382	0.012136	0.032192	0.912249	667	2	2.7382
OR10H3	3	0.98786	0.98803	1	18734	0	1.7787	0.01214	0.032196	0.912249	668	3	1.7787
SETD1B	3	0.61183	0.70302	1	13298	1	2.3946	0.012168	0.032268	0.912249	669	2	2.3946
CNOT10	3	0.43558	0.5908	1	11126	1	-0.29433	0.012177	0.032289	0.912249	670	1	-0.29433
PLBD2	3	0.75259	0.7794	1	14806	1	2.7449	0.012218	0.032394	0.912249	671	2	2.7449
CXorf36	3	0.14622	0.29015	0.98794	5576	2	-1.4539	0.012228	0.032421	0.912249	672	1	-1.4539
ZIC3	3	0.98777	0.98794	1	18733	0	1.9055	0.01223	0.032424	0.912249	673	3	1.9055
SCGB1A1	3	0.71106	0.75433	1	14296	1	3.5383	0.012256	0.032484	0.912249	674	2	3.5383
ARFRP1	3	0.8183	0.82517	1	15674	1	-0.47091	0.01228	0.032541	0.912249	675	1	-0.47091
CDY2A	3	0.98769	0.98785	1	18732	0	0.85923	0.01231	0.032621	0.912249	676	3	0.85923
MANEAL	3	0.97186	0.97204	1	18413	0	0.55227	0.012331	0.032669	0.912249	677	2	0.55227
SV2A	3	0.96964	0.96981	1	18377	0	2.3702	0.012332	0.032672	0.912249	678	2	2.3702
MRM1	3	0.98766	0.98782	1	18730	0	2.0287	0.012343	0.032695	0.912249	679	3	2.0287
PPP2R3C	3	0.98762	0.98778	1	18729	0	1.551	0.012376	0.032777	0.912249	680	3	1.551
MSH3	3	0.92489	0.92497	1	17543	0	0.20088	0.012382	0.032787	0.912249	681	1	0.20088
NIPA1	3	0.35077	0.50512	1	9584	2	-1.0763	0.012433	0.03291	0.912249	682	1	-1.0763
PVR	3	0.98757	0.98772	1	18727	0	2.5292	0.012434	0.032912	0.912249	683	3	2.5292
LRRC37A3	3	0.6448	0.71904	1	13599	1	2.825	0.01244	0.032926	0.912249	684	2	2.825
PDK4	3	0.98756	0.98771	1	18726	0	1.3285	0.01244	0.032926	0.912249	685	3	1.3285
TESK2	3	0.56185	0.68044	1	12862	1	2.5679	0.012465	0.032987	0.912249	686	2	2.5679
VN1R5	3	0.41807	0.57335	1	10805	1	2.1236	0.012472	0.033004	0.912249	687	2	2.1236
UTRN	3	0.98752	0.98767	1	18725	0	1.0708	0.012479	0.033015	0.912249	688	3	1.0708
TRAF5	3	0.68003	0.73707	1	13957	1	0.16067	0.012485	0.033029	0.912249	689	1	0.16067
HSFY1	3	0.82463	0.83019	1	15767	1	3.0166	0.012504	0.033078	0.91229	690	2	3.0166
BEND5	3	0.8825	0.88256	1	16710	0	0.47205	0.012536	0.033169	0.91337	691	2	0.47205
SLC25A35	3	0.98744	0.9876	1	18724	0	1.5914	0.01256	0.033223	0.91337	692	3	1.5914
PLIN2	3	0.46734	0.62248	1	11727	1	-0.06439	0.012587	0.033291	0.91337	693	1	-0.06439
AGBL3	3	0.98738	0.98754	1	18721	0	2.1406	0.012616	0.033358	0.91337	694	3	2.1406
LIN7A	3	0.37029	0.52514	1	9944	2	-1.2146	0.012639	0.033411	0.91337	695	1	-1.2146
ACOT4	3	0.98306	0.98321	1	18635	0	1.6902	0.01269	0.033544	0.91337	696	3	1.6902
CCDC88B	3	0.96015	0.96041	1	18181	0	2.6295	0.012696	0.033559	0.91337	697	2	2.6295
RASD2	3	0.9873	0.98746	1	18720	0	0.7301	0.0127	0.033572	0.91337	698	3	0.7301
PDE6G	3	0.074604	0.17125	0.982639	3311	1	2.2479	0.012715	0.033623	0.91337	699	2	2.2479
KMO	3	0.81842	0.82526	1	15676	1	2.5536	0.012741	0.033687	0.91337	700	2	2.5536
TMEM178A	3	0.32837	0.48227	1	9155	1	-0.37767	0.012741	0.033689	0.91337	701	1	-0.37767
OR4C12	3	0.98724	0.98739	1	18719	0	1.948	0.012759	0.033734	0.91337	702	3	1.948
KIAA0195	3	0.2158	0.36491	0.990156	7002	1	3.3606	0.012811	0.033871	0.91337	703	2	3.3606
SH2B2	3	0.98716	0.98732	1	18717	0	0.90141	0.012838	0.033938	0.91337	704	3	0.90141
S100A1	3	0.98714	0.98729	1	18716	0	0.90265	0.012861	0.033992	0.91337	705	3	0.90265
DNMT3L	3	0.98713	0.98729	1	18715	0	2.6576	0.012869	0.034011	0.91337	706	3	2.6576
VPRBP	3	0.28956	0.44204	0.999001	8410	2	-1.1422	0.012895	0.034074	0.91337	707	1	-1.1422
KCTD12	3	0.85757	0.8583	1	16265	1	2.8145	0.012895	0.034075	0.91337	708	2	2.8145
RPS6KB2	3	0.98709	0.98725	1	18714	0	2.2794	0.012906	0.034106	0.91337	709	3	2.2794
OR1L6	3	0.88566	0.88574	1	16775	0	2.4601	0.012915	0.034131	0.91337	710	2	2.4601
FBXL7	3	0.59356	0.69457	1	13141	1	2.5509	0.012934	0.034179	0.91337	711	2	2.5509
KCNJ8	3	0.29226	0.44482	0.999001	8458	1	0.71164	0.012946	0.034208	0.91337	712	2	0.71164
ATL3	3	0.98705	0.9872	1	18713	0	0.6634	0.012952	0.034221	0.91337	713	3	0.6634
DMD	3	0.66162	0.72748	1	13767	1	2.2601	0.013049	0.034448	0.918002	714	2	2.2601
NPIPA3	3	0.98693	0.98708	1	18711	0	1.0732	0.013069	0.034491	0.918002	715	3	1.0732
C1orf159	3	0.87523	0.87534	1	16575	0	-0.2349	0.0131	0.034569	0.91878	716	1	-0.2349
VSIG10L	3	0.95081	0.95106	1	17992	0	3.0867	0.013129	0.034638	0.918837	717	2	3.0867
CYP2F1	3	0.025602	0.065091	0.967751	1255	1	2.1474	0.013151	0.034697	0.918837	718	2	2.1474
PRSS3	3	0.98683	0.98698	1	18710	0	0.88784	0.013173	0.034757	0.918837	719	3	0.88784
HEPACAM	3	0.36679	0.52157	1	9884	2	-0.25534	0.013202	0.034823	0.918837	720	1	-0.25534
CCDC180	3	0.78417	0.80026	1	15202	1	2.162	0.013247	0.034937	0.918837	721	2	2.162
PSD3	3	0.98157	0.98172	1	18608	0	2.4625	0.013254	0.034954	0.918837	722	2	2.4625
CLCN7	3	0.58798	0.69199	1	13095	1	2.6388	0.013254	0.034954	0.918837	723	2	2.6388
OR51I1	3	0.20635	0.35493	0.989225	6814	1	2.5882	0.01328	0.035018	0.918837	724	2	2.5882
C22orf31	3	0.98664	0.9868	1	18709	0	1.9265	0.013355	0.035202	0.918837	725	3	1.9265
YIF1B	3	0.39684	0.55195	1	10428	1	1.3789	0.013356	0.035205	0.918837	726	2	1.3789
CHMP2B	3	0.98663	0.98678	1	18708	0	0.82486	0.013373	0.035247	0.918837	727	3	0.82486
PRDM11	3	0.76179	0.78539	1	14920	1	-0.057996	0.013407	0.035345	0.918837	728	1	-0.057996
TRPM4	3	0.98657	0.98672	1	18707	0	0.50309	0.013431	0.035407	0.918837	729	3	0.50309
ABCA1	3	0.67971	0.73691	1	13955	1	2.4936	0.013431	0.035407	0.918837	730	2	2.4936
NT5C1A	3	0.89975	0.89988	1	17053	0	-0.017663	0.013459	0.035468	0.918837	731	1	-0.017663
GJB1	3	0.9691	0.96929	1	18363	0	2.3852	0.013484	0.035532	0.918837	732	2	2.3852
CCT6A	3	0.29964	0.45257	0.99903	8612	2	-1.7079	0.01351	0.03559	0.918837	733	1	-1.7079
HK2	3	0.83855	0.84158	1	15952	1	2.5093	0.01351	0.03559	0.918837	734	2	2.5093
GNAZ	3	0.98649	0.98665	1	18706	0	0.77175	0.013513	0.035597	0.918837	735	3	0.77175
ZC3H6	3	0.98648	0.98664	1	18705	0	0.63299	0.013519	0.035612	0.918837	736	3	0.63299
KRTAP4-4	3	0.98647	0.98663	1	18704	0	0.8205	0.013534	0.03564	0.918837	737	3	0.8205
PDE9A	3	0.87583	0.87593	1	16589	0	2.3502	0.013537	0.035648	0.918837	738	2	2.3502
ELF2	3	0.52979	0.66696	1	12592	1	0.024344	0.013561	0.035706	0.918837	739	1	0.024344
SCAF8	3	0.34516	0.49948	1	9482	1	2.7557	0.01359	0.035789	0.918837	740	2	2.7557
CHRNA2	3	0.98639	0.98656	1	18703	0	0.92363	0.01361	0.03584	0.918837	741	3	0.92363
OR52H1	3	0.97174	0.97192	1	18411	0	1.7008	0.013612	0.035846	0.918837	742	2	1.7008
USP17L27	3	0.95249	0.95277	1	18023	0	2.3744	0.013643	0.035926	0.918837	743	2	2.3744
RBMY1B	3	0.67092	0.73226	1	13862	1	2.2499	0.01365	0.035948	0.918837	744	2	2.2499
SGCZ	3	0.663	0.72817	1	13788	1	0.37778	0.013663	0.035985	0.918837	745	1	0.37778
PIWIL4	3	0.98631	0.98648	1	18702	0	1.3118	0.013687	0.036042	0.918837	746	3	1.3118
TAOK1	3	0.9863	0.98646	1	18701	0	0.61029	0.013699	0.036068	0.918837	747	3	0.61029
UEVLD	3	0.98625	0.98641	1	18699	0	1.557	0.013746	0.03619	0.919584	748	3	1.557
FAM216B	3	0.98624	0.98639	1	18698	0	1.9679	0.013764	0.036235	0.919584	749	3	1.9679
RRAGD	3	0.22803	0.37768	0.990381	7248	2	-0.79151	0.013766	0.036242	0.919584	750	1	-0.79151
TRAP1	3	0.98621	0.98636	1	18697	0	1.0973	0.013794	0.036318	0.920285	751	3	1.0973
FAM160A1	3	0.87935	0.87941	1	16644	0	1.2782	0.013817	0.036369	0.920338	752	2	1.2782
PAAF1	3	0.80417	0.81444	1	15466	1	-0.19411	0.013868	0.03651	0.922692	753	1	-0.19411
BHMT2	3	0.98603	0.98619	1	18696	0	1.204	0.013967	0.036765	0.926298	754	3	1.204
CLEC4M	3	0.91917	0.91925	1	17411	0	2.6539	0.013971	0.036772	0.926298	755	2	2.6539
STEAP3	3	0.98602	0.98617	1	18695	0	0.6527	0.013985	0.036799	0.926298	756	3	0.6527
SUN1	3	0.30957	0.46296	0.99912	8809	2	-0.34595	0.014022	0.036888	0.926298	757	1	-0.34595
RPL32	3	0.8781	0.87818	1	16624	0	3.3005	0.014024	0.036896	0.926298	758	2	3.3005
TMEM132B	3	0.0064227	0.017545	0.915157	360	2	-1.1494	0.014073	0.03701	0.927024	759	1	-1.1494
HOXC12	3	0.98589	0.98604	1	18694	0	0.50819	0.014114	0.037114	0.927024	760	3	0.50819
IFNW1	3	0.98586	0.98602	1	18693	0	1.5954	0.014135	0.037165	0.927024	761	3	1.5954
EBF1	3	0.91784	0.91794	1	17391	0	2.3269	0.014139	0.037174	0.927024	762	2	2.3269
LARP1B	3	0.98586	0.98601	1	18692	0	0.50472	0.014144	0.037186	0.927024	763	3	0.50472
BAG6	3	0.23168	0.38153	0.990381	7325	2	-1.299	0.014176	0.03726	0.927024	764	1	-1.299
AXL	3	0.14993	0.29413	0.989015	5655	1	2.2677	0.01418	0.037266	0.927024	765	2	2.2677
CEACAM16	3	0.4331	0.58839	1	11086	1	-0.5	0.014227	0.037398	0.927748	766	1	-0.5
POR	3	0.98573	0.98587	1	18691	0	0.86187	0.014275	0.037527	0.927748	767	3	0.86187
GALNT10	3	0.20883	0.35755	0.989225	6864	1	0.20384	0.014278	0.037532	0.927748	768	1	0.20384
HNRNPD	3	0.85176	0.85308	1	16158	1	2.7009	0.014309	0.037616	0.927748	769	2	2.7009
CLDN8	3	0.38902	0.54404	1	10283	1	2.7713	0.014315	0.037634	0.927748	770	2	2.7713
METRNL	3	0.98567	0.98583	1	18690	0	0.64049	0.014327	0.037662	0.927748	771	3	0.64049
PEMT	3	0.94293	0.94313	1	17845	0	2.341	0.014336	0.037693	0.927748	772	2	2.341
UGT2B4	3	0.88467	0.88476	1	16756	0	2.4575	0.014343	0.037709	0.927748	773	2	2.4575
CAND1	3	0.42435	0.57969	1	10927	1	3.0873	0.01437	0.03776	0.927748	774	2	3.0873
NIT2	3	0.37538	0.53026	1	10028	2	-0.50842	0.01438	0.037783	0.927748	775	1	-0.50842
PEBP4	3	0.9856	0.98574	1	18689	0	0.77174	0.014403	0.037838	0.927918	776	3	0.77174
GAD2	3	0.98556	0.9857	1	18688	0	0.72753	0.01444	0.03794	0.92832	777	3	0.72753
POU3F3	3	0.34399	0.49826	1	9458	1	3.1772	0.014445	0.037952	0.92832	778	2	3.1772
SLC43A1	3	0.86317	0.86354	1	16361	1	2.128	0.014486	0.038055	0.929104	779	2	2.128
RPS6KC1	3	0.98264	0.98279	1	18628	0	2.8999	0.01452	0.038142	0.929104	780	3	2.8999
NKIRAS2	3	0.62586	0.70975	1	13416	1	2.8986	0.014534	0.03818	0.929104	781	2	2.8986
ADAT1	3	0.8718	0.87193	1	16509	1	0.53445	0.014585	0.03832	0.930461	782	2	0.53445
PGA4	3	0.87743	0.8775	1	16612	0	2.7946	0.014602	0.038361	0.930461	783	2	2.7946
HNRNPF	3	0.82729	0.83228	1	15801	1	2.0819	0.014636	0.038454	0.930461	784	2	2.0819
ANKH	3	0.98535	0.98551	1	18686	0	1.5425	0.014652	0.03849	0.930461	785	3	1.5425
ZNF439	3	0.98534	0.9855	1	18685	0	0.74426	0.014655	0.0385	0.930461	786	3	0.74426
CYB561A3	3	0.81609	0.82345	1	15645	1	2.9657	0.014685	0.038565	0.930461	787	2	2.9657
THBS4	3	0.98177	0.98192	1	18613	0	1.2255	0.014688	0.038578	0.930461	788	2	1.2255
SPANXA1	3	0.98529	0.98545	1	18684	0	1.0487	0.014708	0.038628	0.930486	789	3	1.0487
TEX101	3	0.46972	0.62489	1	11776	1	1.0261	0.01479	0.038815	0.933533	790	2	1.0261
OR5A1	3	0.98519	0.98536	1	18683	0	0.97878	0.014808	0.038859	0.933533	791	3	0.97878
LYPD3	3	0.68068	0.73743	1	13965	1	-0.3963	0.014841	0.038945	0.933533	792	1	-0.3963
ADRB1	3	0.85501	0.85601	1	16228	1	2.8186	0.014892	0.039057	0.933533	793	2	2.8186
NCS1	3	0.88515	0.88521	1	16767	0	0.50074	0.014892	0.039058	0.933533	794	2	0.50074
TUFT1	3	0.9851	0.98528	1	18682	0	0.60526	0.014898	0.039076	0.933533	795	3	0.60526
AGPAT4	3	0.42927	0.58457	1	11008	2	-1.0323	0.014944	0.039186	0.933533	796	1	-1.0323
C20orf111	3	0.98501	0.98519	1	18681	0	0.8319	0.014986	0.03929	0.933533	797	3	0.8319
ZNF559-ZNF177	3	0.72058	0.75987	1	14395	1	0.013518	0.014995	0.039311	0.933533	798	1	0.013518
RBM19	3	0.98497	0.98515	1	18680	0	0.35903	0.015027	0.039392	0.933533	799	3	0.35903
CLEC4C	3	0.98495	0.98512	1	18679	0	1.2066	0.015052	0.039459	0.933533	800	3	1.2066
NELFCD	3	0.98492	0.9851	1	18678	0	0.5737	0.015077	0.039526	0.933533	801	3	0.5737
FAM71B	3	0.98492	0.98509	1	18677	0	1.1729	0.015084	0.039544	0.933533	802	3	1.1729
OR8G1	3	0.77657	0.79511	1	15112	1	2.6424	0.015093	0.039567	0.933533	803	2	2.6424
FAHD2A	3	0.98484	0.98503	1	18676	0	0.58891	0.01516	0.039727	0.933533	804	3	0.58891
BFAR	3	0.98481	0.98499	1	18675	0	0.50343	0.015194	0.039812	0.933533	805	3	0.50343
ERBB2	3	0.98478	0.98496	1	18674	0	0.50651	0.015217	0.039864	0.933533	806	3	0.50651
IRF2	3	0.98478	0.98496	1	18673	0	0.55907	0.015223	0.039877	0.933533	807	3	0.55907
PSMC1	3	0.98475	0.98493	1	18672	0	2.8784	0.015248	0.039946	0.933533	808	3	2.8784
FLVCR1	3	0.46894	0.62411	1	11764	1	2.2343	0.015289	0.040031	0.933533	809	2	2.2343
SACS	3	0.9847	0.98487	1	18669	0	1.4691	0.015299	0.040058	0.933533	810	3	1.4691
LRRC42	3	0.35807	0.51274	1	9725	2	-0.67219	0.015302	0.040062	0.933533	811	1	-0.67219
GALNT12	3	0.9847	0.98487	1	18668	0	1.0818	0.015303	0.040064	0.933533	812	3	1.0818
TNFSF12	3	0.9442	0.9444	1	17864	0	2.7247	0.015338	0.040162	0.933533	813	2	2.7247
GABPB1	3	0.19343	0.34114	0.989015	6544	2	-0.68134	0.015353	0.0402	0.933533	814	1	-0.68134
KATNB1	3	0.98461	0.98478	1	18667	0	1.7906	0.015392	0.040301	0.933533	815	3	1.7906
PCDHA12	3	0.91324	0.91335	1	17304	0	2.6404	0.015395	0.040309	0.933533	816	2	2.6404
SYNJ2BP	3	0.87064	0.87079	1	16493	1	2.6569	0.015409	0.040335	0.933533	817	2	2.6569
SLC2A6	3	0.98459	0.98476	1	18666	0	1.3018	0.015411	0.040338	0.933533	818	3	1.3018
CASP2	3	0.98458	0.98475	1	18665	0	1.4389	0.015421	0.040364	0.933533	819	3	1.4389
SIRPG	3	0.90635	0.90645	1	17171	0	2.7253	0.015444	0.040421	0.933533	820	2	2.7253
TSTD3	3	0.94797	0.9482	1	17946	0	2.1015	0.015455	0.040441	0.933533	821	2	2.1015
TPD52	3	0.84823	0.84994	1	16102	1	2.286	0.015479	0.040502	0.933533	822	2	2.286
LOC100507003	3	0.82983	0.83433	1	15840	1	-0.61027	0.015506	0.040562	0.933533	823	1	-0.61027
LOC100287534	3	0.98449	0.98466	1	18663	0	0.83467	0.015511	0.040575	0.933533	824	3	0.83467
ZNF512	3	0.98447	0.98464	1	18662	0	0.54513	0.01553	0.040618	0.933533	825	3	0.54513
TNF	3	0.98443	0.98461	1	18661	0	0.52264	0.015565	0.040698	0.934246	826	3	0.52264
ATRAID	3	0.80006	0.8115	1	15408	1	0.46535	0.015609	0.040814	0.935014	827	1	0.46535
ST18	3	0.059153	0.13958	0.982639	2687	1	2.2964	0.015621	0.040842	0.935014	828	2	2.2964
ATG9A	3	0.98435	0.98453	1	18660	0	0.59509	0.015646	0.040907	0.935014	829	3	0.59509
OR7A17	3	0.94987	0.95009	1	17974	0	2.6924	0.015656	0.040928	0.935014	830	2	2.6924
MAP2	3	0.68677	0.74075	1	14031	1	-0.27333	0.015711	0.041075	0.935573	831	1	-0.27333
UGT2B28	3	0.98426	0.98443	1	18659	0	2.113	0.01574	0.041143	0.935573	832	3	2.113
ZNF667	3	0.98424	0.98442	1	18658	0	1.1379	0.015759	0.041196	0.935573	833	3	1.1379
SIX6	3	0.71952	0.75924	1	14382	1	0.078537	0.015762	0.041199	0.935573	834	1	0.078537
OSBPL5	3	0.96061	0.96089	1	18194	0	2.4343	0.015777	0.041227	0.935573	835	2	2.4343
P2RX1	3	0.86461	0.86491	1	16384	1	2.4381	0.015784	0.041248	0.935573	836	2	2.4381
ZNF544	3	0.93248	0.93262	1	17676	0	0.534	0.015813	0.041325	0.935649	837	2	0.534
CD276	3	0.98414	0.98431	1	18657	0	0.41043	0.015864	0.041449	0.935649	838	3	0.41043
LYSMD1	3	0.27298	0.42482	0.995237	8120	2	-1.2794	0.015865	0.041451	0.935649	839	1	-1.2794
TCEAL1	3	0.98412	0.98429	1	18656	0	1.0965	0.015883	0.041495	0.935649	840	3	1.0965
TSHZ1	3	0.25219	0.40317	0.991901	7728	2	-0.62171	0.015916	0.04158	0.935649	841	1	-0.62171
SLC4A1AP	3	0.98408	0.98425	1	18655	0	0.77939	0.015916	0.041581	0.935649	842	3	0.77939
FABP4	3	0.98407	0.98424	1	18654	0	2.0179	0.015926	0.041607	0.935649	843	3	2.0179
TXLNA	3	0.37185	0.5267	1	9968	1	-0.58068	0.015967	0.04171	0.935649	844	1	-0.58068
SLC30A3	3	0.63744	0.71544	1	13527	1	2.6862	0.015984	0.041747	0.935649	845	2	2.6862
RPUSD1	3	0.8852	0.88526	1	16768	0	2.4998	0.015991	0.041761	0.935649	846	2	2.4998
C14orf142	3	0.60455	0.69963	1	13248	1	2.6909	0.016005	0.041792	0.935649	847	2	2.6909
TBC1D30	3	0.84794	0.84968	1	16097	1	-0.18394	0.016069	0.041955	0.938192	848	1	-0.18394
OPRD1	3	0.58029	0.68853	1	13035	1	3.0905	0.01612	0.042079	0.938304	849	2	3.0905
ZNF253	3	0.98387	0.98403	1	18653	0	2.6987	0.016126	0.042096	0.938304	850	3	2.6987
INPP5F	3	0.98387	0.98403	1	18652	0	2.1492	0.01613	0.042108	0.938304	851	3	2.1492
SLC22A7	3	0.45302	0.60814	1	11470	1	2.9404	0.016156	0.042172	0.938391	852	2	2.9404
ZEB1	3	0.35335	0.50782	1	9634	2	-1.099	0.016171	0.04221	0.938391	853	1	-1.099
NXPH1	3	0.74086	0.77208	1	14670	1	2.5805	0.016214	0.042321	0.939426	854	2	2.5805
CKB	3	0.98373	0.98387	1	18650	0	2.4726	0.016269	0.042454	0.939426	855	3	2.4726
CACYBP	3	0.89971	0.89983	1	17050	0	0.40425	0.016274	0.042466	0.939426	856	2	0.40425
CTHRC1	3	0.045582	0.11038	0.967751	2164	2	-2.1919	0.016325	0.042608	0.939426	857	1	-2.1919
SLCO2B1	3	0.93117	0.93128	1	17649	0	2.8049	0.016344	0.042658	0.939426	858	2	2.8049
DNALI1	3	0.87943	0.87949	1	16647	0	2.4083	0.01638	0.042747	0.939426	859	2	2.4083
CEP95	3	0.96709	0.96729	1	18326	0	3.1586	0.016424	0.042858	0.939426	860	2	3.1586
FMO4	3	0.91671	0.91677	1	17367	0	1.4598	0.016427	0.042865	0.939426	861	2	1.4598
TENM3	3	0.41304	0.5683	1	10716	2	-0.90751	0.016478	0.043004	0.939426	862	1	-0.90751
PQLC3	3	0.9835	0.98365	1	18648	0	1.7196	0.016502	0.043066	0.939426	863	3	1.7196
POLD4	3	0.92286	0.92297	1	17510	0	2.8439	0.016504	0.043068	0.939426	864	2	2.8439
RBM11	3	0.58142	0.68904	1	13048	1	2.8936	0.016511	0.043085	0.939426	865	2	2.8936
SH3GL2	3	0.98349	0.98364	1	18647	0	0.81312	0.016512	0.043088	0.939426	866	3	0.81312
CDON	3	0.98348	0.98362	1	18646	0	0.95178	0.016522	0.043108	0.939426	867	3	0.95178
FOXR1	3	0.98345	0.9836	1	18645	0	0.63055	0.016546	0.043167	0.939426	868	3	0.63055
OR52M1	3	0.98345	0.98359	1	18644	0	1.1788	0.016552	0.043186	0.939426	869	3	1.1788
AGBL5	3	0.33312	0.48709	1	9242	1	2.6434	0.016562	0.043206	0.939426	870	2	2.6434
SLC35B2	3	0.98342	0.98357	1	18643	0	2.3205	0.016576	0.043239	0.939426	871	3	2.3205
PSMD5	3	0.29817	0.45104	0.99903	8580	2	-1.1936	0.01658	0.043251	0.939426	872	1	-1.1936
BRF2	3	0.9834	0.98354	1	18642	0	0.68904	0.016599	0.043294	0.939426	873	3	0.68904
EIF3J	3	0.47454	0.62966	1	11867	2	-0.84959	0.016632	0.043366	0.939934	874	1	-0.84959
CLASP1	3	0.19808	0.34607	0.989015	6648	1	2.7566	0.016679	0.043473	0.941059	875	2	2.7566
SLC2A13	3	0.9177	0.9178	1	17386	0	2.7925	0.016715	0.04356	0.941059	876	2	2.7925
SYDE1	3	0.98328	0.98343	1	18641	0	0.65179	0.016717	0.043571	0.941059	877	3	0.65179
DDI2	3	0.98326	0.98341	1	18640	0	1.1272	0.016738	0.043631	0.941059	878	3	1.1272
SLC36A1	3	0.98325	0.98339	1	18639	0	1.6732	0.016751	0.043666	0.941059	879	3	1.6732
SLC5A11	3	0.92133	0.92138	1	17467	0	1.1165	0.016785	0.043732	0.941428	880	2	1.1165
MYCN	3	0.98319	0.98334	1	18638	0	1.8073	0.016805	0.043786	0.941517	881	3	1.8073
PATE2	3	0.98317	0.98332	1	18637	0	1.2708	0.016833	0.043841	0.94165	882	3	1.2708
DLX1	3	0.82976	0.83429	1	15838	1	2.7087	0.016854	0.043898	0.941794	883	2	2.7087
SIGLEC5	3	0.38961	0.54464	1	10294	1	0.15768	0.016887	0.043983	0.942562	884	1	0.15768
ASB3	3	0.98308	0.98323	1	18636	0	0.76893	0.016924	0.044082	0.943281	885	3	0.76893
STK25	3	0.96406	0.96426	1	18271	0	0.38741	0.016938	0.044116	0.943281	886	1	0.38741
COL23A1	3	0.98289	0.98303	1	18634	0	0.90017	0.017109	0.044523	0.946896	887	3	0.90017
DHX32	3	0.061731	0.145	0.982639	2786	1	2.0899	0.017112	0.04453	0.946896	888	2	2.0899
OR10S1	3	0.98287	0.98302	1	18633	0	1.3408	0.017126	0.044568	0.946896	889	3	1.3408
OR11G2	3	0.024789	0.063143	0.967751	1222	2	-0.64847	0.017143	0.044612	0.946896	890	1	-0.64847
ZNF778	3	0.017143	0.044612	0.960599	882	1	2.3509	0.017194	0.044737	0.946896	891	2	2.3509
NOD1	3	0.9828	0.98295	1	18632	0	0.90498	0.017195	0.044743	0.946896	892	3	0.90498
CFDP1	3	0.80398	0.81431	1	15463	1	2.8763	0.017201	0.044758	0.946896	893	2	2.8763
RPS18	3	0.98276	0.9829	1	18631	0	1.1073	0.01724	0.044852	0.946896	894	3	1.1073
GPR18	3	0.96433	0.96454	1	18275	0	1.141	0.017245	0.044865	0.946896	895	2	1.141
TRIM77	3	0.9489	0.94912	1	17961	0	3.1786	0.017261	0.044897	0.946896	896	2	3.1786
CCDC68	3	0.9827	0.98286	1	18630	0	0.49815	0.017295	0.044991	0.946896	897	3	0.49815
BEND3	3	0.37688	0.53177	1	10055	1	1.4318	0.017296	0.044992	0.946896	898	2	1.4318
PRRX2	3	0.96384	0.96406	1	18266	0	2.6782	0.01732	0.045046	0.946896	899	2	2.6782
MAN1A1	3	0.98266	0.98281	1	18629	0	0.5413	0.01734	0.045094	0.946896	900	3	0.5413
THUMPD3	3	0.98263	0.98278	1	18627	0	1.3951	0.017371	0.045174	0.946896	901	3	1.3951
OR4F16	3	0.98261	0.98277	1	18626	0	0.74832	0.017385	0.045204	0.946896	902	3	0.74832
GCNT2	3	0.93815	0.93837	1	17764	0	1.9601	0.017398	0.045244	0.946896	903	2	1.9601
ARHGAP17	3	0.98258	0.98274	1	18625	0	1.2337	0.01742	0.045312	0.946896	904	3	1.2337
PARPBP	3	0.95175	0.95202	1	18008	0	2.9448	0.017424	0.045324	0.946896	905	2	2.9448
AMDHD1	3	0.84622	0.8482	1	16073	1	1.1022	0.017449	0.045384	0.946896	906	2	1.1022
GKN1	3	0.98254	0.9827	1	18624	0	1.4825	0.017458	0.045403	0.946896	907	3	1.4825
XPR1	3	0.98252	0.98268	1	18623	0	0.45243	0.017476	0.045446	0.946896	908	3	0.45243
SNTN	3	0.38943	0.54445	1	10292	1	2.3872	0.017492	0.045478	0.946896	909	2	2.3872
CORT	3	0.96885	0.96904	1	18356	0	0.42603	0.0175	0.045495	0.946896	910	1	0.42603
C12orf60	3	0.10454	0.22953	0.983398	4419	2	-2.4338	0.017552	0.045589	0.946896	911	1	-2.4338
FAM120B	3	0.70684	0.75194	1	14240	1	2.2133	0.017596	0.045664	0.946896	912	2	2.2133
CCDC30	3	0.86511	0.86539	1	16392	1	-0.27465	0.017603	0.045676	0.946896	913	1	-0.27465
ANXA3	3	0.65446	0.72385	1	13695	1	2.4099	0.017649	0.045747	0.946896	914	2	2.4099
UNC119B	3	0.8519	0.8532	1	16163	1	2.0162	0.017686	0.045811	0.946896	915	2	2.0162
KIAA0247	3	0.9676	0.96778	1	18339	0	2.872	0.017701	0.045833	0.946896	916	2	2.872
GADL1	3	0.098355	0.21773	0.982893	4209	2	-1.13	0.017705	0.04584	0.946896	917	1	-1.13
PLGRKT	3	0.9479	0.94813	1	17945	0	2.7716	0.017739	0.045897	0.946896	918	2	2.7716
CXCR5	3	0.28567	0.43798	0.999001	8330	2	-1.5508	0.017756	0.045927	0.946896	919	1	-1.5508
C9orf92	3	0.43981	0.59509	1	11216	2	-1.0169	0.017807	0.046001	0.947404	920	1	-1.0169
C2orf78	3	0.94764	0.94787	1	17943	0	0.34443	0.017858	0.046077	0.947942	921	2	0.34443
C16orf62	3	0.92694	0.92705	1	17577	0	2.2215	0.017958	0.046214	0.948781	922	2	2.2215
SEPT6	3	0.4318	0.58707	1	11062	2	-0.37739	0.01796	0.046218	0.948781	923	1	-0.37739
ALDH1L1	3	0.42218	0.57755	1	10888	2	-0.51028	0.018011	0.046302	0.949223	924	1	-0.51028
C8orf33	3	0.21808	0.36726	0.990156	7051	1	2.4606	0.018049	0.046361	0.949223	925	2	2.4606
BTNL8	3	0.024007	0.061285	0.967751	1191	2	-2.9903	0.018062	0.046389	0.949223	926	1	-2.9903
TSPY8	3	0.17315	0.31922	0.989015	6116	1	2.1827	0.018208	0.046603	0.949406	927	2	2.1827
CYP2C9	3	0.058661	0.13858	0.982639	2664	2	-1.8381	0.018216	0.04661	0.949406	928	1	-1.8381
COPG1	3	0.72822	0.76443	1	14509	1	2.3742	0.018216	0.04661	0.949406	929	2	2.3742
DHRS7	3	0.53524	0.66927	1	12632	1	2.6384	0.018224	0.04662	0.949406	930	2	2.6384
CBX7	3	0.74214	0.77285	1	14685	1	1.9852	0.018318	0.046777	0.949406	931	2	1.9852
CPXM1	3	0.94281	0.94301	1	17843	0	2.1013	0.018338	0.046805	0.949406	932	2	2.1013
BPIFB6	3	0.57224	0.68495	1	12967	1	2.9015	0.018346	0.046817	0.949406	933	2	2.9015
FAM177B	3	0.86328	0.86363	1	16363	1	-0.078114	0.018369	0.046846	0.949406	934	1	-0.078114
GJD4	3	0.64919	0.72119	1	13646	1	2.08	0.018376	0.046859	0.949406	935	2	2.08
ARMCX3	3	0.41442	0.56972	1	10741	1	0.9629	0.01842	0.046927	0.949406	936	2	0.9629
CTSH	3	0.92754	0.92767	1	17586	0	2.3963	0.01843	0.046946	0.949406	937	2	2.3963
UTP14A	3	0.13822	0.28146	0.985382	5430	2	-2.3112	0.018471	0.047017	0.949706	938	1	-2.3112
NOXRED1	3	0.059698	0.14075	0.982639	2707	1	0.48876	0.018522	0.047098	0.949706	939	1	0.48876
IER5L	3	0.93495	0.93512	1	17706	0	-0.080172	0.018573	0.047176	0.949706	940	1	-0.080172
ASCC3	3	0.26178	0.41321	0.993662	7909	1	0.21205	0.018624	0.047258	0.949706	941	1	0.21205
PAG1	3	0.31933	0.47298	0.999871	8998	1	1.3428	0.018675	0.047344	0.949706	942	2	1.3428
C1orf226	3	0.97344	0.97358	1	18448	0	2.2716	0.018707	0.047406	0.949706	943	2	2.2716
IGSF6	3	0.42631	0.5816	1	10957	1	0.064888	0.018726	0.047442	0.949706	944	1	0.064888
ARL6	3	0.39752	0.55264	1	10441	1	0.3644	0.018777	0.047524	0.949706	945	1	0.3644
CD200	3	0.61704	0.70548	1	13339	1	2.3925	0.018799	0.047557	0.949706	946	2	2.3925
CAND2	3	0.97071	0.97086	1	18391	0	2.4494	0.018823	0.047598	0.949706	947	2	2.4494
ADAM21	3	0.80968	0.81853	1	15549	1	1.1471	0.018828	0.047608	0.949706	948	2	1.1471
COPS7A	3	0.88269	0.88275	1	16713	0	1.8953	0.018879	0.047693	0.949706	949	2	1.8953
OR5L1	3	0.75663	0.782	1	14858	1	-0.013482	0.01893	0.047775	0.949706	950	1	-0.013482
TFE3	3	0.78092	0.79801	1	15173	1	2.5119	0.018962	0.047826	0.949706	951	2	2.5119
TBC1D19	3	0.93348	0.93365	1	17689	0	1.2828	0.018981	0.047853	0.949706	952	2	1.2828
PLEKHH1	3	0.72657	0.76343	1	14483	1	2.5243	0.019009	0.047893	0.949706	953	2	2.5243
PLEKHB1	3	0.87816	0.87824	1	16627	0	-0.27674	0.019033	0.04793	0.949706	954	1	-0.27674
DOK4	3	0.8293	0.83393	1	15832	1	2.3441	0.019094	0.048029	0.949706	955	2	2.3441
UNCX	3	0.15489	0.2995	0.989015	5748	1	2.9311	0.01911	0.048054	0.949706	956	2	2.9311
TBL2	3	0.51692	0.66169	1	12487	1	2.1004	0.019149	0.04811	0.949706	957	2	2.1004
MBOAT2	3	0.62505	0.70939	1	13405	1	2.7203	0.019157	0.048124	0.949706	958	2	2.7203
TSPAN18	3	0.47535	0.63047	1	11885	1	0.63752	0.019237	0.048252	0.949706	959	2	0.63752
HIST1H4L	3	0.68034	0.73725	1	13961	1	2.118	0.019258	0.048282	0.949706	960	2	2.118
C15orf26	3	0.43057	0.58586	1	11034	2	-0.49671	0.019288	0.048317	0.949706	961	1	-0.49671
C17orf75	3	0.90738	0.90749	1	17189	0	1.5601	0.019339	0.048391	0.949706	962	2	1.5601
GLP2R	3	0.94857	0.94878	1	17956	0	3.0136	0.019368	0.048435	0.949706	963	2	3.0136
DRD1	3	0.0014211	0.004008	0.880071	80	1	0.027372	0.01939	0.048467	0.949706	964	1	0.027372
AZGP1	3	0.94756	0.9478	1	17941	0	0.92516	0.019441	0.048545	0.949706	965	2	0.92516
RBP2	3	0.34423	0.49851	1	9463	1	0.29065	0.019492	0.04862	0.949706	966	1	0.29065
OR1E1	3	0.011664	0.031	0.945484	622	1	-0.29598	0.019543	0.048697	0.949706	967	1	-0.29598
MIPOL1	3	0.84044	0.8432	1	15988	1	-0.28913	0.019594	0.048778	0.949706	968	1	-0.28913
SLC26A9	3	0.60728	0.7009	1	13266	1	2.607	0.019611	0.048812	0.949706	969	2	2.607
CLEC2D	3	0.038359	0.09429	0.967751	1813	2	-1.9011	0.019645	0.048853	0.949706	970	1	-1.9011
KAT6B	3	0.90072	0.90084	1	17071	0	1.0082	0.019747	0.049026	0.949706	971	2	1.0082
ANO5	3	0.72809	0.76434	1	14507	1	0.44398	0.019798	0.04911	0.949706	972	1	0.44398
MTMR9	3	0.97315	0.9733	1	18442	0	2.56	0.019825	0.049148	0.949706	973	2	2.56
CCDC37	3	0.38268	0.53766	1	10185	2	-1.2439	0.019849	0.049187	0.949706	974	1	-1.2439
IPO13	3	0.45702	0.6122	1	11537	2	-0.73863	0.0199	0.049264	0.949706	975	1	-0.73863
DEFB130	3	0.86941	0.86959	1	16467	1	2.6423	0.019912	0.049286	0.949706	976	2	2.6423
TAF1D	3	0.32057	0.47426	1	9016	1	2.247	0.019936	0.049325	0.949706	977	2	2.247
ZSCAN31	3	0.50634	0.65737	1	12404	1	-0.22882	0.019951	0.049342	0.949706	978	1	-0.22882
EXD3	3	0.7596	0.78395	1	14893	1	2.285	0.019976	0.049392	0.949706	979	2	2.285
CIDEA	3	0.97109	0.97123	1	18399	0	0.36337	0.020002	0.049433	0.949706	980	1	0.36337
OLR1	3	0.11571	0.25017	0.983398	4826	2	-0.39957	0.020053	0.049521	0.949706	981	1	-0.39957
MTM1	3	0.80124	0.81233	1	15428	1	2.4075	0.020063	0.049535	0.949706	982	2	2.4075
CLDN1	3	0.85447	0.85553	1	16219	1	1.7416	0.020103	0.049606	0.949706	983	2	1.7416
AGPHD1	3	0.38525	0.54024	1	10222	1	-0.28281	0.020104	0.049606	0.949706	984	1	-0.28281
PROS1	3	0.69434	0.74487	1	14107	1	2.391	0.020119	0.049638	0.949706	985	2	2.391
TBX4	3	0.71772	0.75817	1	14364	1	2.2124	0.020127	0.049646	0.949706	986	2	2.2124
A1CF	3	0.10263	0.22585	0.983398	4356	2	-2.4896	0.020206	0.049772	0.949706	987	1	-2.4896
CSNK1G1	3	0.50452	0.65664	1	12389	1	1.3151	0.020257	0.04986	0.949706	988	2	1.3151
CYP2C19	3	0.16604	0.31159	0.989015	5960	2	-1.9361	0.020308	0.049954	0.949706	989	1	-1.9361
NICN1	3	0.77996	0.79736	1	15155	1	2.6141	0.020351	0.050019	0.949706	990	2	2.6141
LRP1B	3	0.20496	0.35351	0.989225	6786	2	-1.5601	0.02041	0.050124	0.949706	991	1	-1.5601
MRPL11	3	0.93086	0.93097	1	17646	0	2.4277	0.020432	0.05016	0.949706	992	2	2.4277
SLC8A1	3	0.46612	0.6213	1	11702	1	0.4195	0.020461	0.0502	0.949706	993	1	0.4195
TRIM22	3	0.85237	0.85363	1	16176	1	2.2408	0.020472	0.05022	0.949706	994	2	2.2408
MS4A15	3	0.37488	0.52974	1	10023	2	-0.88493	0.020512	0.050286	0.949706	995	1	-0.88493
CDKL1	3	0.34347	0.49772	1	9448	2	-1.3556	0.020563	0.050367	0.949706	996	1	-1.3556
MTF2	2	0.93815	0.93808	1	17765	0	3.2241	0.020624	0.038152	0.929104	997	2	3.2241
KIAA0319L	3	0.86499	0.86528	1	16387	1	2.4498	0.020641	0.050491	0.949706	998	2	2.4498
OTC	3	0.01017	0.027244	0.91847	564	2	-2.2195	0.020665	0.050527	0.949706	999	1	-2.2195
POFUT1	3	0.27517	0.42712	0.996221	8157	2	-1.7242	0.020767	0.050702	0.949706	1000	1	-1.7242
ATP2C1	3	0.47737	0.63249	1	11930	1	2.2512	0.020787	0.050736	0.949706	1001	2	2.2512
SIRT3	3	0.65378	0.7235	1	13682	1	-0.11522	0.020818	0.050783	0.949706	1002	1	-0.11522
CTSL1	3	0.068109	0.15808	0.982639	3048	1	2.631	0.020819	0.050785	0.949706	1003	2	2.631
SERPINE1	3	0.64246	0.71788	1	13583	1	2.5366	0.020835	0.050815	0.949706	1004	2	2.5366
ANKZF1	3	0.68701	0.74087	1	14033	1	-0.4881	0.020869	0.050861	0.949706	1005	1	-0.4881
VSIG10	3	0.44941	0.60452	1	11405	1	2.6384	0.0209	0.050909	0.949706	1006	2	2.6384
FIBP	3	0.83249	0.83655	1	15873	1	-0.69899	0.02092	0.050943	0.949706	1007	1	-0.69899
MED26	3	0.82058	0.82702	1	15706	1	2.8592	0.021022	0.051099	0.949706	1008	2	2.8592
TRAPPC10	3	0.80079	0.81201	1	15420	1	2.3876	0.021039	0.051126	0.949706	1009	2	2.3876
GDAP1L1	3	0.097198	0.21553	0.982639	4163	1	0.19824	0.021073	0.051185	0.949706	1010	1	0.19824
BOD1L1	3	0.11232	0.24394	0.983398	4701	1	2.2871	0.021153	0.051311	0.949706	1011	2	2.2871
ZFR	3	0.41495	0.57025	1	10747	2	-0.52039	0.021175	0.051344	0.949706	1012	1	-0.52039
GPATCH2	3	0.53892	0.67082	1	12668	1	1.5315	0.021218	0.051408	0.949706	1013	2	1.5315
INPP5B	3	0.70795	0.75255	1	14252	1	0.28392	0.021226	0.051415	0.949706	1014	1	0.28392
PPAT	3	0.91192	0.91202	1	17275	0	2.3795	0.021235	0.051428	0.949706	1015	2	2.3795
MAP9	3	0.95985	0.96012	1	18173	0	1.9611	0.0213	0.051535	0.949706	1016	2	1.9611
PLA2G16	3	0.8347	0.83837	1	15904	1	2.0943	0.021317	0.051567	0.949706	1017	2	2.0943
VCY	3	0.7866	0.80198	1	15234	1	2.4517	0.021325	0.051574	0.949706	1018	2	2.4517
CLNK	2	0.97861	0.97868	1	18560	0	1.6977	0.021394	0.039541	0.933533	1019	2	1.6977
TMSB4Y	2	0.59257	0.61172	1	13132	1	2.6665	0.021476	0.039682	0.933533	1020	1	2.6665
MOGS	3	0.477	0.63214	1	11922	1	-0.11217	0.02148	0.051822	0.949706	1021	1	-0.11217
C12orf74	3	0.23503	0.3851	0.990381	7384	1	0.24509	0.021531	0.051899	0.949706	1022	1	0.24509
MPV17	3	0.88588	0.88595	1	16778	0	2.3341	0.021563	0.051942	0.949706	1023	2	2.3341
SYNPO2L	3	0.96961	0.96978	1	18375	0	2.1789	0.021572	0.051954	0.949706	1024	2	2.1789
CLN5	3	0.8547	0.85574	1	16222	1	-0.33361	0.021582	0.05197	0.949706	1025	1	-0.33361
RABL5	3	0.54695	0.67415	1	12733	1	2.3031	0.021596	0.051995	0.949706	1026	2	2.3031
RGS4	3	0.96227	0.9625	1	18237	0	2.3992	0.021605	0.052004	0.949706	1027	2	2.3992
RPL22	3	0.74262	0.77315	1	14689	1	0.20872	0.021633	0.052043	0.949706	1028	1	0.20872
SYNJ1	3	0.73324	0.76742	1	14579	1	1.8159	0.021646	0.052067	0.949706	1029	2	1.8159
ELOVL7	3	0.7967	0.80911	1	15366	1	1.9449	0.021662	0.052088	0.949706	1030	2	1.9449
RPL10L	3	0.11127	0.24202	0.983398	4672	2	-0.80403	0.021735	0.052205	0.949706	1031	1	-0.80403
OR56B4	3	0.85088	0.85225	1	16140	1	2.2459	0.021762	0.052248	0.949706	1032	2	2.2459
CTSC	3	0.6822	0.73823	1	13981	1	2.1921	0.021803	0.052309	0.949706	1033	2	2.1921
MCPH1	3	0.90881	0.9089	1	17210	0	0.032257	0.021888	0.052441	0.949706	1034	1	0.032257
SPRR4	3	0.36488	0.51962	1	9847	1	0.44935	0.021939	0.052533	0.949706	1035	2	0.44935
NIPSNAP1	3	0.62904	0.71127	1	13457	1	-0.033497	0.02199	0.052618	0.949706	1036	1	-0.033497
ZSCAN22	3	0.9427	0.94289	1	17841	0	2.0224	0.022011	0.052651	0.949706	1037	2	2.0224
MLXIPL	3	0.8403	0.84309	1	15984	1	0.64747	0.022041	0.052697	0.949706	1038	2	0.64747
PTCD3	3	0.29333	0.4459	0.999001	8482	2	-1.0487	0.022092	0.052771	0.949706	1039	1	-1.0487
GATAD1	3	0.85203	0.85332	1	16165	1	2.4789	0.022127	0.052826	0.949706	1040	2	2.4789
LPPR4	3	0.14919	0.29334	0.988294	5643	1	2.3875	0.022136	0.052838	0.949706	1041	2	2.3875
OR5J2	3	0.23042	0.38014	0.990381	7301	2	-2.0239	0.022143	0.052852	0.949706	1042	1	-2.0239
FKBP11	3	0.77357	0.79309	1	15080	1	2.1552	0.022169	0.05289	0.949706	1043	2	2.1552
MEOX2	3	0.96661	0.96681	1	18315	0	2.0694	0.022194	0.052931	0.949706	1044	2	2.0694
PCIF1	3	0.28778	0.44018	0.999001	8369	2	-0.4547	0.022245	0.053003	0.949706	1045	1	-0.4547
ZSCAN4	3	0.19114	0.33874	0.989015	6500	1	2.2546	0.022328	0.053133	0.949706	1046	2	2.2546
C3orf18	3	0.77651	0.79507	1	15111	1	2.4814	0.022378	0.053209	0.949706	1047	2	2.4814
SRD5A2	3	0.40122	0.55635	1	10515	1	2.3696	0.022395	0.053235	0.949706	1048	2	2.3696
ELMOD2	3	0.28327	0.43554	0.998817	8295	2	-1.2221	0.022397	0.053237	0.949706	1049	1	-1.2221
OR14C36	3	0.46254	0.61773	1	11632	1	2.1964	0.022412	0.053256	0.949706	1050	2	2.1964
NBEA	3	0.88754	0.88764	1	16810	0	2.4417	0.022479	0.053372	0.949706	1051	2	2.4417
MAP3K7CL	3	0.22916	0.37887	0.990381	7273	2	-1.5954	0.022499	0.053403	0.949706	1052	1	-1.5954
GLDN	3	0.13547	0.27849	0.985034	5375	1	1.9363	0.022504	0.053408	0.949706	1053	2	1.9363
SDR39U1	3	0.8449	0.84708	1	16060	1	-0.16613	0.02255	0.053469	0.949706	1054	1	-0.16613
SCMH1	3	0.29195	0.4445	0.999001	8451	2	-0.60658	0.022652	0.053615	0.949706	1055	1	-0.60658
DLG4	3	0.18647	0.33367	0.989015	6403	1	0.30073	0.022703	0.053714	0.949706	1056	1	0.30073
HBD	3	0.88225	0.8823	1	16703	0	1.8869	0.022749	0.053799	0.949706	1057	2	1.8869
CLEC16A	3	0.77533	0.79426	1	15097	1	-0.093365	0.022754	0.053804	0.949706	1058	1	-0.093365
TTLL11	3	0.978	0.97816	1	18540	0	2.184	0.0228	0.053875	0.949706	1059	2	2.184
SPIN2A	3	0.87481	0.87493	1	16567	1	2.6388	0.022876	0.053997	0.949706	1060	2	2.6388
EYA4	3	0.46789	0.62306	1	11739	2	-0.80556	0.022907	0.054044	0.949706	1061	1	-0.80556
TMX3	3	0.35454	0.50904	1	9659	2	-0.50547	0.022957	0.054114	0.949706	1062	1	-0.50547
PROM1	3	0.73924	0.77111	1	14637	1	-0.05941	0.023008	0.05419	0.949706	1063	1	-0.05941
HMHA1	3	0.94253	0.94268	1	17836	0	2.5661	0.023011	0.054195	0.949706	1064	2	2.5661
OR51B2	3	0.46038	0.61557	1	11593	1	2.1462	0.023028	0.05422	0.949706	1065	2	2.1462
AP1B1	3	0.92829	0.92843	1	17596	0	0.61571	0.023059	0.054265	0.949706	1066	2	0.61571
PIM1	3	0.61115	0.70268	1	13293	1	2.7739	0.02308	0.054294	0.949706	1067	2	2.7739
EIF3K	3	0.95962	0.95988	1	18170	0	2.0349	0.023131	0.054379	0.949706	1068	2	2.0349
CCPG1	3	0.97191	0.97209	1	18415	0	0.76332	0.023161	0.054421	0.949706	1069	2	0.76332
CD244	3	0.0049807	0.013735	0.880071	296	1	1.861	0.023165	0.054424	0.949706	1070	2	1.861
ALDH6A1	3	0.77253	0.79241	1	15066	1	0.98297	0.023212	0.054514	0.949706	1071	2	0.98297
FAM161B	3	0.15803	0.3029	0.989015	5805	1	1.6237	0.023263	0.054598	0.949706	1072	2	1.6237
DPYD	3	0.94098	0.94113	1	17804	0	2.8514	0.023276	0.054613	0.949706	1073	2	2.8514
ADAMTS14	3	0.95777	0.95803	1	18135	0	2.4478	0.02331	0.054664	0.949706	1074	2	2.4478
ATF7IP	3	0.43264	0.58791	1	11078	1	-0.16492	0.023314	0.054667	0.949706	1075	1	-0.16492
FAS	3	0.96827	0.96845	1	18350	0	1.8085	0.023344	0.054705	0.949706	1076	2	1.8085
CDKN2AIPNL	3	0.87663	0.8767	1	16598	0	0.019682	0.023365	0.054736	0.949706	1077	1	0.019682
CTSV	3	0.14682	0.29081	0.98794	5590	1	0.51248	0.023415	0.054807	0.949706	1078	2	0.51248
IL2RB	3	0.43671	0.59196	1	11155	1	2.6919	0.023438	0.054841	0.949706	1079	2	2.6919
KIAA0907	3	0.18538	0.33252	0.989015	6378	1	2.2885	0.023455	0.054872	0.949706	1080	2	2.2885
PCDHA4	3	0.22119	0.37051	0.990381	7111	1	2.5574	0.023481	0.054915	0.949706	1081	2	2.5574
KDELC2	3	0.86447	0.86478	1	16382	1	-0.0992	0.023517	0.054969	0.949706	1082	1	-0.0992
RNASE11	3	0.9774	0.97758	1	18523	0	2.2374	0.02355	0.055007	0.949706	1083	2	2.2374
SPOP	3	0.26582	0.41737	0.994923	7980	1	0.45871	0.023568	0.055029	0.949706	1084	2	0.45871
IL17RE	3	0.70766	0.7524	1	14249	1	2.32	0.023618	0.055121	0.949706	1085	2	2.32
SIGLEC8	3	0.097826	0.2167	0.982726	4192	1	0.079983	0.023619	0.055122	0.949706	1086	1	0.079983
TBRG4	3	0.96132	0.96159	1	18210	0	2.4394	0.023653	0.055186	0.949706	1087	2	2.4394
ZNF827	3	0.08838	0.19855	0.982639	3824	1	-0.075179	0.02367	0.055216	0.949706	1088	1	-0.075179
SNAI1	3	0.71611	0.75722	1	14346	1	2.8558	0.023705	0.055271	0.949706	1089	2	2.8558
PDK2	3	0.85126	0.85261	1	16147	1	-0.16764	0.023721	0.055294	0.949706	1090	1	-0.16764
CXCL11	3	0.92829	0.92843	1	17594	0	2.9319	0.023722	0.055296	0.949706	1091	2	2.9319
PTTG1	3	0.61633	0.70511	1	13333	1	2.2845	0.02373	0.055308	0.949706	1092	2	2.2845
APOA1BP	3	0.28753	0.43991	0.999001	8365	1	2.3529	0.023823	0.055457	0.949706	1093	2	2.3529
NKAIN4	3	0.31484	0.46841	0.999681	8912	1	1.9184	0.023825	0.05546	0.949706	1094	2	1.9184
TSPY3	3	0.70997	0.75373	1	14282	1	2.0531	0.02386	0.055524	0.949706	1095	2	2.0531
MRPS22	3	0.92405	0.92414	1	17528	0	0.22121	0.023873	0.05555	0.949706	1096	1	0.22121
CADM3	3	0.53879	0.67077	1	12665	1	1.9275	0.023924	0.055629	0.949706	1097	2	1.9275
EPO	3	0.34137	0.49558	1	9407	1	1.8735	0.023946	0.055662	0.949706	1098	2	1.8735
SNX11	3	0.70798	0.75257	1	14253	1	-0.65178	0.023975	0.055718	0.949706	1099	1	-0.65178
KRT18	3	0.16217	0.30734	0.989015	5894	1	2.3264	0.024007	0.055761	0.949706	1100	2	2.3264
PRKCH	3	0.64868	0.72094	1	13640	1	-0.69125	0.024026	0.05579	0.949706	1101	1	-0.69125
EGF	3	0.97498	0.97514	1	18479	0	2.5207	0.024042	0.055818	0.949706	1102	2	2.5207
RBM46	3	0.84238	0.84488	1	16016	1	2.2027	0.02405	0.055828	0.949706	1103	2	2.2027
USP28	3	0.55121	0.67594	1	12773	1	1.8452	0.024059	0.055846	0.949706	1104	2	1.8452
SCAMP2	3	0.30418	0.45734	0.99903	8707	1	1.9959	0.024128	0.055954	0.949706	1105	2	1.9959
SLC4A10	3	0.63391	0.71369	1	13502	1	1.7244	0.024128	0.055956	0.949706	1106	2	1.7244
SCGB3A2	3	0.82014	0.82666	1	15699	1	-0.067669	0.024229	0.056107	0.949706	1107	1	-0.067669
HK1	3	0.82878	0.8335	1	15825	1	1.7649	0.024294	0.056211	0.949706	1108	2	1.7649
EFCAB1	3	0.55871	0.67913	1	12846	1	0.27346	0.024331	0.056273	0.949706	1109	1	0.27346
PRKD3	3	0.083121	0.18835	0.982639	3625	2	-0.65936	0.024382	0.056351	0.949706	1110	1	-0.65936
PIK3C3	3	0.6307	0.71208	1	13470	1	2.1337	0.024398	0.056377	0.949706	1111	2	2.1337
CYP27C1	3	0.33902	0.49317	1	9356	1	1.5791	0.024433	0.056442	0.949706	1112	2	1.5791
TTC21A	3	0.80733	0.81677	1	15510	1	0.39126	0.024535	0.056598	0.949706	1113	2	0.39126
DEFB127	3	0.13322	0.27603	0.985034	5330	1	0.41167	0.024585	0.056688	0.949706	1114	2	0.41167
MGAT1	3	0.96082	0.96111	1	18198	0	0.33842	0.024636	0.056771	0.949706	1115	1	0.33842
TNFSF12-TNFSF13	3	0.9732	0.97334	1	18445	0	2.0507	0.024679	0.056829	0.949706	1116	2	2.0507
TCTN1	3	0.8487	0.85036	1	16110	1	0.034388	0.024687	0.056838	0.949706	1117	1	0.034388
SPAG5	3	0.82718	0.8322	1	15798	1	1.6365	0.024738	0.056929	0.949706	1118	2	1.6365
FAM13B	3	0.96911	0.9693	1	18364	0	1.9351	0.024749	0.056946	0.949706	1119	2	1.9351
TSPAN17	3	0.40558	0.56082	1	10592	1	2.3912	0.024766	0.056965	0.949706	1120	2	2.3912
C10orf55	3	0.97577	0.97596	1	18497	0	2.347	0.024802	0.057018	0.949706	1121	2	2.347
ILDR2	3	0.75125	0.77858	1	14789	1	1.9463	0.024819	0.057049	0.949706	1122	2	1.9463
FCN2	3	0.24651	0.39719	0.991383	7618	1	2.2297	0.024837	0.057081	0.949706	1123	2	2.2297
TRPC6	3	0.97965	0.97976	1	18578	0	1.8493	0.024863	0.05712	0.949706	1124	2	1.8493
PIAS1	3	0.075341	0.17273	0.982639	3334	1	-0.0091913	0.024891	0.057166	0.949706	1125	1	-0.0091913
C11orf74	3	0.85743	0.85818	1	16260	1	2.3178	0.024907	0.057194	0.949706	1126	2	2.3178
SLC2A8	3	0.78545	0.80116	1	15221	1	1.7441	0.024978	0.05731	0.949706	1127	2	1.7441
SLC47A2	3	0.97038	0.97053	1	18386	0	1.745	0.024987	0.057327	0.949706	1128	2	1.745
PARP15	3	0.61032	0.7023	1	13286	1	1.0016	0.024992	0.057338	0.949706	1129	2	1.0016
PPP6R1	3	0.83599	0.83944	1	15922	1	1.7937	0.025004	0.057359	0.949706	1130	2	1.7937
FAM19A1	3	0.39732	0.55244	1	10438	2	-0.73278	0.025043	0.057418	0.949706	1131	1	-0.73278
EVA1B	3	0.85194	0.85324	1	16164	1	1.9428	0.025066	0.057466	0.949706	1132	2	1.9428
GRHL3	3	0.92417	0.92424	1	17531	0	2.2537	0.025093	0.057502	0.949706	1133	2	2.2537
TECPR2	3	0.013868	0.03651	0.945799	731	1	2.0157	0.025128	0.057548	0.949706	1134	2	2.0157
TCTEX1D2	3	0.86832	0.86848	1	16446	1	0.46551	0.025196	0.057668	0.949706	1135	1	0.46551
ABHD16B	3	0.36729	0.52207	1	9896	1	2.227	0.025243	0.057737	0.949706	1136	2	2.227
MMRN1	3	0.69505	0.74527	1	14118	1	2.2097	0.025261	0.057765	0.949706	1137	2	2.2097
TOMM20L	3	0.43763	0.59288	1	11172	1	1.8187	0.025297	0.057816	0.949706	1138	2	1.8187
FAM221B	3	0.84986	0.85138	1	16124	1	0.81728	0.025297	0.057817	0.949706	1139	2	0.81728
TMEM200A	3	0.76373	0.78661	1	14952	1	1.4328	0.025348	0.057893	0.949706	1140	2	1.4328
DBC1	3	0.65814	0.7257	1	13734	1	2.2772	0.025359	0.057909	0.949706	1141	2	2.2772
HNRNPA1L2	3	0.96671	0.9669	1	18319	0	1.9925	0.025377	0.057936	0.949706	1142	2	1.9925
STK31	3	0.64584	0.71955	1	13612	1	-0.28913	0.025399	0.057965	0.949706	1143	1	-0.28913
OR5T3	3	0.96776	0.96793	1	18346	0	1.7411	0.025439	0.058031	0.949706	1144	2	1.7411
EIF3H	3	0.783	0.79944	1	15191	1	-0.45786	0.02545	0.058052	0.949706	1145	1	-0.45786
IQCA1	3	0.18457	0.33164	0.989015	6358	1	2.534	0.025475	0.058084	0.949706	1146	2	2.534
GTSE1	3	0.023924	0.061099	0.967751	1187	1	2.2029	0.025501	0.058125	0.949706	1147	2	2.2029
USP35	3	0.020706	0.053348	0.967751	1042	2	-2.1136	0.025551	0.058192	0.949706	1148	1	-2.1136
ADRA1A	3	0.18989	0.33735	0.989015	6478	1	-0.36154	0.025602	0.058273	0.949706	1149	1	-0.36154
ODF2	3	0.82621	0.83144	1	15785	1	1.7163	0.02568	0.058383	0.949706	1150	2	1.7163
HEXDC	3	0.98172	0.98187	1	18611	0	1.4434	0.025755	0.058501	0.949706	1151	2	1.4434
P2RY2	3	0.20321	0.35163	0.989225	6749	2	-1.3212	0.025805	0.058574	0.949706	1152	1	-1.3212
SUV39H2	3	0.81237	0.82058	1	15593	1	2.0592	0.025832	0.058616	0.949706	1153	2	2.0592
EGFR	3	0.2367	0.38685	0.990381	7425	2	-0.67276	0.025856	0.05865	0.949706	1154	1	-0.67276
CCNI2	3	0.66182	0.72757	1	13773	1	2.1748	0.025895	0.05871	0.949706	1155	2	2.1748
ABCD3	3	0.32143	0.47512	1	9031	2	-1.2004	0.025907	0.058727	0.949706	1156	1	-1.2004
RSG1	3	0.90499	0.90507	1	17142	0	-0.13189	0.025958	0.058808	0.949706	1157	1	-0.13189
B4GALT5	3	0.65306	0.72313	1	13677	1	2.1093	0.025994	0.058867	0.949706	1158	2	2.1093
ZMYND10	3	0.065104	0.15194	0.982639	2910	2	-2.0148	0.026009	0.058887	0.949706	1159	1	-2.0148
MAGEA10-MAGEA5	3	0.62602	0.70982	1	13419	1	2.4773	0.026075	0.058981	0.949706	1160	2	2.4773
CD180	3	0.67872	0.73638	1	13943	1	2.5057	0.026084	0.058994	0.949706	1161	2	2.5057
SRR	3	0.96608	0.96627	1	18304	0	2.0582	0.026093	0.059008	0.949706	1162	2	2.0582
ZNF45	3	0.95796	0.95823	1	18139	0	2.3079	0.026102	0.059033	0.949706	1163	2	2.3079
DAK	3	0.95636	0.95665	1	18108	0	1.6262	0.026156	0.059105	0.949706	1164	2	1.6262
HARS2	3	0.66899	0.73128	1	13840	1	0.44632	0.026161	0.059114	0.949706	1165	1	0.44632
RNASE6	3	0.56221	0.68059	1	12864	1	2.5126	0.026174	0.059137	0.949706	1166	2	2.5126
OR4C11	3	0.10601	0.23225	0.983398	4478	2	-1.7707	0.026212	0.059186	0.949706	1167	1	-1.7707
ARFGAP3	3	0.45536	0.61054	1	11515	1	0.5466	0.026263	0.05926	0.949706	1168	1	0.5466
FGFR3	3	0.17137	0.31727	0.989015	6070	1	1.792	0.026309	0.059339	0.949706	1169	2	1.792
HAX1	3	0.2516	0.40254	0.991901	7718	1	-0.31588	0.026313	0.059344	0.949706	1170	1	-0.31588
C1QTNF9	3	0.082144	0.18643	0.982639	3591	1	2.0005	0.026363	0.059423	0.949706	1171	2	2.0005
RGS5	3	0.00156	0.0044227	0.880071	84	2	-2.3157	0.026364	0.059424	0.949706	1172	1	-2.3157
NT5C2	3	0.71072	0.75413	1	14292	1	2.3121	0.026373	0.059434	0.949706	1173	2	2.3121
PTS	3	0.60553	0.7001	1	13253	1	0.80578	0.026415	0.059508	0.949706	1174	2	0.80578
IL26	3	0.95532	0.95564	1	18080	0	1.2442	0.026466	0.059589	0.949706	1175	2	1.2442
C11orf94	3	0.89947	0.8996	1	17044	0	2.0195	0.02649	0.059624	0.949706	1176	2	2.0195
C11orf31	3	0.24427	0.39482	0.991383	7570	2	-1.3566	0.026516	0.059666	0.949706	1177	1	-1.3566
TBC1D12	3	0.92271	0.92282	1	17507	0	1.8493	0.026563	0.059738	0.949706	1178	2	1.8493
RSRC1	3	0.61494	0.70449	1	13324	1	-0.42089	0.026618	0.059827	0.949706	1179	1	-0.42089
STX19	3	0.85755	0.85829	1	16264	1	-0.067592	0.026669	0.059913	0.949706	1180	1	-0.067592
C9orf84	3	0.80853	0.81766	1	15528	1	1.9673	0.026699	0.059961	0.949706	1181	2	1.9673
CLIC2	3	0.37431	0.52918	1	10015	1	1.8694	0.026727	0.060012	0.949706	1182	2	1.8694
MS4A2	3	0.7202	0.75966	1	14391	1	0.53107	0.02677	0.060063	0.949706	1183	1	0.53107
HEXA	3	0.8203	0.8268	1	15702	1	1.9272	0.0268	0.060104	0.949706	1184	2	1.9272
CD58	3	0.18795	0.33523	0.989015	6437	1	2.3951	0.026836	0.06016	0.949706	1185	2	2.3951
EOMES	3	0.5135	0.66024	1	12462	1	0.53361	0.026872	0.060206	0.949706	1186	2	0.53361
EWSR1	3	0.13942	0.28278	0.986022	5454	2	-2.2283	0.026923	0.060291	0.949706	1187	1	-2.2283
XRN2	3	0.30308	0.45618	0.99903	8683	1	2.0545	0.026927	0.060295	0.949706	1188	2	2.0545
CCDC54	3	0.56281	0.68083	1	12870	1	2.0356	0.026937	0.06031	0.949706	1189	2	2.0356
DSG4	3	0.82508	0.83056	1	15774	1	2.1698	0.026955	0.060337	0.949706	1190	2	2.1698
UBXN1	3	0.21377	0.36278	0.990156	6962	1	2.548	0.026964	0.060357	0.949706	1191	2	2.548
OR4D11	3	0.31546	0.46904	0.999743	8919	2	-0.6896	0.026973	0.060369	0.949706	1192	1	-0.6896
GALNT16	3	0.96699	0.96719	1	18323	0	1.9544	0.027046	0.060486	0.949706	1193	2	1.9544
NUTM2F	3	0.93622	0.93639	1	17723	0	2.0452	0.027065	0.060511	0.949706	1194	2	2.0452
LOC728819	3	0.29901	0.45191	0.99903	8597	1	2.2563	0.02712	0.060586	0.949706	1195	2	2.2563
TSHB	3	0.84396	0.84624	1	16041	1	-0.43874	0.027126	0.060597	0.949706	1196	1	-0.43874
MRPS2	3	0.79825	0.8102	1	15386	1	2.1265	0.027227	0.060756	0.949706	1197	2	2.1265
B4GALT3	3	0.72267	0.76113	1	14425	1	2.0072	0.027294	0.060861	0.949706	1198	2	2.0072
TNFRSF10D	3	0.34637	0.50069	1	9509	1	1.881	0.027303	0.060873	0.949706	1199	2	1.881
FBXO9	3	0.072197	0.16641	0.982639	3207	1	1.114	0.027329	0.060911	0.949706	1200	2	1.114
ZNF71	3	0.93531	0.93547	1	17711	0	2.0795	0.027331	0.060916	0.949706	1201	2	2.0795
ZNF816-ZNF321P	3	0.27203	0.42381	0.995237	8098	1	1.9997	0.027359	0.060961	0.949706	1202	2	1.9997
FRRS1	3	0.64402	0.71866	1	13592	1	-0.26409	0.027379	0.060996	0.949706	1203	1	-0.26409
DTX4	3	0.16079	0.30585	0.989015	5867	1	2.1722	0.027423	0.061057	0.949706	1204	2	2.1722
CCDC181	3	0.18873	0.33607	0.989015	6454	2	-1.8029	0.02743	0.061067	0.949706	1205	1	-1.8029
CPA6	3	0.39355	0.54861	1	10365	1	1.6455	0.027451	0.061098	0.949706	1206	2	1.6455
KCNN3	3	0.83403	0.83784	1	15891	1	2.3672	0.027515	0.061189	0.949706	1207	2	2.3672
LRGUK	3	0.84336	0.84574	1	16031	1	1.6133	0.027598	0.061322	0.949706	1208	2	1.6133
PPP4R2	3	0.43293	0.58821	1	11083	1	-0.027023	0.027684	0.061454	0.949706	1209	1	-0.027023
SLA	3	0.84451	0.84673	1	16055	1	2.707	0.027691	0.061468	0.949706	1210	2	2.707
TRIM50	3	0.042315	0.10313	0.967751	2008	2	-1.2412	0.027735	0.061531	0.949706	1211	1	-1.2412
HDGF	3	0.417	0.57228	1	10786	2	-0.50973	0.027785	0.061603	0.949706	1212	1	-0.50973
ADCY10	3	0.30742	0.46073	0.99912	8762	1	1.8033	0.027793	0.061615	0.949706	1213	2	1.8033
USP21	3	0.74408	0.77406	1	14711	1	1.9519	0.027802	0.061631	0.949706	1214	2	1.9519
DUSP12	3	0.58543	0.69082	1	13076	1	1.8038	0.027836	0.061679	0.949706	1215	2	1.8038
TSPEAR	3	0.79471	0.80771	1	15342	1	1.979	0.027849	0.061695	0.949706	1216	2	1.979
SEC14L6	3	0.84726	0.8491	1	16089	1	2.1424	0.027886	0.061757	0.949706	1217	2	2.1424
DEFB104A	3	0.9664	0.96661	1	18311	0	1.8669	0.027904	0.061788	0.949706	1218	2	1.8669
SLC5A12	3	0.54114	0.67171	1	12690	1	-0.089878	0.027938	0.06184	0.949706	1219	1	-0.089878
NUTMF	3	0.04869	0.11719	0.974283	2289	1	1.9514	0.028016	0.061963	0.949706	1220	2	1.9514
AKAP17A	6	0.85647	0.92987	1	16249	1	0.94384	0.028034	0.083329	0.952399	1221	3	0.94384
NEURL	3	0.85217	0.85344	1	16170	1	-0.041609	0.028039	0.061991	0.949706	1222	1	-0.041609
C1orf198	3	0.92099	0.92105	1	17454	0	2.5431	0.028072	0.06204	0.949706	1223	2	2.5431
SLC2A10	3	0.77941	0.79699	1	15146	1	2.2475	0.028081	0.062047	0.949706	1224	2	2.2475
MAGEB1	3	0.87175	0.87189	1	16508	1	1.0683	0.02809	0.062061	0.949706	1225	2	1.0683
C11orf54	3	0.03376	0.083853	0.967751	1603	1	2.2201	0.0281	0.062073	0.949706	1226	2	2.2201
MIER3	3	0.97364	0.97378	1	18452	0	1.5438	0.028141	0.062138	0.949706	1227	2	1.5438
PCDHA6	3	0.32436	0.47815	1	9090	1	2.1737	0.028165	0.062176	0.949706	1228	2	2.1737
DOCK2	3	0.69675	0.74623	1	14135	1	1.6862	0.028191	0.062221	0.949706	1229	2	1.6862
FAM175A	3	0.13477	0.27775	0.985034	5361	2	-1.4089	0.028242	0.062288	0.949706	1230	1	-1.4089
PCSK7	3	0.3742	0.52906	1	10013	1	1.9679	0.028277	0.062337	0.949706	1231	2	1.9679
NDUFB6	3	0.13744	0.28062	0.985034	5418	2	-1.7741	0.028293	0.062368	0.949706	1232	1	-1.7741
SCML1	3	0.59749	0.69639	1	13168	1	2.3509	0.028305	0.062394	0.949706	1233	2	2.3509
ZCCHC18	3	0.35247	0.50693	1	9619	1	2.2417	0.028333	0.06243	0.949706	1234	2	2.2417
CDH13	3	0.9464	0.9466	1	17911	0	0.78174	0.028394	0.062529	0.949706	1235	2	0.78174
PARP12	3	0.49946	0.65428	1	12357	1	-0.12662	0.028445	0.062614	0.949706	1236	1	-0.12662
NUAK2	3	0.21672	0.36586	0.990156	7021	1	2.0195	0.028483	0.062678	0.949706	1237	2	2.0195
BANF1	3	0.24574	0.39635	0.991383	7602	1	-0.48932	0.028496	0.062702	0.949706	1238	1	-0.48932
MRPL15	3	0.45239	0.60751	1	11455	1	1.8896	0.028539	0.062771	0.949706	1239	2	1.8896
LRFN2	3	0.86854	0.86871	1	16449	1	1.5776	0.028597	0.06286	0.949706	1240	2	1.5776
USP30	3	0.42806	0.58337	1	10982	1	0.84976	0.028648	0.06294	0.949706	1241	2	0.84976
MAPK7	3	0.86229	0.86269	1	16346	1	2.3754	0.02869	0.062999	0.949706	1242	2	2.3754
OR4C16	3	0.069794	0.16152	0.982639	3115	2	-1.7268	0.028698	0.063018	0.949706	1243	1	-1.7268
PIRT	3	0.84945	0.851	1	16117	1	2.3529	0.028718	0.06305	0.949706	1244	2	2.3529
C8orf82	3	0.169	0.31474	0.989015	6023	2	-0.47688	0.028749	0.063102	0.949706	1245	1	-0.47688
TSPY2	3	0.88466	0.88475	1	16755	0	1.855	0.028831	0.063215	0.949706	1246	2	1.855
RAB13	3	0.863	0.86337	1	16358	1	1.9989	0.02884	0.06323	0.949706	1247	2	1.9989
KRTAP8-1	3	0.46408	0.61928	1	11663	1	0.18346	0.028851	0.06325	0.949706	1248	1	0.18346
MRPS11	3	0.64878	0.72099	1	13642	1	0.0087468	0.028952	0.063398	0.949706	1249	1	0.0087468
CNRIP1	3	0.30908	0.46247	0.99912	8797	1	1.5356	0.028963	0.063409	0.949706	1250	2	1.5356
FAM151A	3	0.10931	0.23844	0.983398	4600	1	2.0334	0.028973	0.063427	0.949706	1251	2	2.0334
TTF1	3	0.28695	0.43931	0.999001	8352	1	0.3935	0.029003	0.063472	0.949706	1252	1	0.3935
FCGR1B	3	0.41582	0.57111	1	10765	2	-0.493	0.029155	0.063719	0.949706	1253	1	-0.493
CABIN1	3	0.55257	0.67653	1	12791	1	-0.3477	0.029205	0.063802	0.949706	1254	1	-0.3477
PSMD9	3	0.182	0.32885	0.989015	6308	1	2.0312	0.029238	0.063841	0.949706	1255	2	2.0312
CHRNA4	3	0.97983	0.97996	1	18583	0	1.9275	0.029247	0.063856	0.949706	1256	2	1.9275
BRPF3	3	0.19879	0.34683	0.989015	6667	2	-1.0621	0.029256	0.063873	0.949706	1257	1	-1.0621
GET4	3	0.24822	0.39899	0.991383	7651	1	0.21431	0.029307	0.063945	0.949706	1258	1	0.21431
KBTBD12	3	0.92899	0.92913	1	17612	0	2.363	0.029314	0.06396	0.949706	1259	2	2.363
YBX2	3	0.97962	0.97974	1	18577	0	2.2891	0.029342	0.064009	0.949706	1260	2	2.2891
CHST1	3	0.3026	0.45568	0.99903	8670	2	-1.6245	0.029357	0.064036	0.949706	1261	1	-1.6245
TGM1	3	0.73189	0.76661	1	14562	1	0.56218	0.029408	0.064114	0.949706	1262	1	0.56218
RTKN2	3	0.88603	0.8861	1	16780	0	2.1232	0.029466	0.064204	0.949706	1263	2	2.1232
AUP1	3	0.45419	0.60935	1	11491	1	2.5269	0.029495	0.064248	0.949706	1264	2	2.5269
ACOT6	3	0.067911	0.15769	0.982639	3038	1	-0.2975	0.029509	0.064267	0.949706	1265	1	-0.2975
TTC21B	3	0.59086	0.69329	1	13120	1	1.8197	0.029609	0.064423	0.949706	1266	2	1.8197
OXR1	3	0.16993	0.31574	0.989015	6045	2	-0.77933	0.029611	0.064425	0.949706	1267	1	-0.77933
TMEM109	3	0.73075	0.76593	1	14543	1	1.2501	0.029661	0.0645	0.949706	1268	2	1.2501
EGFL7	3	0.49156	0.64646	1	12195	1	1.917	0.029695	0.064561	0.949706	1269	2	1.917
BASP1	3	0.093716	0.20887	0.982639	4027	1	-0.19013	0.029712	0.06459	0.949706	1270	1	-0.19013
CLASRP	3	0.67134	0.73249	1	13866	1	2.6213	0.029724	0.064603	0.949706	1271	2	2.6213
DHRS13	3	0.94727	0.9475	1	17933	0	2.5301	0.029753	0.064655	0.949706	1272	2	2.5301
SBNO2	3	0.34999	0.50427	1	9567	1	-0.25598	0.029763	0.064669	0.949706	1273	1	-0.25598
OR4D9	3	0.92349	0.92358	1	17518	0	2.3021	0.029791	0.064706	0.949706	1274	2	2.3021
JOSD1	3	0.58179	0.6892	1	13050	1	1.6261	0.02981	0.064738	0.949706	1275	2	1.6261
C8B	3	0.93261	0.93275	1	17682	0	2.438	0.029813	0.064742	0.949706	1276	2	2.438
TCHP	3	0.84011	0.84294	1	15980	1	1.8096	0.029839	0.064779	0.949706	1277	2	1.8096
ZNF880	3	0.19924	0.34731	0.989015	6673	1	1.8111	0.029848	0.064789	0.949706	1278	2	1.8111
JAG1	3	0.8369	0.84021	1	15930	1	1.8988	0.029877	0.064825	0.949706	1279	2	1.8988
NYNRIN	3	0.55622	0.67807	1	12819	1	0.63664	0.029915	0.064877	0.949706	1280	2	0.63664
BAD	3	0.96509	0.96528	1	18286	0	2.2362	0.029925	0.064898	0.949706	1281	2	2.2362
MLH3	3	0.9587	0.95898	1	18155	0	2.0906	0.029944	0.064923	0.949706	1282	2	2.0906
LMX1B	3	0.98109	0.98122	1	18603	0	1.4937	0.029963	0.064953	0.949706	1283	2	1.4937
MYO1D	3	0.29386	0.44649	0.999001	8496	2	-0.40042	0.029965	0.064956	0.949706	1284	1	-0.40042
EYA3	3	0.18353	0.33049	0.989015	6337	2	-2.0514	0.030016	0.065033	0.949706	1285	1	-2.0514
SPINK1	3	0.84521	0.84736	1	16063	1	-0.063444	0.030067	0.065116	0.949706	1286	1	-0.063444
PCDHA3	3	0.95767	0.95794	1	18132	0	1.8573	0.030079	0.065129	0.949706	1287	2	1.8573
SPSB1	3	0.32369	0.47748	1	9081	1	2.0166	0.030108	0.065172	0.949706	1288	2	2.0166
TET1	3	0.24438	0.39494	0.991383	7572	2	-2.0545	0.030117	0.065188	0.949706	1289	1	-2.0545
ATP8B3	3	0.7955	0.80827	1	15354	1	2.0319	0.030156	0.065252	0.949706	1290	2	2.0319
COX4I1	3	0.76298	0.78613	1	14937	1	0.98395	0.030168	0.065276	0.949706	1291	2	0.98395
MS4A14	3	0.65758	0.72543	1	13727	1	2.0607	0.030204	0.065335	0.949706	1292	2	2.0607
CASP4	3	0.62271	0.70824	1	13384	1	1.828	0.030242	0.065386	0.949706	1293	2	1.828
DHX36	3	0.43935	0.59461	1	11210	2	-0.39293	0.030269	0.065422	0.949706	1294	1	-0.39293
KCNK7	3	0.018471	0.047856	0.967751	936	1	1.9275	0.030271	0.065424	0.949706	1295	2	1.9275
C19orf24	3	0.3961	0.55119	1	10413	1	1.6702	0.0303	0.065464	0.949706	1296	2	1.6702
WASF3	3	0.98215	0.98231	1	18619	0	0.65505	0.03032	0.065491	0.949706	1297	2	0.65505
SPANXE	3	0.48001	0.63505	1	11974	1	1.5257	0.030349	0.065538	0.949706	1298	2	1.5257
TRAPPC3L	3	0.54466	0.67319	1	12716	1	1.2138	0.030371	0.065567	0.949706	1299	2	1.2138
NGRN	3	0.083055	0.18823	0.982639	3622	2	-1.9195	0.030421	0.065639	0.949706	1300	1	-1.9195
SCGB2B2	3	0.69046	0.74273	1	14066	1	0.45914	0.030472	0.065708	0.949706	1301	2	0.45914
FBF1	3	0.81017	0.8189	1	15558	1	1.705	0.030513	0.065764	0.949706	1302	2	1.705
DDC	3	0.28526	0.43757	0.999001	8322	2	-1.6261	0.030523	0.065775	0.949706	1303	1	-1.6261
BAIAP2L1	3	0.25589	0.40708	0.992344	7800	1	1.7664	0.030523	0.065775	0.949706	1304	2	1.7664
DHX15	3	0.49968	0.65452	1	12360	2	-0.54277	0.030573	0.065857	0.949706	1305	1	-0.54277
CATSPERB	3	0.4236	0.57892	1	10911	1	1.6771	0.030658	0.065989	0.949706	1306	2	1.6771
ARSA	3	0.14366	0.28736	0.98794	5529	2	-0.44797	0.030675	0.06602	0.949706	1307	1	-0.44797
MDH1B	3	0.86227	0.86267	1	16345	1	1.909	0.030687	0.066041	0.949706	1308	2	1.909
C18orf8	3	0.61365	0.7039	1	13311	1	0.010944	0.030725	0.066093	0.949706	1309	1	0.010944
CRYGD	3	0.94069	0.94084	1	17797	0	0.33041	0.030826	0.066234	0.949706	1310	1	0.33041
TP53I11	3	0.239	0.38926	0.990381	7471	2	-0.90749	0.030877	0.066317	0.949706	1311	1	-0.90749
C2orf68	3	0.40741	0.56264	1	10624	2	-0.32668	0.030928	0.066392	0.949706	1312	1	-0.32668
IPP	3	0.16258	0.30781	0.989015	5899	1	-0.11232	0.030978	0.06647	0.949706	1313	1	-0.11232
PPEF2	3	0.2955	0.44824	0.999001	8535	1	0.39572	0.031029	0.066543	0.949706	1314	1	0.39572
CYTH3	3	0.36569	0.52042	1	9864	1	2.1592	0.031077	0.066614	0.949706	1315	2	2.1592
PCDH17	3	0.97137	0.97153	1	18404	0	2.0103	0.031116	0.066676	0.949706	1316	2	2.0103
ITGAD	3	0.034013	0.084436	0.967751	1620	1	-0.20293	0.03113	0.066697	0.949706	1317	1	-0.20293
TUBB4B	3	0.90368	0.90372	1	17118	0	0.34895	0.031181	0.06678	0.949706	1318	1	0.34895
OR4C3	3	0.15731	0.30215	0.989015	5788	2	-1.5418	0.031231	0.066856	0.949706	1319	1	-1.5418
C1orf229	3	0.0031761	0.0088347	0.880071	173	1	-0.63609	0.031282	0.066932	0.949706	1320	1	-0.63609
CSNK2B	3	0.48228	0.63728	1	12023	1	2.5091	0.031292	0.066946	0.949706	1321	2	2.5091
FGF20	3	0.89075	0.89081	1	16871	0	1.7583	0.031361	0.067049	0.949706	1322	2	1.7583
MYADM	3	0.12228	0.26203	0.983417	5063	2	-2.349	0.031383	0.067079	0.949706	1323	1	-2.349
NLRP4	3	0.77224	0.79223	1	15062	1	1.6169	0.03139	0.067088	0.949706	1324	2	1.6169
RSPO1	3	0.77203	0.79208	1	15058	1	1.5366	0.03141	0.067117	0.949706	1325	2	1.5366
POMGNT2	3	0.18064	0.32739	0.989015	6275	2	-0.8718	0.031485	0.067241	0.949706	1326	1	-0.8718
SMCR9	3	0.18019	0.32687	0.989015	6269	1	2.6302	0.031518	0.067287	0.949706	1327	2	2.6302
UBL4A	3	0.28306	0.43534	0.998744	8292	1	0.15023	0.031535	0.067319	0.949706	1328	1	0.15023
NPVF	3	0.67382	0.73376	1	13892	1	1.9936	0.031547	0.067339	0.949706	1329	2	1.9936
HLF	3	0.75055	0.77814	1	14778	1	2.0556	0.031557	0.067351	0.949706	1330	2	2.0556
PIR	3	0.50339	0.6562	1	12385	1	1.7661	0.031586	0.0674	0.949706	1331	2	1.7661
ZCCHC5	3	0.9695	0.96967	1	18372	0	1.8939	0.031616	0.067438	0.949706	1332	2	1.8939
GLRA3	3	0.21992	0.3692	0.990381	7089	1	1.6875	0.031665	0.067511	0.949706	1333	2	1.6875
EXOC3L4	3	0.96664	0.96684	1	18317	0	1.9265	0.031724	0.067621	0.949706	1334	2	1.9265
TDRP	3	0.94833	0.94854	1	17952	0	1.5825	0.031764	0.06767	0.949706	1335	2	1.5825
KIAA1919	3	0.41675	0.57201	1	10781	1	1.8227	0.031774	0.067683	0.949706	1336	2	1.8227
FTSJD1	3	0.37771	0.53256	1	10071	2	-0.88958	0.031788	0.067707	0.949706	1337	1	-0.88958
SACM1L	3	0.22285	0.37223	0.990381	7145	1	-0.20991	0.031839	0.06778	0.949706	1338	1	-0.20991
ISM2	3	0.20927	0.35802	0.989225	6876	1	1.9177	0.031843	0.067788	0.949706	1339	2	1.9177
APOC3	3	0.9494	0.94961	1	17967	0	1.7931	0.031853	0.067801	0.949706	1340	2	1.7931
RBFOX3	3	0.88696	0.88707	1	16802	0	2.0137	0.031872	0.067829	0.949706	1341	2	2.0137
DEF8	3	0.064058	0.14975	0.982639	2870	2	-1.7038	0.031889	0.067852	0.949706	1342	1	-1.7038
MAGEB6	3	0.071656	0.16531	0.982639	3193	1	2.5734	0.031912	0.067893	0.949706	1343	2	2.5734
AMBP	3	0.40492	0.56013	1	10581	1	0.12561	0.03194	0.067934	0.949706	1344	1	0.12561
TMEM144	3	0.40814	0.56335	1	10632	1	2.104	0.031961	0.067969	0.949706	1345	2	2.104
AQP1	3	0.94093	0.94107	1	17802	0	1.97	0.031971	0.067987	0.949706	1346	2	1.97
EHD4	3	0.72613	0.76317	1	14476	1	-0.18771	0.031991	0.06801	0.949706	1347	1	-0.18771
TRRAP	2	0.94576	0.94567	1	17895	0	2.9093	0.032017	0.058328	0.949706	1348	2	2.9093
MPPED2	3	0.96272	0.96295	1	18246	0	1.6891	0.03205	0.068103	0.949706	1349	2	1.6891
KSR1	3	0.94169	0.94182	1	17823	0	1.788	0.03211	0.068193	0.949706	1350	2	1.788
PMP2	3	0.13884	0.28216	0.985502	5444	1	-0.26298	0.032142	0.068243	0.949706	1351	1	-0.26298
ERCC6L2	3	0.70961	0.75352	1	14275	1	1.6013	0.032179	0.068295	0.949706	1352	2	1.6013
DYNLRB2	3	0.36809	0.52286	1	9907	2	-0.92356	0.032243	0.068406	0.949706	1353	1	-0.92356
NDC1	3	0.57633	0.6868	1	13002	1	2.494	0.032328	0.068534	0.949706	1354	2	2.494
MAATS1	3	0.96344	0.96367	1	18258	0	2.342	0.032338	0.068546	0.949706	1355	2	2.342
C12orf76	3	0.51939	0.6627	1	12508	1	0.30313	0.032345	0.068556	0.949706	1356	1	0.30313
RPS3A	3	0.54921	0.67509	1	12754	1	1.7762	0.032348	0.068562	0.949706	1357	2	1.7762
CD1C	3	0.44541	0.60057	1	11324	1	1.7526	0.032388	0.068634	0.949706	1358	2	1.7526
FAM76B	3	0.1801	0.32677	0.989015	6267	1	1.8169	0.032398	0.068646	0.949706	1359	2	1.8169
KCNIP4	3	0.93074	0.93085	1	17643	0	0.33645	0.032446	0.068711	0.949706	1360	1	0.33645
ATP6AP1L	3	0.89702	0.89711	1	16989	0	2.2115	0.032447	0.068716	0.949706	1361	2	2.2115
BZW2	3	0.68865	0.74173	1	14047	1	1.6737	0.032527	0.068835	0.949706	1362	2	1.6737
KIF5B	3	0.82788	0.83277	1	15810	1	-0.24174	0.032547	0.068868	0.949706	1363	1	-0.24174
FAM160A2	3	0.70816	0.75268	1	14258	1	1.4756	0.032557	0.068883	0.949706	1364	2	1.4756
NTRK1	3	0.96121	0.96149	1	18204	0	1.8527	0.032567	0.068903	0.949706	1365	2	1.8527
RUFY3	3	0.77588	0.79462	1	15103	1	1.6412	0.032587	0.068928	0.949706	1366	2	1.6412
OR1K1	3	0.88317	0.88324	1	16721	0	0.77602	0.032597	0.06894	0.949706	1367	2	0.77602
ITLN1	3	0.35872	0.51338	1	9735	2	-0.78224	0.032699	0.069105	0.949706	1368	1	-0.78224
TDRD9	3	0.82453	0.83011	1	15765	1	1.6988	0.032717	0.06913	0.949706	1369	2	1.6988
SLC7A5	3	0.92037	0.92044	1	17440	0	0.50388	0.032749	0.069178	0.949706	1370	2	0.50388
SPATA7	3	0.00033601	0.0010034	0.830176	23	2	-0.94577	0.0328	0.069247	0.949706	1371	1	-0.94577
TDRD1	3	0.91535	0.9154	1	17342	0	1.9034	0.032837	0.069296	0.949706	1372	2	1.9034
ACE	3	0.68017	0.73716	1	13959	1	1.9192	0.032867	0.069352	0.949706	1373	2	1.9192
DDO	3	0.88628	0.88635	1	16787	0	0.16982	0.032901	0.069398	0.949706	1374	1	0.16982
NSUN7	3	0.97859	0.97874	1	18559	0	1.9193	0.032927	0.069439	0.949706	1375	2	1.9193
STARD4	3	0.29905	0.45196	0.99903	8599	1	0.62497	0.032951	0.069471	0.949706	1376	2	0.62497
CDKL3	3	0.1906	0.33814	0.989015	6490	1	1.6122	0.032977	0.069512	0.949706	1377	2	1.6122
CNIH2	3	0.88352	0.88358	1	16730	0	2.2673	0.033007	0.06956	0.949706	1378	2	2.2673
CACNB1	3	0.97763	0.9778	1	18528	0	1.8793	0.033047	0.069635	0.949706	1379	2	1.8793
DBR1	3	0.85116	0.8525	1	16144	1	2.2121	0.033057	0.069653	0.949706	1380	2	2.2121
AZI2	3	0.11752	0.25341	0.983417	4893	2	-0.81164	0.033103	0.069722	0.949706	1381	1	-0.81164
OR5D13	3	0.82343	0.82929	1	15750	1	1.9748	0.033154	0.069799	0.949706	1382	2	1.9748
FILIP1L	3	0.43356	0.58882	1	11094	1	-0.16706	0.033204	0.069872	0.949706	1383	1	-0.16706
ZNF608	3	0.31299	0.4665	0.99912	8878	1	1.9164	0.033249	0.069944	0.949706	1384	2	1.9164
RNASE12	3	0.28674	0.43911	0.999001	8346	2	-0.73465	0.033255	0.069951	0.949706	1385	1	-0.73465
NFIL3	3	0.91049	0.91059	1	17245	0	1.5312	0.033319	0.070038	0.949706	1386	2	1.5312
TPH1	3	0.011716	0.031128	0.945484	625	2	-1.8451	0.033356	0.070089	0.949706	1387	1	-1.8451
IL1B	3	0.80148	0.8125	1	15432	1	1.8791	0.033359	0.070093	0.949706	1388	2	1.8791
ADAM8	3	0.41126	0.5665	1	10691	1	1.3131	0.033369	0.070113	0.949706	1389	2	1.3131
ANHX	3	0.37712	0.53201	1	10061	2	-0.99054	0.033406	0.07017	0.949706	1390	1	-0.99054
SNX32	3	0.65456	0.7239	1	13696	1	1.8476	0.03343	0.070208	0.949706	1391	2	1.8476
EGR1	3	0.96482	0.96501	1	18279	0	1.8373	0.03345	0.070234	0.949706	1392	2	1.8373
NDUFA9	3	0.73183	0.76657	1	14559	1	0.58882	0.033457	0.070249	0.949706	1393	2	0.58882
TTLL10	3	0.34154	0.49574	1	9411	2	-1.0725	0.033507	0.070322	0.949706	1394	1	-1.0725
IQSEC2	3	0.58491	0.69058	1	13072	1	1.9572	0.033531	0.070361	0.949706	1395	2	1.9572
NAB1	3	0.18403	0.33104	0.989015	6348	2	-1.1797	0.033558	0.070414	0.949706	1396	1	-1.1797
MATN3	3	0.58746	0.69175	1	13093	1	1.8129	0.033582	0.070445	0.949706	1397	2	1.8129
OCSTAMP	3	0.4186	0.57389	1	10816	2	-0.76485	0.033609	0.070483	0.949706	1398	1	-0.76485
LAMC3	3	0.076448	0.17499	0.982639	3380	2	-2.008	0.033659	0.070562	0.949706	1399	1	-2.008
OSBPL2	3	0.95115	0.9514	1	18001	0	2.1638	0.033663	0.070567	0.949706	1400	2	2.1638
CLRN3	3	0.35548	0.51002	1	9681	2	-0.57666	0.03371	0.07064	0.949706	1401	1	-0.57666
SLC7A1	3	0.27946	0.43159	0.99705	8233	1	1.9581	0.033723	0.070661	0.949706	1402	2	1.9581
FAF2	3	0.90201	0.9021	1	17092	0	1.9527	0.033744	0.070688	0.949706	1403	2	1.9527
ANGPTL1	3	0.9568	0.9571	1	18116	0	0.28181	0.03376	0.070712	0.949706	1404	1	0.28181
L3MBTL4	3	0.040565	0.099289	0.967751	1920	1	1.8115	0.033774	0.070734	0.949706	1405	2	1.8115
LEKR1	3	0.22067	0.36997	0.990381	7099	1	0.51239	0.033811	0.070793	0.949706	1406	2	0.51239
PCDHGA3	3	0.89797	0.89809	1	17013	0	1.9143	0.033875	0.07089	0.949706	1407	2	1.9143
GINS3	3	0.8326	0.83663	1	15874	1	2.2293	0.033906	0.070939	0.949706	1408	2	2.2293
N4BP2L2	3	0.48107	0.63609	1	11998	2	-0.79532	0.033912	0.07095	0.949706	1409	1	-0.79532
GLYATL2	3	0.48098	0.636	1	11994	1	1.8064	0.033926	0.070965	0.949706	1410	2	1.8064
PCDHA13	3	0.91459	0.91467	1	17323	0	1.7275	0.033957	0.071015	0.949706	1411	2	1.7275
MRPL34	3	0.76943	0.79035	1	15028	1	1.2714	0.033962	0.071025	0.949706	1412	2	1.2714
FAM181B	3	0.26144	0.41285	0.993524	7904	1	2.1059	0.034013	0.071106	0.949706	1413	2	2.1059
AKR1C4	3	0.49649	0.65138	1	12293	1	-0.10655	0.034063	0.071184	0.949706	1414	1	-0.10655
INADL	3	0.67712	0.73549	1	13930	1	1.9912	0.034069	0.071194	0.949706	1415	2	1.9912
SGCB	3	0.48758	0.64249	1	12113	2	-0.82192	0.034164	0.071336	0.949706	1416	1	-0.82192
BRINP1	3	0.60769	0.7011	1	13269	1	1.9696	0.034201	0.071394	0.949706	1417	2	1.9696
TMEM91	3	0.74735	0.77614	1	14745	1	-0.25382	0.034215	0.071415	0.949706	1418	1	-0.25382
ADAMTS20	3	0.51908	0.66257	1	12506	1	1.6992	0.034242	0.071447	0.949706	1419	2	1.6992
SYNDIG1L	3	0.23839	0.3886	0.990381	7462	1	-0.031578	0.034265	0.071484	0.949706	1420	1	-0.031578
CCL21	3	0.26562	0.41716	0.994868	7975	2	-1.7861	0.034366	0.07164	0.949706	1421	1	-1.7861
OPALIN	3	0.67702	0.73544	1	13929	1	2.0289	0.034395	0.071688	0.949706	1422	2	2.0289
ZSCAN32	3	0.067862	0.15761	0.982639	3036	1	0.55991	0.034417	0.071714	0.949706	1423	2	0.55991
ZNF841	3	0.60675	0.70065	1	13260	1	1.7353	0.034457	0.071777	0.949706	1424	2	1.7353
LOC100127983	3	0.36201	0.51673	1	9784	1	0.76832	0.034467	0.071792	0.949706	1425	2	0.76832
RET	3	0.20932	0.35806	0.989225	6877	1	1.3544	0.034477	0.071805	0.949706	1426	2	1.3544
MTHFD2	3	0.25856	0.40986	0.993138	7848	1	1.5148	0.034498	0.071846	0.949706	1427	2	1.5148
ASUN	3	0.37314	0.52803	1	9996	1	1.5971	0.034518	0.071882	0.949706	1428	2	1.5971
ZNF135	3	0.96029	0.96056	1	18187	0	1.5518	0.034518	0.071882	0.949706	1429	2	1.5518
HSDL1	3	0.74446	0.7743	1	14716	1	2.3398	0.03459	0.071988	0.949706	1430	2	2.3398
GAL3ST3	3	0.19428	0.34206	0.989015	6563	1	0.027628	0.034619	0.072026	0.949706	1431	1	0.027628
UBE4A	3	0.095458	0.2122	0.982639	4101	2	-0.46786	0.034669	0.072096	0.949706	1432	1	-0.46786
NRG1	3	0.95538	0.9557	1	18083	0	1.38	0.034682	0.072118	0.949706	1433	2	1.38
KMT2C	3	0.92253	0.92263	1	17504	0	1.0799	0.03472	0.072168	0.949706	1434	2	1.0799
RPP38	3	0.47286	0.628	1	11837	1	1.9811	0.034733	0.072196	0.949706	1435	2	1.9811
TMC7	3	0.070032	0.162	0.982639	3129	2	-1.5435	0.03477	0.072249	0.949706	1436	1	-1.5435
CACNA1S	3	0.56263	0.68075	1	12869	1	-0.12601	0.034821	0.072332	0.949706	1437	1	-0.12601
CALCA	3	0.85896	0.85959	1	16289	1	1.499	0.034826	0.072344	0.949706	1438	2	1.499
DUSP27	3	0.30514	0.45837	0.99912	8722	2	-1.5363	0.034871	0.072417	0.949706	1439	1	-1.5363
FBN1	3	0.96986	0.97003	1	18380	0	1.9715	0.034929	0.072512	0.949706	1440	2	1.9715
GIF	3	0.20839	0.35709	0.989225	6852	1	1.8033	0.034939	0.072529	0.949706	1441	2	1.8033
GPRASP1	3	0.12274	0.26285	0.983417	5074	2	-1.7869	0.034972	0.072577	0.949706	1442	1	-1.7869
DNAJC11	3	0.3794	0.5343	1	10103	1	2.4995	0.034991	0.072601	0.949706	1443	2	2.4995
USP17L30	3	0.2527	0.40367	0.991901	7738	1	2.0763	0.035001	0.072615	0.949706	1444	2	2.0763
YAF2	3	0.85871	0.85937	1	16283	1	2.2006	0.035022	0.072643	0.949706	1445	2	2.2006
CA8	3	0.95846	0.95872	1	18145	0	1.748	0.035032	0.072664	0.949706	1446	2	1.748
ASCC1	3	0.85678	0.85758	1	16254	1	0.10721	0.035073	0.072733	0.949706	1447	1	0.10721
OAZ3	3	0.77214	0.79216	1	15060	1	0.52501	0.035124	0.072814	0.949706	1448	2	0.52501
SORCS3	3	0.30018	0.45315	0.99903	8620	2	-1.7688	0.035174	0.072897	0.949706	1449	1	-1.7688
CETN3	3	0.92125	0.9213	1	17464	0	1.5618	0.035207	0.072953	0.949706	1450	2	1.5618
OR52E2	3	0.88906	0.88911	1	16842	0	1.0204	0.035225	0.072981	0.949706	1451	2	1.0204
SHE	3	0.85556	0.85652	1	16236	1	1.6773	0.035238	0.073001	0.949706	1452	2	1.6773
ARHGEF5	3	0.29803	0.45092	0.99903	8577	1	1.2197	0.035275	0.073055	0.949706	1453	2	1.2197
DEPTOR	3	0.87881	0.87887	1	16634	0	1.6573	0.035311	0.073112	0.949706	1454	2	1.6573
ZNF816	3	0.96563	0.96581	1	18296	0	1.7497	0.035352	0.073175	0.949706	1455	2	1.7497
KAZN	3	0.5404	0.67142	1	12680	1	1.4156	0.035363	0.073188	0.949706	1456	2	1.4156
HBS1L	3	0.65107	0.72212	1	13661	1	0.93335	0.035376	0.073209	0.949706	1457	2	0.93335
E2F3	3	0.20147	0.34973	0.989225	6718	2	-0.35908	0.035427	0.073288	0.949706	1458	1	-0.35908
RAB8A	3	0.30831	0.46165	0.99912	8780	1	0.30793	0.035477	0.073364	0.949706	1459	1	0.30793
GTF2A1	3	0.55526	0.67767	1	12807	1	1.6738	0.035487	0.073379	0.949706	1460	2	1.6738
SAV1	3	0.079782	0.18169	0.982639	3505	2	-1.9947	0.035528	0.073435	0.949706	1461	1	-1.9947
PHF14	3	0.81781	0.82479	1	15666	1	1.84	0.035539	0.073447	0.949706	1462	2	1.84
ARHGDIA	3	0.97699	0.97717	1	18519	0	1.914	0.03557	0.073496	0.949706	1463	2	1.914
RNF25	3	0.13486	0.27784	0.985034	5363	2	-1.3229	0.035578	0.073509	0.949706	1464	1	-1.3229
ZNF222	3	0.54881	0.67493	1	12749	1	0.070155	0.035628	0.073595	0.949706	1465	1	0.070155
ZNF560	3	0.42294	0.57828	1	10901	2	-1.1049	0.035679	0.073677	0.949706	1466	1	-1.1049
BRF1	3	0.46298	0.61817	1	11644	1	1.7192	0.035695	0.073696	0.949706	1467	2	1.7192
CRYGA	3	0.84435	0.84658	1	16051	1	2.0577	0.035747	0.073759	0.949706	1468	2	2.0577
MAGEA11	3	0.83821	0.84131	1	15946	1	1.9244	0.035778	0.073806	0.949706	1469	2	1.9244
ACADS	3	0.084417	0.19087	0.982639	3680	2	-1.0072	0.03578	0.073807	0.949706	1470	1	-1.0072
APC2	3	0.95938	0.95964	1	18167	0	1.9485	0.03582	0.073862	0.949706	1471	2	1.9485
MEN1	3	0.89672	0.89683	1	16985	0	0.34282	0.03583	0.073882	0.949706	1472	1	0.34282
PLEK2	3	0.0077091	0.020906	0.915157	432	1	2.4421	0.035882	0.073953	0.949706	1473	2	2.4421
ZNF641	3	0.80303	0.81361	1	15451	1	1.6477	0.035903	0.073991	0.949706	1474	2	1.6477
TMEM87A	3	0.62022	0.70699	1	13361	1	0.086815	0.035931	0.07403	0.949706	1475	1	0.086815
KIAA1430	3	0.32325	0.477	1	9066	1	-0.38967	0.035982	0.074112	0.949706	1476	1	-0.38967
GOLT1B	3	0.93271	0.93285	1	17683	0	1.5324	0.036007	0.074149	0.949706	1477	2	1.5324
PEBP1	3	0.37921	0.53411	1	10099	1	1.1142	0.036032	0.074191	0.949706	1478	2	1.1142
NHS	3	0.96208	0.9623	1	18229	0	1.515	0.036133	0.07434	0.949706	1479	2	1.515
COX11	3	0.69041	0.7427	1	14065	1	0.50976	0.036133	0.074341	0.949706	1480	2	0.50976
ZNF429	3	0.86592	0.86616	1	16404	1	1.7666	0.036164	0.074386	0.949706	1481	2	1.7666
OR13J1	3	0.089595	0.20087	0.982639	3866	2	-1.6786	0.036183	0.074414	0.949706	1482	1	-1.6786
HEBP1	3	0.88376	0.88383	1	16739	0	1.8014	0.036216	0.074474	0.949706	1483	2	1.8014
SLC9C2	3	0.42492	0.58022	1	10938	1	0.24414	0.036234	0.074494	0.949706	1484	1	0.24414
SLC37A1	3	0.51707	0.66175	1	12488	1	-0.31027	0.036284	0.074567	0.949706	1485	1	-0.31027
FAM170B	3	0.10264	0.22589	0.983398	4357	1	-0.31771	0.036335	0.074649	0.949706	1486	1	-0.31771
WDR92	3	0.97593	0.97611	1	18499	0	2.142	0.036342	0.074663	0.949706	1487	2	2.142
ATP6V1G2	3	0.92753	0.92764	1	17584	0	2.2692	0.036436	0.074797	0.949706	1488	2	2.2692
USF1	3	0.38671	0.54174	1	10254	1	1.8211	0.036447	0.074814	0.949706	1489	2	1.8211
GANAB	3	0.92566	0.92575	1	17552	0	1.7027	0.036478	0.07486	0.949706	1490	2	1.7027
OR2G6	3	0.96368	0.9639	1	18261	0	0.13339	0.036486	0.074873	0.949706	1491	1	0.13339
ADAT2	3	0.35161	0.50604	1	9600	1	1.4912	0.036537	0.07494	0.949706	1492	2	1.4912
HIST1H2AE	3	0.86243	0.86283	1	16349	1	0.22823	0.036587	0.075022	0.949706	1493	1	0.22823
MVB12A	3	0.98186	0.98202	1	18615	0	2.0929	0.036615	0.075064	0.949706	1494	2	2.0929
CDRT15L2	3	0.33741	0.49152	1	9321	1	2.0441	0.036626	0.075078	0.949706	1495	2	2.0441
PHC1	3	0.83268	0.83671	1	15876	1	1.7315	0.036636	0.075095	0.949706	1496	2	1.7315
TMEM57	3	0.48461	0.63956	1	12057	1	0.93875	0.036637	0.075098	0.949706	1497	2	0.93875
CD48	3	0.62545	0.70956	1	13411	1	1.6366	0.036678	0.075167	0.949706	1498	2	1.6366
ZNF706	3	0.008429	0.022769	0.915157	468	2	-1.9627	0.036688	0.075186	0.949706	1499	1	-1.9627
TMPRSS11A	3	0.4168	0.57207	1	10782	1	1.436	0.036773	0.075308	0.949706	1500	2	1.436
CHST10	3	0.21983	0.36912	0.990381	7087	2	-0.73445	0.036789	0.075336	0.949706	1501	1	-0.73445
ANKRD13D	3	0.97199	0.97217	1	18417	0	1.5602	0.036826	0.075401	0.949706	1502	2	1.5602
TUBA3C	3	0.53864	0.67072	1	12663	1	-0.23266	0.036839	0.075419	0.949706	1503	1	-0.23266
RASGEF1A	3	0.047239	0.114	0.97064	2235	1	1.6428	0.036868	0.075463	0.949706	1504	2	1.6428
PFKL	3	0.89754	0.89762	1	17004	0	1.804	0.036879	0.075479	0.949706	1505	2	1.804
TSPAN5	3	0.30981	0.46321	0.99912	8813	1	1.0771	0.03689	0.075499	0.949706	1506	2	1.0771
IL17D	3	0.88814	0.88823	1	16821	0	2.0651	0.036931	0.075551	0.949706	1507	2	2.0651
OR4F15	3	0.82674	0.83186	1	15793	1	-0.33682	0.03694	0.075563	0.949706	1508	1	-0.33682
TMEM191B	3	0.3358	0.48984	1	9293	1	2.446	0.036963	0.075596	0.949706	1509	2	2.446
HOXD9	3	0.87722	0.87728	1	16609	0	0.1871	0.03699	0.075627	0.949706	1510	1	0.1871
PCM1	3	0.46236	0.61755	1	11628	2	-0.70984	0.037041	0.075703	0.949706	1511	1	-0.70984
RAD51B	3	0.2727	0.42452	0.995237	8111	1	1.8179	0.037048	0.075713	0.949706	1512	2	1.8179
SLC30A10	3	0.0090619	0.024389	0.915157	500	2	-2.3439	0.037091	0.07578	0.949706	1513	1	-2.3439
CLIC6	3	0.71941	0.75917	1	14381	1	1.5353	0.037101	0.075791	0.949706	1514	2	1.5353
ROPN1B	3	0.30337	0.45649	0.99903	8688	2	-1.0996	0.037192	0.075939	0.949706	1515	1	-1.0996
REEP6	3	0.3569	0.51154	1	9706	1	1.6442	0.037228	0.075987	0.949706	1516	2	1.6442
OR2T27	3	0.58824	0.6921	1	13098	1	1.3337	0.037281	0.076066	0.949706	1517	2	1.3337
CLLU1OS	3	0.38917	0.54419	1	10286	1	1.921	0.037291	0.076079	0.949706	1518	2	1.921
MUT	3	0.30292	0.45602	0.99903	8680	1	-0.59691	0.037293	0.076083	0.949706	1519	1	-0.59691
UBE2D4	3	0.97414	0.97429	1	18462	0	1.502	0.037313	0.07611	0.949706	1520	2	1.502
CRTAM	3	0.17492	0.32114	0.989015	6150	1	0.20241	0.037343	0.076155	0.949706	1521	1	0.20241
TRIM37	3	0.2948	0.44748	0.999001	8516	1	1.2282	0.037387	0.076225	0.949706	1522	2	1.2282
ATP13A1	3	0.86659	0.86679	1	16415	1	-0.42234	0.037394	0.076234	0.949706	1523	1	-0.42234
SPATA2L	3	0.46677	0.62192	1	11712	2	-0.88438	0.037444	0.076305	0.949706	1524	1	-0.88438
GM2A	3	0.46673	0.62189	1	11710	1	0.025766	0.037494	0.07639	0.949706	1525	1	0.025766
IFNA10	3	0.70654	0.75177	1	14236	1	1.9476	0.037504	0.076401	0.949706	1526	2	1.9476
NFE2	3	0.42152	0.57689	1	10874	2	-0.78136	0.037545	0.076475	0.949706	1527	1	-0.78136
TMPRSS6	3	0.94486	0.94504	1	17874	0	1.4642	0.037546	0.076476	0.949706	1528	2	1.4642
KCNK10	3	0.90344	0.90351	1	17116	0	1.7905	0.037568	0.076502	0.949706	1529	2	1.7905
MYL7	3	0.15234	0.29673	0.989015	5697	2	-0.88845	0.037595	0.076543	0.949706	1530	1	-0.88845
DEFB104B	3	0.10974	0.23921	0.983398	4614	1	1.8418	0.03761	0.076565	0.949706	1531	2	1.8418
SPAG7	3	0.52019	0.66301	1	12518	1	1.3661	0.037621	0.076581	0.949706	1532	2	1.3661
TBX3	3	0.70968	0.75356	1	14277	1	-0.041694	0.037646	0.076621	0.949706	1533	1	-0.041694
SRPK2	3	0.9243	0.92438	1	17534	0	1.9252	0.037695	0.076705	0.949706	1534	2	1.9252
DHRS3	3	0.1832	0.33011	0.989015	6327	2	-1.9651	0.037696	0.076705	0.949706	1535	1	-1.9651
UBE2G1	3	0.69713	0.74645	1	14139	1	1.5385	0.037759	0.076799	0.949933	1536	2	1.5385
TMCO1	3	0.3289	0.48279	1	9165	2	-0.57904	0.037797	0.076864	0.949933	1537	1	-0.57904
EFEMP1	3	0.82809	0.83295	1	15814	1	-0.22388	0.037847	0.076943	0.949933	1538	1	-0.22388
DAGLA	3	0.64493	0.7191	1	13601	1	1.9378	0.037855	0.076963	0.949933	1539	2	1.9378
MAGT1	3	0.19942	0.3475	0.989015	6677	1	1.5871	0.037866	0.076973	0.949933	1540	2	1.5871
LRIT1	3	0.48548	0.64045	1	12074	1	1.9048	0.037948	0.077105	0.950159	1541	2	1.9048
SAMD11	3	0.49475	0.64967	1	12253	1	1.8112	0.037998	0.077182	0.950159	1542	2	1.8112
DEFB1	3	0.94155	0.94167	1	17817	0	1.7905	0.038048	0.077255	0.950159	1543	2	1.7905
SULF2	3	0.54485	0.67326	1	12719	1	1.8696	0.038059	0.077273	0.950159	1544	2	1.8696
PHYKPL	3	0.21267	0.3616	0.989767	6947	1	1.809	0.03808	0.077311	0.950159	1545	2	1.809
PEPD	3	0.40999	0.56523	1	10666	1	2.0929	0.038091	0.077325	0.950159	1546	2	2.0929
MLF1IP	3	0.94497	0.94515	1	17878	0	0.46338	0.038099	0.077341	0.950159	1547	2	0.46338
OR2T11	3	0.49047	0.64533	1	12172	1	-0.15454	0.038149	0.077419	0.950511	1548	1	-0.15454
CXCL6	3	0.35502	0.50954	1	9670	2	-1.3016	0.03825	0.07757	0.95053	1549	1	-1.3016
FBXO8	3	0.88106	0.88111	1	16679	0	2.0609	0.038273	0.077609	0.95053	1550	2	2.0609
PLK1S1	3	0.47207	0.62724	1	11817	2	-0.59408	0.038301	0.077648	0.95053	1551	1	-0.59408
STEAP2	3	0.41359	0.56888	1	10726	1	2.173	0.038327	0.0777	0.95053	1552	2	2.173
C8orf76	3	0.98	0.98011	1	18585	0	1.3916	0.038338	0.077715	0.95053	1553	2	1.3916
KRT6B	3	0.80719	0.81667	1	15508	1	-0.63469	0.038351	0.07773	0.95053	1554	1	-0.63469
KLHL30	3	0.60697	0.70075	1	13263	1	0.51024	0.038401	0.077799	0.95053	1555	2	0.51024
TMEM99	3	0.73863	0.77074	1	14632	1	-0.07675	0.038452	0.077869	0.95053	1556	1	-0.07675
ATOH1	3	0.51065	0.65909	1	12447	1	2.1128	0.038488	0.077925	0.95053	1557	2	2.1128
HDGFL1	3	0.18915	0.33651	0.989015	6462	2	-1.5632	0.038502	0.077947	0.95053	1558	1	-1.5632
LIN28B	3	0.7585	0.78321	1	14881	1	1.2615	0.03852	0.07797	0.95053	1559	2	1.2615
PRKCD	3	0.59755	0.69643	1	13169	1	1.4543	0.038628	0.078125	0.951746	1560	2	1.4543
GNAI3	3	0.48614	0.6411	1	12088	1	0.90109	0.038653	0.07817	0.951746	1561	2	0.90109
EIF4G3	3	0.028652	0.072224	0.967751	1389	2	-2.7056	0.038754	0.078333	0.95195	1562	1	-2.7056
MARK3	3	0.96945	0.96963	1	18371	0	1.4142	0.038779	0.078371	0.95195	1563	2	1.4142
FASTKD5	3	0.81659	0.82386	1	15649	1	1.6671	0.03879	0.07839	0.95195	1564	2	1.6671
GJB6	3	0.59763	0.69647	1	13170	1	1.4269	0.038844	0.078464	0.95195	1565	2	1.4269
TRIM16	3	0.14324	0.28691	0.98794	5519	2	-1.1106	0.038855	0.078482	0.95195	1566	1	-1.1106
GJA9	3	0.93188	0.93199	1	17661	0	1.6022	0.038876	0.078521	0.95195	1567	2	1.6022
ADCYAP1	3	0.1437	0.2874	0.98794	5531	2	-1.9222	0.038905	0.078565	0.95195	1568	1	-1.9222
LRRC70	3	0.88374	0.88381	1	16738	0	0.4031	0.038955	0.078641	0.95195	1569	1	0.4031
TSLP	3	0.34808	0.5024	1	9540	2	-1.1273	0.039006	0.078722	0.95195	1570	1	-1.1273
SMUG1	3	0.64906	0.72113	1	13643	1	1.1384	0.039006	0.078724	0.95195	1571	2	1.1384
SYNGR4	3	0.92643	0.92655	1	17566	0	1.4766	0.039056	0.078802	0.95195	1572	2	1.4766
KIF13B	3	0.26448	0.41595	0.994385	7957	1	1.6852	0.039147	0.078943	0.95195	1573	2	1.6852
ARHGAP4	3	0.42937	0.58467	1	11010	2	-0.36066	0.039157	0.078961	0.95195	1574	1	-0.36066
FAM118B	3	0.85794	0.85866	1	16269	1	2.0859	0.039201	0.079025	0.95195	1575	2	2.0859
VIM	3	0.82529	0.83073	1	15778	1	1.5706	0.039234	0.079074	0.95195	1576	2	1.5706
LRRC36	3	0.89951	0.89964	1	17045	0	-0.14793	0.039308	0.079187	0.95195	1577	1	-0.14793
SSX4	3	0.62712	0.71036	1	13435	1	2.3498	0.039353	0.079247	0.95195	1578	2	2.3498
OR5M11	3	0.028394	0.071609	0.967751	1377	1	0.32609	0.039358	0.079253	0.95195	1579	2	0.32609
SLC29A1	3	0.43851	0.59375	1	11192	1	1.7531	0.039375	0.079282	0.95195	1580	2	1.7531
TMC6	3	0.41411	0.56942	1	10736	2	-0.52116	0.039408	0.079338	0.95195	1581	1	-0.52116
PPM1N	3	0.030168	0.075727	0.967751	1456	1	-0.31588	0.039459	0.079426	0.95195	1582	1	-0.31588
SMC1A	3	0.87397	0.87409	1	16550	1	2.331	0.039473	0.079446	0.95195	1583	2	2.331
TAPBPL	3	0.9097	0.90982	1	17232	0	1.7209	0.039506	0.0795	0.95195	1584	2	1.7209
SLITRK4	3	0.14575	0.28964	0.98794	5569	1	0.091647	0.039509	0.079506	0.95195	1585	1	0.091647
PCLO	3	0.036083	0.089152	0.967751	1709	1	1.4058	0.039549	0.079561	0.95195	1586	2	1.4058
SERPINA9	3	0.95571	0.95601	1	18093	0	0.14438	0.039559	0.079576	0.95195	1587	1	0.14438
SPCS1	3	0.28398	0.43627	0.999001	8306	2	-1.0174	0.03961	0.079663	0.95195	1588	1	-1.0174
TMEM25	3	0.98171	0.98186	1	18610	0	1.4611	0.039615	0.079668	0.95195	1589	2	1.4611
CFTR	3	0.9701	0.97026	1	18381	0	0.28088	0.03966	0.079735	0.95195	1590	1	0.28088
FXR2	3	0.087505	0.19685	0.982639	3790	1	0.89794	0.03971	0.07982	0.95195	1591	2	0.89794
GLRX	3	0.16047	0.30548	0.989015	5857	1	1.9801	0.039756	0.079889	0.95195	1592	2	1.9801
SMYD2	3	0.18371	0.33068	0.989015	6343	1	0.29268	0.039761	0.079897	0.95195	1593	1	0.29268
MTRNR2L10	2	0.96017	0.96025	1	18182	0	0.94307	0.039834	0.071875	0.949706	1594	2	0.94307
PALM3	3	0.97744	0.97761	1	18525	0	0.59012	0.039861	0.080048	0.95195	1595	2	0.59012
MAP6D1	3	0.51657	0.66154	1	12484	1	1.9141	0.039888	0.080083	0.95195	1596	2	1.9141
SLC6A11	3	0.54442	0.67309	1	12712	1	1.898	0.039909	0.080121	0.95195	1597	2	1.898
TSSK4	3	0.1523	0.29669	0.989015	5695	2	-1.6302	0.039912	0.080123	0.95195	1598	1	-1.6302
FAM134A	3	0.88108	0.88113	1	16680	0	-0.34327	0.039962	0.080202	0.95195	1599	1	-0.34327
MPZL1	3	0.95582	0.95612	1	18095	0	1.6023	0.040085	0.080405	0.95195	1600	2	1.6023
CCDC50	3	0.76737	0.78899	1	15000	1	1.717	0.040107	0.08044	0.95195	1601	2	1.717
NDUFS7	3	0.19331	0.34103	0.989015	6542	2	-2.1017	0.040113	0.08045	0.95195	1602	1	-2.1017
LAYN	3	0.56409	0.68139	1	12884	1	1.553	0.040139	0.080495	0.95195	1603	2	1.553
TOB1	3	0.88007	0.88011	1	16660	0	2.1388	0.040161	0.080526	0.95195	1604	2	2.1388
HEATR1	3	0.64244	0.71787	1	13582	1	-0.0081186	0.040163	0.080528	0.95195	1605	1	-0.0081186
NIF3L1	3	0.40908	0.56432	1	10648	1	1.7502	0.040183	0.080549	0.95195	1606	2	1.7502
PPM1D	3	0.13392	0.27684	0.985034	5343	1	1.8679	0.040205	0.080585	0.95195	1607	2	1.8679
C2orf40	3	0.78156	0.79844	1	15181	1	-0.47565	0.040213	0.080598	0.95195	1608	1	-0.47565
GRAMD1C	3	0.58298	0.68973	1	13058	1	1.789	0.040249	0.080645	0.95195	1609	2	1.789
CCDC85B	3	0.59194	0.69378	1	13126	1	-0.60279	0.040264	0.08067	0.95195	1610	1	-0.60279
THAP9	3	0.9764	0.97658	1	18507	0	1.4166	0.040271	0.080685	0.95195	1611	2	1.4166
ZDHHC11	3	0.47606	0.63116	1	11904	2	-0.373	0.040314	0.080739	0.95195	1612	1	-0.373
CLDN17	3	0.19191	0.33954	0.989015	6516	1	1.5873	0.040326	0.080758	0.95195	1613	2	1.5873
KIF5A	3	0.80961	0.81847	1	15548	1	-0.28772	0.040364	0.080819	0.95195	1614	1	-0.28772
RFX4	3	0.87392	0.87404	1	16549	1	0.078781	0.040415	0.08091	0.952206	1615	1	0.078781
TNFRSF4	3	0.31285	0.46636	0.99912	8876	2	-0.80088	0.040465	0.080992	0.952218	1616	1	-0.80088
CHRM4	3	0.97243	0.97259	1	18431	0	0.4748	0.040515	0.081059	0.952218	1617	2	0.4748
UPK3A	3	0.68563	0.7401	1	14022	1	0.31112	0.040565	0.081132	0.952218	1618	1	0.31112
RPL31	3	0.35328	0.50775	1	9633	1	1.5352	0.040568	0.081134	0.952218	1619	2	1.5352
STX5	3	0.56108	0.68011	1	12859	1	2.3141	0.040612	0.081204	0.952218	1620	2	2.3141
SEPN1	3	0.37993	0.53484	1	10116	1	-0.18187	0.040616	0.081211	0.952218	1621	1	-0.18187
ATP7B	3	0.32009	0.47376	1	9010	2	-1.672	0.040666	0.081294	0.952399	1622	1	-1.672
ANO1	3	0.54095	0.67163	1	12687	1	-0.59483	0.040817	0.081514	0.952399	1623	1	-0.59483
C17orf80	3	0.32269	0.47641	1	9053	1	-0.19659	0.040867	0.081586	0.952399	1624	1	-0.19659
RXFP4	3	0.13894	0.28227	0.985502	5446	1	1.5863	0.040911	0.081648	0.952399	1625	2	1.5863
PIPOX	3	0.89648	0.89659	1	16981	0	1.4057	0.040933	0.081687	0.952399	1626	2	1.4057
SPIN3	3	0.46001	0.61519	1	11585	1	1.6579	0.040955	0.08172	0.952399	1627	2	1.6579
CLVS1	3	0.15044	0.2947	0.989015	5663	2	-0.60853	0.040968	0.081741	0.952399	1628	1	-0.60853
TEX26	3	0.35293	0.5074	1	9629	1	-0.28153	0.041018	0.081811	0.952399	1629	1	-0.28153
GDF11	3	0.67763	0.73577	1	13933	1	2.2254	0.041021	0.081818	0.952399	1630	2	2.2254
CNTLN	3	0.11665	0.2518	0.983398	4866	2	-1.7326	0.041068	0.081886	0.952399	1631	1	-1.7326
DDTL	3	0.26001	0.41138	0.993428	7875	2	-1.7889	0.041169	0.082041	0.952399	1632	1	-1.7889
NRBP1	3	0.81293	0.82099	1	15604	1	1.5055	0.041199	0.082087	0.952399	1633	2	1.5055
TAS2R43	3	0.16324	0.30856	0.989015	5911	2	-1.6914	0.041219	0.082119	0.952399	1634	1	-1.6914
TACR3	3	0.39207	0.54712	1	10342	1	1.6547	0.041265	0.082196	0.952399	1635	2	1.6547
DAAM1	3	0.66532	0.72938	1	13808	1	1.4282	0.041287	0.082234	0.952399	1636	2	1.4282
OAF	3	0.12664	0.26871	0.983417	5192	2	-2.3621	0.04132	0.082287	0.952399	1637	1	-2.3621
PLEKHH2	2	0.59498	0.61359	1	13152	1	1.5431	0.041387	0.074531	0.949706	1638	1	1.5431
PDK3	3	0.37374	0.52865	1	10007	1	-0.49791	0.041521	0.082597	0.952399	1639	1	-0.49791
DCP1B	3	0.89768	0.89778	1	17007	0	2.0492	0.041521	0.082598	0.952399	1640	2	2.0492
CIZ1	3	0.30706	0.46033	0.99912	8754	2	-1.5869	0.041571	0.082669	0.952399	1641	1	-1.5869
SP100	3	0.97788	0.97803	1	18539	0	1.9319	0.041588	0.082695	0.952399	1642	2	1.9319
ALS2CL	3	0.67404	0.73388	1	13896	1	1.5534	0.041599	0.082713	0.952399	1643	2	1.5534
NIPA2	3	0.28622	0.43859	0.999001	8339	2	-0.73534	0.041621	0.082736	0.952399	1644	1	-0.73534
VCX2	3	0.98007	0.98018	1	18586	0	1.8739	0.041644	0.082768	0.952399	1645	2	1.8739
SHISA8	3	0.28473	0.43707	0.999001	8317	2	-1.1857	0.041671	0.082804	0.952399	1646	1	-1.1857
SYTL2	3	0.78246	0.79907	1	15189	1	1.9612	0.041677	0.082815	0.952399	1647	2	1.9612
INIP	3	0.75838	0.78313	1	14878	1	1.3146	0.041688	0.082831	0.952399	1648	2	1.3146
FAM49B	3	0.40268	0.55786	1	10540	2	-0.42729	0.041722	0.082887	0.952399	1649	1	-0.42729
SMIM1	3	0.94994	0.95015	1	17976	0	1.7771	0.041766	0.082953	0.952399	1650	2	1.7771
OR51T1	3	0.49166	0.64656	1	12198	2	-0.2843	0.041772	0.082964	0.952399	1651	1	-0.2843
FAR2	3	0.56738	0.68285	1	12914	1	1.8057	0.041789	0.08299	0.952399	1652	2	1.8057
CELF4	3	0.70342	0.75002	1	14203	1	1.3293	0.041822	0.083031	0.952399	1653	2	1.3293
TBX19	3	0.86342	0.86375	1	16367	1	1.9653	0.0419	0.083155	0.952399	1654	2	1.9653
FMNL1	3	0.96127	0.96154	1	18208	0	1.3626	0.041934	0.083201	0.952399	1655	2	1.3626
RHBDD1	3	0.74571	0.77509	1	14733	1	1.5245	0.041945	0.083216	0.952399	1656	2	1.5245
ELOVL3	3	0.44307	0.59831	1	11277	1	-0.071333	0.041973	0.083265	0.952399	1657	1	-0.071333
PAXBP1	3	0.53129	0.66758	1	12601	1	-0.14868	0.042023	0.083343	0.952399	1658	1	-0.14868
HSP90AB1	3	0.94762	0.94785	1	17942	0	1.5235	0.042023	0.083343	0.952399	1659	2	1.5235
OR5B21	3	0.97225	0.97243	1	18423	0	1.401	0.042035	0.083357	0.952399	1660	2	1.401
USP13	3	0.50562	0.65708	1	12398	1	1.8284	0.042057	0.083384	0.952399	1661	2	1.8284
MON2	3	0.8603	0.86085	1	16311	1	-0.13381	0.042073	0.083411	0.952399	1662	1	-0.13381
MROH8	3	0.94705	0.94725	1	17924	0	1.6332	0.042124	0.083484	0.952399	1663	2	1.6332
SLC17A3	3	0.55381	0.67705	1	12800	1	1.8359	0.042136	0.083499	0.952399	1664	2	1.8359
APBB2	3	0.71421	0.75615	1	14325	1	1.4408	0.042147	0.083515	0.952399	1665	2	1.4408
EXOSC10	3	0.30422	0.45739	0.99903	8708	1	1.6589	0.04218	0.083564	0.952399	1666	2	1.6589
LDLRAD3	3	0.90967	0.90979	1	17231	0	2.2234	0.042225	0.083631	0.952399	1667	2	2.2234
EPCAM	3	0.68432	0.73937	1	14001	1	1.3326	0.042236	0.083655	0.952399	1668	2	1.3326
CLEC9A	3	0.51863	0.6624	1	12502	1	1.4454	0.042293	0.08373	0.952399	1669	2	1.4454
SPNS2	3	0.85361	0.85475	1	16204	1	0.28676	0.042325	0.083779	0.952399	1670	1	0.28676
MYO1H	3	0.0071947	0.019573	0.915157	405	2	-0.83206	0.042375	0.083862	0.952399	1671	1	-0.83206
CCL19	3	0.7914	0.8054	1	15299	1	1.4546	0.042416	0.083922	0.952399	1672	2	1.4546
FYN	3	0.5427	0.67236	1	12703	1	0.29111	0.042425	0.083935	0.952399	1673	1	0.29111
CDK11A	3	0.4536	0.60874	1	11478	1	1.4086	0.042427	0.083939	0.952399	1674	2	1.4086
FAM3C	1	0.95753	0.95783	1	18130	0	4.2542	0.042471	0.042394	0.939426	1675	1	4.2542
ADCY4	3	0.45542	0.6106	1	11517	2	-0.94876	0.042475	0.084013	0.952399	1676	1	-0.94876
SLC27A4	3	0.17274	0.31879	0.989015	6105	1	1.4247	0.042484	0.084029	0.952399	1677	2	1.4247
SMAD3	3	0.21516	0.36424	0.990156	6990	2	-0.60274	0.042526	0.084099	0.952399	1678	1	-0.60274
SEC11C	3	0.87191	0.87204	1	16512	1	0.41748	0.042576	0.084179	0.952399	1679	1	0.41748
UBAP2	3	0.19229	0.33998	0.989015	6523	2	-1.4485	0.042626	0.084257	0.952399	1680	1	-1.4485
PDS5A	3	0.68386	0.73913	1	13994	1	-0.61889	0.042676	0.084336	0.952399	1681	1	-0.61889
DBN1	3	0.92563	0.92572	1	17551	0	1.2819	0.042698	0.084368	0.952399	1682	2	1.2819
CTRL	3	0.28732	0.43971	0.999001	8359	1	1.6907	0.04272	0.084399	0.952399	1683	2	1.6907
IL6	3	0.20746	0.35611	0.989225	6834	2	-1.7398	0.042726	0.084409	0.952399	1684	1	-1.7398
PCDHGA5	3	0.76543	0.78771	1	14980	1	1.7247	0.042732	0.084416	0.952399	1685	2	1.7247
PRR13	3	0.9755	0.97569	1	18492	0	0.31867	0.042777	0.084494	0.952399	1686	1	0.31867
ITK	3	0.32762	0.4815	1	9143	1	1.7927	0.042811	0.084548	0.952399	1687	2	1.7927
GCC1	3	0.066579	0.15497	0.982639	2976	2	-2.1821	0.042827	0.084567	0.952399	1688	1	-2.1821
PDP2	3	0.50281	0.65596	1	12382	1	2.2741	0.042856	0.084626	0.952399	1689	2	2.2741
YKT6	3	0.095893	0.21305	0.982639	4120	1	-0.12601	0.042877	0.084664	0.952399	1690	1	-0.12601
UBE2J1	3	0.85738	0.85811	1	16259	1	1.7189	0.042901	0.084696	0.952399	1691	2	1.7189
MS4A6A	3	0.2211	0.37042	0.990381	7109	2	-0.69525	0.042977	0.084807	0.952399	1692	1	-0.69525
UBE2C	3	0.85315	0.85433	1	16191	1	2.2356	0.042991	0.084831	0.952399	1693	2	2.2356
MIS18BP1	3	0.22329	0.3727	0.990381	7154	1	0.97159	0.043028	0.084881	0.952399	1694	2	0.97159
AQP8	3	0.78482	0.8007	1	15208	1	1.8198	0.043127	0.085037	0.952399	1695	2	1.8198
ACBD7	3	0.37533	0.53021	1	10027	2	-0.96792	0.043128	0.085037	0.952399	1696	1	-0.96792
LRRC61	3	0.88842	0.8885	1	16827	0	1.6751	0.043161	0.085091	0.952399	1697	2	1.6751
TM4SF4	3	0.53284	0.66823	1	12612	1	0.022971	0.043178	0.085121	0.952399	1698	1	0.022971
GJA8	3	0.73144	0.76636	1	14552	1	2.1468	0.043207	0.085159	0.952399	1699	2	2.1468
TCP10L	3	0.10716	0.23441	0.983398	4514	1	0.73026	0.043228	0.085195	0.952399	1700	2	0.73026
ITPK1	3	0.44774	0.60287	1	11363	1	1.7378	0.043229	0.085199	0.952399	1701	2	1.7378
PPIAL4D	3	0.8498	0.85133	1	16122	1	1.9026	0.043252	0.08523	0.952399	1702	2	1.9026
EDDM3A	3	0.23156	0.3814	0.990381	7322	2	-0.9835	0.043329	0.085364	0.953328	1703	1	-0.9835
CEP152	3	0.099225	0.21938	0.982893	4241	1	0.20208	0.043479	0.085602	0.955428	1704	1	0.20208
ZNF789	3	0.098258	0.21753	0.982893	4205	2	-2.5334	0.04353	0.085677	0.955631	1705	1	-2.5334
VCAM1	3	0.92689	0.92701	1	17574	0	0.47425	0.04358	0.085762	0.955631	1706	2	0.47425
CNNM4	3	0.83207	0.8362	1	15863	1	2.215	0.043616	0.08582	0.955631	1707	2	2.215
ANO3	3	0.64011	0.71674	1	13556	1	-0.71276	0.04363	0.085843	0.955631	1708	1	-0.71276
RHPN1	3	0.97514	0.97531	1	18484	0	0.58362	0.04368	0.085931	0.955631	1709	2	0.58362
LHFP	3	0.24609	0.39671	0.991383	7607	1	1.7051	0.043684	0.085941	0.955631	1710	2	1.7051
TNS1	3	0.69036	0.74267	1	14064	1	1.3258	0.04373	0.086001	0.955631	1711	2	1.3258
TSR3	3	0.17679	0.32318	0.989015	6190	1	0.62381	0.043781	0.086076	0.955631	1712	2	0.62381
SETD4	3	0.55892	0.67921	1	12847	1	-0.5124	0.043831	0.086146	0.955631	1713	1	-0.5124
MPL	3	0.97506	0.97523	1	18482	0	2.0083	0.043832	0.086152	0.955631	1714	2	2.0083
C4orf46	3	0.91818	0.91827	1	17395	0	0.10554	0.043881	0.086221	0.955631	1715	1	0.10554
ANKRD66	3	0.81094	0.81949	1	15569	1	1.4424	0.043901	0.086251	0.955631	1716	2	1.4424
RPS28	3	0.30588	0.45912	0.99912	8734	2	-1.6114	0.043931	0.08629	0.955631	1717	1	-1.6114
SYT9	3	0.84406	0.84633	1	16044	1	1.7165	0.043981	0.086367	0.955631	1718	2	1.7165
OR52A5	3	0.72552	0.76281	1	14466	1	1.4737	0.044038	0.086454	0.955631	1719	2	1.4737
LDLRAD4	3	0.89526	0.89535	1	16959	0	2.1368	0.044049	0.086476	0.955631	1720	2	2.1368
TATDN3	3	0.051887	0.12411	0.982639	2387	2	-1.9162	0.044082	0.086533	0.955631	1721	1	-1.9162
CYP11B2	3	0.19844	0.34645	0.989015	6656	1	0.39497	0.044132	0.08661	0.955631	1722	1	0.39497
MTA1	3	0.28178	0.43401	0.998248	8270	2	-1.1016	0.044182	0.086681	0.955631	1723	1	-1.1016
OR1J1	3	0.89102	0.8911	1	16875	0	1.2894	0.044267	0.086798	0.955631	1724	2	1.2894
ZFP2	3	0.59727	0.69629	1	13165	1	-0.37899	0.044282	0.086824	0.955631	1725	1	-0.37899
AMTN	3	0.33623	0.49031	1	9301	1	1.5463	0.044313	0.086869	0.955631	1726	2	1.5463
HOMEZ	3	0.49413	0.64905	1	12245	1	0.14383	0.044332	0.0869	0.955631	1727	1	0.14383
RAB22A	3	0.96235	0.96258	1	18239	0	1.3403	0.044335	0.086905	0.955631	1728	2	1.3403
COL9A1	3	0.21646	0.36558	0.990156	7015	1	1.2589	0.044347	0.08692	0.955631	1729	2	1.2589
OR4K13	3	0.32025	0.4739	1	9013	1	1.2438	0.044381	0.086972	0.955631	1730	2	1.2438
COL4A3	3	0.79526	0.80811	1	15348	1	0.042679	0.044383	0.086976	0.955631	1731	1	0.042679
DNAJC3	3	0.38995	0.54497	1	10302	1	-0.062413	0.044483	0.087126	0.955636	1732	1	-0.062413
LAX1	3	0.96246	0.96269	1	18242	0	2.1518	0.044485	0.087128	0.955636	1733	2	2.1518
KRT33A	3	0.081461	0.18505	0.982639	3563	2	-1.9495	0.044533	0.087196	0.955636	1734	1	-1.9495
SEMA6D	3	0.83408	0.83789	1	15892	1	1.5948	0.044577	0.08726	0.955636	1735	2	1.5948
OR4C15	3	0.41507	0.57035	1	10752	1	-0.017887	0.044583	0.087271	0.955636	1736	1	-0.017887
EPHB4	3	0.21716	0.36631	0.990156	7033	1	1.8462	0.044588	0.087278	0.955636	1737	2	1.8462
FAM65C	3	0.63823	0.7158	1	13539	1	-0.00083179	0.044633	0.08735	0.955873	1738	1	-0.00083179
LRRC10	3	0.93963	0.93981	1	17777	0	1.7097	0.044807	0.087608	0.957259	1739	2	1.7097
TMEM59	3	0.0062168	0.017002	0.915157	350	1	0.22519	0.044834	0.087644	0.957259	1740	1	0.22519
MXRA8	3	0.71774	0.75818	1	14365	1	0.64997	0.044884	0.087727	0.957259	1741	2	0.64997
IFITM10	3	0.89642	0.89654	1	16980	0	-0.19845	0.044934	0.087794	0.957259	1742	1	-0.19845
RSPO2	3	0.010689	0.028573	0.940723	578	1	2.0789	0.044957	0.087833	0.957259	1743	2	2.0789
LALBA	3	0.97863	0.97878	1	18561	0	0.601	0.044984	0.087883	0.957259	1744	2	0.601
PHEX	3	0.7309	0.76602	1	14545	1	1.5266	0.045003	0.087904	0.957259	1745	2	1.5266
KARS	3	0.64522	0.71925	1	13603	1	1.8544	0.045014	0.087917	0.957259	1746	2	1.8544
CNOT4	3	0.19968	0.3478	0.989015	6684	1	0.64412	0.045034	0.087951	0.957259	1747	2	0.64412
SF3A2	3	0.3006	0.4536	0.99903	8631	1	1.6011	0.045061	0.087995	0.957259	1748	2	1.6011
GEMIN2	3	0.56438	0.68152	1	12888	1	0.061161	0.045085	0.08803	0.957259	1749	1	0.061161
NUMBL	3	0.24073	0.39108	0.990411	7511	2	-0.77101	0.045135	0.088105	0.957259	1750	1	-0.77101
PNLIPRP2	3	0.77073	0.79121	1	15040	1	2.1293	0.045165	0.088155	0.957259	1751	2	2.1293
AHR	3	0.091927	0.20544	0.982639	3963	2	-1.7553	0.045185	0.08818	0.957259	1752	1	-1.7553
CALB1	3	0.40839	0.56362	1	10640	1	1.2332	0.045223	0.088243	0.957396	1753	2	1.2332
DTX3L	3	0.46356	0.61876	1	11656	1	1.4567	0.045315	0.088386	0.957734	1754	2	1.4567
SPATS2L	3	0.10601	0.23225	0.983398	4477	2	-1.5169	0.045335	0.088417	0.957734	1755	1	-1.5169
EBF2	3	0.23342	0.38338	0.990381	7355	2	-0.67776	0.045435	0.08856	0.957734	1756	1	-0.67776
SQLE	3	0.097005	0.21516	0.982639	4156	2	-1.7049	0.045486	0.088642	0.957734	1757	1	-1.7049
SLC25A1	3	0.58355	0.68997	1	13061	1	1.5434	0.045501	0.088659	0.957734	1758	2	1.5434
PROCA1	3	0.47424	0.62937	1	11863	1	1.7968	0.045535	0.088709	0.957734	1759	2	1.7968
FOXO4	3	0.19011	0.33759	0.989015	6480	1	1.2497	0.045536	0.088709	0.957734	1760	2	1.2497
PRDM15	3	0.60352	0.69915	1	13234	1	1.4648	0.045559	0.088738	0.957734	1761	2	1.4648
AIPL1	3	0.6733	0.73348	1	13884	1	0.073479	0.045636	0.088848	0.957734	1762	1	0.073479
DPYS	3	0.72655	0.76342	1	14482	1	1.735	0.045652	0.088869	0.957734	1763	2	1.735
ALPP	3	0.57189	0.6848	1	12964	1	1.7104	0.045663	0.088882	0.957734	1764	2	1.7104
ZNF534	3	0.54055	0.67148	1	12682	1	1.2198	0.045675	0.088905	0.957734	1765	2	1.2198
MID1IP1	3	0.96538	0.96556	1	18292	0	1.4702	0.045768	0.08905	0.957734	1766	2	1.4702
ADRA1D	3	0.96285	0.96308	1	18249	0	1.8974	0.045779	0.089068	0.957734	1767	2	1.8974
CD4	3	0.906	0.90611	1	17159	0	-0.2488	0.045786	0.089076	0.957734	1768	1	-0.2488
LTB	3	0.95301	0.95332	1	18038	0	1.0885	0.045803	0.0891	0.957734	1769	2	1.0885
TMEM223	3	0.4324	0.58767	1	11074	1	1.3326	0.045836	0.089156	0.957734	1770	2	1.3326
DEFB131	3	0.28795	0.44034	0.999001	8373	2	-1.8297	0.045886	0.089231	0.957734	1771	1	-1.8297
FAM135A	3	0.67962	0.73687	1	13954	1	1.3936	0.045937	0.089293	0.957734	1772	2	1.3936
NYAP2	3	0.65398	0.72361	1	13686	1	1.4674	0.045942	0.089306	0.957734	1773	2	1.4674
HSPB3	3	0.22364	0.37309	0.990381	7165	1	1.6833	0.045977	0.089366	0.957734	1774	2	1.6833
ZBTB41	3	0.94292	0.94312	1	17844	0	0.82023	0.045987	0.089382	0.957734	1775	2	0.82023
MAGEA12	3	0.4217	0.57706	1	10880	1	1.7607	0.046087	0.089533	0.958768	1776	2	1.7607
NALCN	3	0.49564	0.65058	1	12275	2	-0.25321	0.046137	0.089613	0.958768	1777	1	-0.25321
SCN9A	3	0.83375	0.8376	1	15887	1	0.32591	0.046187	0.08969	0.958768	1778	1	0.32591
RAD23B	3	0.83741	0.84063	1	15932	1	2.1047	0.046281	0.089835	0.958768	1779	2	2.1047
MARCH8	3	0.91503	0.91511	1	17332	0	1.385	0.046316	0.089897	0.958768	1780	2	1.385
SMAD1	3	0.4881	0.64299	1	12128	1	1.2903	0.046328	0.089912	0.958768	1781	2	1.2903
SUMO2	3	0.29173	0.44427	0.999001	8448	2	-0.76051	0.046337	0.089929	0.958768	1782	1	-0.76051
SEC61G	3	0.26842	0.42006	0.995237	8028	2	-0.72643	0.046387	0.090007	0.958768	1783	1	-0.72643
METTL6	3	0.098163	0.21734	0.982893	4202	1	1.6806	0.046398	0.090026	0.958768	1784	2	1.6806
PRR18	3	0.56652	0.68246	1	12905	1	1.4681	0.046433	0.090082	0.958768	1785	2	1.4681
CCL18	3	0.65698	0.72513	1	13721	1	1.2802	0.046445	0.090097	0.958768	1786	2	1.2802
VKORC1	3	0.76815	0.7895	1	15009	1	2.1747	0.046468	0.090125	0.958768	1787	2	2.1747
WNT9B	3	0.83744	0.84065	1	15934	1	2.1671	0.046503	0.090184	0.958768	1788	2	2.1671
NOP9	3	0.54476	0.67323	1	12717	1	1.7108	0.046515	0.0902	0.958768	1789	2	1.7108
TAPT1	3	0.50115	0.65528	1	12371	1	-0.17824	0.046538	0.090234	0.958768	1790	1	-0.17824
ARMC1	3	0.75479	0.7808	1	14832	1	-0.062973	0.046638	0.090386	0.959038	1791	1	-0.062973
BTLA	3	0.87229	0.87242	1	16521	1	1.3649	0.046656	0.090414	0.959038	1792	2	1.3649
WFIKKN1	3	0.46117	0.61638	1	11606	1	0.36146	0.046688	0.090454	0.959038	1793	1	0.36146
IL13RA2	3	0.73998	0.77155	1	14656	1	0.037357	0.046738	0.090524	0.959038	1794	1	0.037357
FAM209B	3	0.2287	0.3784	0.990381	7264	1	1.631	0.046773	0.090574	0.959038	1795	2	1.631
STAU1	3	0.39499	0.55004	1	10390	2	-0.50512	0.046788	0.090602	0.959038	1796	1	-0.50512
CALCOCO2	3	0.75906	0.78359	1	14890	1	1.6591	0.046838	0.090671	0.959038	1797	2	1.6591
SDR9C7	3	0.95055	0.95078	1	17985	0	1.5467	0.046867	0.090705	0.959038	1798	2	1.5467
ARPC3	3	0.88885	0.88891	1	16837	0	0.89623	0.046888	0.090737	0.959038	1799	2	0.89623
OR10R2	3	0.73784	0.77028	1	14625	1	0.20381	0.046938	0.090809	0.959038	1800	1	0.20381
TAAR5	3	0.47525	0.63036	1	11882	1	1.5347	0.046973	0.090876	0.959038	1801	2	1.5347
CARS2	3	0.82247	0.82852	1	15732	1	-0.28509	0.046988	0.090894	0.959038	1802	1	-0.28509
MRPS18B	3	0.20954	0.35829	0.989225	6884	1	-0.25696	0.047038	0.090967	0.959038	1803	1	-0.25696
CUTA	3	0.91255	0.91265	1	17289	0	1.4657	0.047079	0.091032	0.959038	1804	2	1.4657
SEMG2	3	0.30028	0.45326	0.99903	8622	1	0.35927	0.047089	0.091043	0.959038	1805	2	0.35927
PRAMEF18	3	0.32833	0.48222	1	9154	2	-1.1442	0.047139	0.091119	0.959038	1806	1	-1.1442
ANGPT1	3	0.25894	0.41028	0.993138	7856	1	1.6006	0.047185	0.091191	0.959038	1807	2	1.6006
SLC26A10	3	0.61126	0.70273	1	13294	1	-0.11307	0.047189	0.091198	0.959038	1808	1	-0.11307
UQCRHL	3	0.17973	0.32637	0.989015	6255	1	-0.53519	0.047239	0.091274	0.959038	1809	1	-0.53519
LRRC37B	3	0.4313	0.58656	1	11051	1	0.32664	0.047339	0.091429	0.959038	1810	1	0.32664
EXTL2	3	0.30219	0.45527	0.99903	8662	1	1.2609	0.047374	0.091473	0.959038	1811	2	1.2609
C16orf86	3	0.45174	0.60686	1	11447	2	-0.46495	0.047389	0.091499	0.959038	1812	1	-0.46495
TOM1L2	3	0.87263	0.87277	1	16526	1	-0.34812	0.047439	0.091578	0.959038	1813	1	-0.34812
ZNF784	3	0.47428	0.62941	1	11864	2	-0.66267	0.047489	0.091648	0.959038	1814	1	-0.66267
KLK14	3	0.96564	0.96582	1	18297	0	1.5013	0.047492	0.091654	0.959038	1815	2	1.5013
OSGEPL1	3	0.69117	0.74311	1	14072	1	1.3243	0.047575	0.091781	0.959038	1816	2	1.3243
FAM209A	3	0.49354	0.64845	1	12234	1	-0.01299	0.047589	0.091797	0.959038	1817	1	-0.01299
THAP10	3	0.93963	0.93981	1	17791	0	1.9741	0.047611	0.091831	0.959038	1818	2	1.9741
ALG3	3	0.9376	0.93778	1	17755	0	1.5564	0.047682	0.091938	0.959038	1819	2	1.5564
CHEK2	3	0.83804	0.84117	1	15943	1	-0.26562	0.047689	0.091949	0.959038	1820	1	-0.26562
THRSP	3	0.407	0.56222	1	10617	1	0.10617	0.047739	0.092032	0.959038	1821	1	0.10617
PCCA	3	0.75383	0.78018	1	14821	1	1.3746	0.047789	0.092109	0.959038	1822	2	1.3746
PHKG1	3	0.29386	0.44648	0.999001	8495	2	-1.5975	0.047839	0.092186	0.959038	1823	1	-1.5975
GOLGA1	3	0.061176	0.14385	0.982639	2761	2	-0.88919	0.047889	0.092259	0.959038	1824	1	-0.88919
ATCAY	3	0.93455	0.9347	1	17700	0	1.3473	0.047931	0.092326	0.959038	1825	2	1.3473
BRI3BP	3	0.97063	0.97078	1	18389	0	1.5018	0.048002	0.09244	0.959038	1826	2	1.5018
KRTAP4-9	3	0.56394	0.68132	1	12882	1	1.5322	0.048038	0.092509	0.959038	1827	2	1.5322
SPATA9	3	0.52091	0.66331	1	12524	1	1.4305	0.048039	0.092512	0.959038	1828	2	1.4305
SCYL2	3	0.60628	0.70045	1	13256	1	1.5897	0.048089	0.092594	0.959038	1829	2	1.5897
KRTCAP2	3	0.9058	0.90591	1	17156	0	1.5848	0.048121	0.092644	0.959038	1830	2	1.5848
CCND1	3	0.53858	0.67069	1	12662	1	0.23176	0.048139	0.092668	0.959038	1831	1	0.23176
IRX3	3	0.9562	0.9565	1	18105	0	1.3364	0.048168	0.092712	0.959038	1832	2	1.3364
PKP1	3	0.27725	0.42933	0.996946	8192	2	-1.3823	0.048189	0.092745	0.959038	1833	1	-1.3823
NDUFA8	3	0.94379	0.94399	1	17854	0	1.4374	0.048192	0.092753	0.959038	1834	2	1.4374
TTC7B	3	0.0038982	0.010771	0.880071	220	1	1.4343	0.048228	0.092809	0.959038	1835	2	1.4343
C8orf42	3	0.43917	0.59444	1	11207	1	0.066889	0.04824	0.092828	0.959038	1836	1	0.066889
PCNXL3	3	0.17966	0.32629	0.989015	6254	2	-2.2929	0.04829	0.092909	0.959038	1837	1	-2.2929
FAM213A	3	0.2475	0.39821	0.991383	7636	2	-1.5908	0.04834	0.092982	0.959038	1838	1	-1.5908
LAMTOR1	3	0.97772	0.97788	1	18534	0	1.7968	0.048347	0.092993	0.959038	1839	2	1.7968
BRCA1	3	0.31813	0.4717	0.999743	8966	1	1.7881	0.048359	0.093015	0.959038	1840	2	1.7881
FAM47E-STBD1	3	0.96922	0.96941	1	18366	0	1.6312	0.048383	0.093051	0.959038	1841	2	1.6312
ROM1	3	0.2439	0.39443	0.991383	7562	1	-0.26429	0.04839	0.093063	0.959038	1842	1	-0.26429
RABIF	3	0.65837	0.72582	1	13736	1	1.1778	0.048419	0.093114	0.959038	1843	2	1.1778
TLR4	3	0.75153	0.77875	1	14793	1	0.47468	0.04844	0.093144	0.959038	1844	2	0.47468
PPFIBP2	3	0.52596	0.66535	1	12572	1	1.1695	0.048466	0.093181	0.959038	1845	2	1.1695
DLGAP5	3	0.88448	0.88455	1	16754	0	1.4151	0.048478	0.093203	0.959038	1846	2	1.4151
IL3RA	6	0.12586	0.32695	0.989015	5175	1	0.64593	0.048494	0.1303	0.979613	1847	3	0.64593
SLC2A4RG	3	0.099798	0.22046	0.983006	4263	2	-2.4913	0.04854	0.09329	0.959038	1848	1	-2.4913
BLVRB	3	0.92668	0.92679	1	17573	0	1.5513	0.04859	0.093363	0.959038	1849	2	1.5513
LHFPL2	3	0.25407	0.40516	0.992152	7766	1	1.4832	0.048622	0.093403	0.959038	1850	2	1.4832
C11orf58	3	0.88261	0.88268	1	16711	0	0.19225	0.04864	0.093428	0.959038	1851	1	0.19225
FCRL3	3	0.78054	0.79775	1	15167	1	-0.3332	0.04869	0.093497	0.959038	1852	1	-0.3332
SMPD3	3	0.3422	0.4964	1	9422	1	1.4647	0.048693	0.093507	0.959038	1853	2	1.4647
GSTA4	3	0.063118	0.14786	0.982639	2841	1	-0.066149	0.04874	0.09357	0.959038	1854	1	-0.066149
CST5	3	0.8091	0.81809	1	15538	1	1.1375	0.048741	0.093572	0.959038	1855	2	1.1375
WDR17	3	0.12175	0.26106	0.983417	5045	1	2.0872	0.048873	0.093762	0.959038	1856	2	2.0872
C12orf65	3	0.85645	0.8573	1	16248	1	1.6088	0.048909	0.093822	0.959038	1857	2	1.6088
C18orf32	3	0.49452	0.64945	1	12248	1	-0.47891	0.04894	0.093866	0.959038	1858	1	-0.47891
MMGT1	3	0.031636	0.079053	0.967751	1509	1	-0.62727	0.04899	0.093937	0.959038	1859	1	-0.62727
TAZ	3	0.86908	0.86926	1	16461	1	1.4488	0.048993	0.093941	0.959038	1860	2	1.4488
AMOT	3	0.36541	0.52014	1	9857	2	-0.55206	0.04904	0.094008	0.959038	1861	1	-0.55206
GOPC	3	0.71131	0.75447	1	14299	1	2.044	0.049053	0.094033	0.959038	1862	2	2.044
KPNA2	3	0.061839	0.14523	0.982639	2792	2	-1.9491	0.04909	0.094081	0.959038	1863	1	-1.9491
C12orf77	3	0.92446	0.92454	1	17536	0	1.4406	0.049101	0.094102	0.959038	1864	2	1.4406
KLKB1	3	0.56643	0.68242	1	12903	1	0.066433	0.04914	0.094161	0.959038	1865	1	0.066433
PRB2	3	0.35266	0.50712	1	9625	1	1.6233	0.049173	0.094223	0.959038	1866	2	1.6233
TRIP10	3	0.93963	0.93981	1	17795	0	0.76447	0.04919	0.094245	0.959038	1867	2	0.76447
UGT2B15	3	0.9104	0.91049	1	17242	0	1.8444	0.049245	0.09433	0.959038	1868	2	1.8444
PLIN5	3	0.39857	0.55372	1	10464	1	1.5824	0.04929	0.094392	0.959038	1869	2	1.5824
CCDC160	3	0.36199	0.5167	1	9783	2	-0.5088	0.04934	0.094466	0.959038	1870	1	-0.5088
MMP21	3	0.031214	0.078104	0.967751	1495	2	-1.9968	0.04939	0.09454	0.959038	1871	1	-1.9968
ASTN2	3	0.54869	0.67487	1	12748	1	1.4578	0.049425	0.094606	0.959038	1872	2	1.4578
PRR11	3	0.78549	0.80119	1	15223	1	1.1664	0.04944	0.094627	0.959038	1873	2	1.1664
PFN3	3	0.12681	0.2689	0.983417	5195	1	1.589	0.049461	0.094662	0.959038	1874	2	1.589
CHRDL2	3	0.22347	0.3729	0.990381	7160	1	1.1735	0.04949	0.094701	0.959038	1875	2	1.1735
OBSCN	3	0.96126	0.96153	1	18207	0	2.1106	0.04951	0.094727	0.959038	1876	2	2.1106
HSD3B7	3	0.97456	0.97473	1	18470	0	2.0476	0.049522	0.094745	0.959038	1877	2	2.0476
PPP1R17	3	0.83506	0.83866	1	15912	1	-0.43636	0.04954	0.094773	0.959038	1878	1	-0.43636
MYO1F	3	0.27408	0.42596	0.995784	8135	2	-1.2556	0.049589	0.09484	0.959038	1879	1	-1.2556
KATNAL1	3	0.96969	0.96986	1	18378	0	1.4776	0.049606	0.09487	0.959038	1880	2	1.4776
AQP2	3	0.68934	0.7421	1	14054	1	-0.27289	0.049639	0.094912	0.959038	1881	1	-0.27289
ADAM19	3	0.89995	0.90006	1	17058	0	1.7688	0.049642	0.094914	0.959038	1882	2	1.7688
PRMT5	3	0.61941	0.70661	1	13354	1	1.7234	0.049666	0.09496	0.959038	1883	2	1.7234
C6orf89	3	0.29048	0.443	0.999001	8424	2	-0.7288	0.049689	0.094995	0.959038	1884	1	-0.7288
SHANK1	3	0.97113	0.97128	1	18401	0	1.9171	0.049691	0.094997	0.959038	1885	2	1.9171
FAM195B	3	0.25445	0.40559	0.992344	7771	1	1.6953	0.049739	0.095076	0.959057	1886	2	1.6953
ANXA7	3	0.40948	0.56471	1	10656	1	1.3833	0.049775	0.095127	0.959057	1887	2	1.3833
ZNF821	3	0.72208	0.76077	1	14417	1	0.50709	0.049789	0.095156	0.959057	1888	2	0.50709
SH3BGRL3	3	0.46021	0.6154	1	11590	1	1.2093	0.049823	0.0952	0.959057	1889	2	1.2093
TP53TG5	3	0.76288	0.78607	1	14933	1	0.27673	0.049889	0.095296	0.959519	1890	1	0.27673
IGSF10	3	0.66497	0.72919	1	13805	1	1.4458	0.049956	0.095404	0.959757	1891	2	1.4458
FAM111A	3	0.78813	0.80309	1	15251	1	1.5391	0.049993	0.095452	0.959757	1892	2	1.5391
ZNF606	3	0.93829	0.93851	1	17767	0	1.0329	0.050077	0.095573	0.959757	1893	2	1.0329
ABCA5	3	0.46971	0.62487	1	11775	2	-0.28377	0.050139	0.095661	0.959757	1894	1	-0.28377
MMD2	3	0.44408	0.59931	1	11295	1	1.5725	0.050174	0.09572	0.959757	1895	2	1.5725
ZBTB22	3	0.3637	0.51845	1	9820	1	-0.46657	0.050239	0.095829	0.959757	1896	1	-0.46657
ZKSCAN3	3	0.36919	0.524	1	9926	1	1.3624	0.050247	0.095839	0.959757	1897	2	1.3624
SKP2	3	0.8977	0.89779	1	17008	0	1.6718	0.050271	0.095878	0.959757	1898	2	1.6718
NAP1L1	3	0.75819	0.78302	1	14875	1	1.3088	0.050283	0.095898	0.959757	1899	2	1.3088
COX6A1	3	0.10471	0.22986	0.983398	4426	1	1.1702	0.050289	0.095906	0.959757	1900	2	1.1702
RWDD4	3	0.8206	0.82704	1	15707	1	1.8435	0.050344	0.095991	0.959757	1901	2	1.8435
USP14	3	0.9263	0.9264	1	17562	0	1.6579	0.050356	0.096006	0.959757	1902	2	1.6579
ACCSL	3	0.96002	0.96029	1	18180	0	0.59015	0.050389	0.096056	0.959757	1903	1	0.59015
KCNMB3	3	0.49061	0.64546	1	12175	1	1.2173	0.050417	0.096093	0.959757	1904	2	1.2173
C9orf153	3	0.89802	0.89814	1	17016	0	0.026441	0.050439	0.096128	0.959757	1905	1	0.026441
NUDT6	3	0.65801	0.72564	1	13732	1	1.5658	0.050478	0.096182	0.959757	1906	2	1.5658
ZNF699	3	0.13265	0.27539	0.984998	5317	2	-1.8952	0.050489	0.096199	0.959757	1907	1	-1.8952
TSTD2	3	0.25653	0.40771	0.99262	7811	1	1.3888	0.050563	0.096308	0.959757	1908	2	1.3888
OR5AK2	3	0.81992	0.82649	1	15696	1	1.5633	0.050587	0.096345	0.959757	1909	2	1.5633
ENPP6	3	0.24668	0.39735	0.991383	7619	1	0.45353	0.050589	0.096346	0.959757	1910	2	0.45353
DDIT4L	3	0.90506	0.90513	1	17145	0	1.3426	0.050611	0.096389	0.959757	1911	2	1.3426
TBC1D14	3	0.15183	0.2962	0.989015	5690	2	-1.5441	0.050639	0.09643	0.959757	1912	1	-1.5441
SLC22A2	3	0.096715	0.21464	0.982639	4142	1	0.27479	0.050689	0.096503	0.959985	1913	1	0.27479
LGALS13	3	0.39841	0.55355	1	10460	2	-0.63185	0.050738	0.096582	0.960269	1914	1	-0.63185
RAD51AP2	3	0.86424	0.86457	1	16376	1	1.5156	0.050867	0.096786	0.96147	1915	2	1.5156
CSHL1	3	0.31589	0.46948	0.999743	8926	1	1.1689	0.050904	0.096848	0.96147	1916	2	1.1689
HTR2C	3	0.78402	0.80014	1	15200	1	-0.60931	0.050938	0.096897	0.96147	1917	1	-0.60931
CFHR2	3	0.45257	0.60768	1	11461	1	1.4772	0.050989	0.096976	0.96147	1918	2	1.4772
POLK	3	0.35637	0.51097	1	9692	1	0.33248	0.051038	0.097052	0.96147	1919	1	0.33248
VKORC1L1	3	0.61431	0.7042	1	13317	1	1.6067	0.05105	0.09707	0.96147	1920	2	1.6067
ACSM2B	3	0.96539	0.96557	1	18293	0	1.1435	0.051062	0.097096	0.96147	1921	2	1.1435
PCDHGC3	3	0.60005	0.69757	1	13196	1	1.5301	0.051075	0.097107	0.96147	1922	2	1.5301
FOXQ1	3	0.90955	0.90967	1	17227	0	0.17408	0.051138	0.097191	0.961602	1923	1	0.17408
CCDC102A	3	0.95984	0.9601	1	18172	0	1.5113	0.051172	0.09725	0.961602	1924	2	1.5113
NCAPH	3	0.26696	0.41854	0.995237	7999	1	-0.026845	0.051188	0.097272	0.961602	1925	1	-0.026845
NAA50	3	0.69145	0.74328	1	14077	1	0.59928	0.051238	0.097351	0.961884	1926	2	0.59928
AP1M2	3	0.48978	0.64468	1	12157	1	0.033637	0.051338	0.097508	0.962937	1927	1	0.033637
FAM26D	3	0.96263	0.96286	1	18244	0	0.47022	0.051437	0.097676	0.963825	1928	2	0.47022
KCNIP1	3	0.28215	0.4344	0.998303	8277	1	1.5797	0.051515	0.09779	0.963825	1929	2	1.5797
CFHR4	3	0.49557	0.6505	1	12271	2	-0.3002	0.051537	0.097822	0.963825	1930	1	-0.3002
TCHHL1	3	0.34727	0.50156	1	9525	1	1.2928	0.051552	0.097835	0.963825	1931	2	1.2928
PSMD3	3	0.60866	0.70155	1	13276	1	1.1262	0.051587	0.097884	0.963825	1932	2	1.1262
NPEPL1	3	0.96038	0.96066	1	18191	0	1.3575	0.051601	0.097902	0.963825	1933	2	1.3575
RYR1	3	0.96149	0.96174	1	18219	0	1.3613	0.051748	0.098112	0.964158	1934	2	1.3613
SERPINI1	3	0.22648	0.37603	0.990381	7219	1	1.7217	0.051773	0.098148	0.964158	1935	2	1.7217
UBQLN3	3	0.9664	0.96662	1	18312	0	2.0408	0.051785	0.098166	0.964158	1936	2	2.0408
XG	3	0.46591	0.62109	1	11699	2	-0.88794	0.051787	0.098166	0.964158	1937	1	-0.88794
MORN2	3	0.11123	0.24192	0.983398	4671	1	0.82449	0.051837	0.098244	0.964158	1938	2	0.82449
SLC1A2	3	0.39909	0.55425	1	10475	1	1.6093	0.051884	0.098305	0.964158	1939	2	1.6093
FNDC7	3	0.28346	0.43575	0.998844	8297	2	-0.93105	0.051887	0.098312	0.964158	1940	1	-0.93105
SLC12A9	3	0.74932	0.77736	1	14762	1	1.7275	0.051908	0.098341	0.964158	1941	2	1.7275
C12orf56	3	0.8698	0.86995	1	16474	1	0.28491	0.051986	0.098475	0.964216	1942	1	0.28491
NINL	3	0.68718	0.74096	1	14036	1	1.4872	0.052056	0.098571	0.964216	1943	2	1.4872
CENPW	3	0.87886	0.87891	1	16636	0	0.08938	0.052086	0.098621	0.964216	1944	1	0.08938
SCARF2	3	0.73991	0.77151	1	14655	1	1.8169	0.052155	0.098712	0.964216	1945	2	1.8169
PCDHGB6	3	0.79412	0.80729	1	15333	1	1.5636	0.052167	0.098729	0.964216	1946	2	1.5636
SEC24D	3	0.13598	0.27905	0.985034	5387	2	-1.3994	0.052186	0.098761	0.964216	1947	1	-1.3994
TMEM184A	3	0.96937	0.96955	1	18369	0	2.002	0.052192	0.09877	0.964216	1948	2	2.002
ST7	3	0.15858	0.30349	0.989015	5820	2	-0.61008	0.052236	0.098836	0.964216	1949	1	-0.61008
GPR135	3	0.24514	0.39576	0.991383	7593	1	-0.22061	0.052286	0.098918	0.964216	1950	1	-0.22061
SYMPK	3	0.12657	0.26864	0.983417	5190	1	1.6796	0.05229	0.098928	0.964216	1951	2	1.6796
SH2B3	3	0.47938	0.63442	1	11959	1	-0.19735	0.052335	0.098988	0.964216	1952	1	-0.19735
ORC3	3	0.87605	0.87614	1	16594	0	1.1634	0.052352	0.099019	0.964216	1953	2	1.1634
MSANTD2	3	0.12459	0.26618	0.983417	5139	1	1.3207	0.052426	0.099129	0.964216	1954	2	1.3207
HMG20B	3	0.44444	0.59965	1	11301	2	-0.46899	0.052435	0.09914	0.964216	1955	1	-0.46899
FLRT3	3	0.1889	0.33626	0.989015	6458	1	2.024	0.052451	0.099153	0.964216	1956	2	2.024
SKIV2L	3	0.34029	0.49445	1	9382	2	-0.97516	0.052485	0.09921	0.964216	1957	1	-0.97516
TMX1	3	0.68174	0.73801	1	13976	1	1.3926	0.052488	0.099215	0.964216	1958	2	1.3926
OR51A2	3	0.86798	0.86813	1	16437	1	1.0672	0.052535	0.099296	0.964216	1959	2	1.0672
OR2T12	3	0.71819	0.75846	1	14370	1	1.3824	0.052624	0.09943	0.964216	1960	2	1.3824
MAP1LC3C	3	0.5489	0.67497	1	12751	1	0.69223	0.052635	0.09944	0.964216	1961	2	0.69223
KCNJ11	3	0.030776	0.077095	0.967751	1479	1	1.6346	0.052674	0.099503	0.964216	1962	2	1.6346
C2orf82	3	0.96131	0.96158	1	18209	0	0.45074	0.052734	0.099604	0.964216	1963	1	0.45074
HLA-DRB1	3	0.86291	0.86328	1	16355	1	-0.16044	0.052784	0.099685	0.964216	1964	1	-0.16044
UBE2S	3	0.1746	0.32079	0.989015	6145	1	-0.21798	0.052834	0.099758	0.964216	1965	1	-0.21798
PRPF8	3	0.74475	0.77448	1	14719	1	1.6668	0.052835	0.099759	0.964216	1966	2	1.6668
HSD17B2	3	0.65413	0.72368	1	13690	1	1.3539	0.052859	0.099799	0.964216	1967	2	1.3539
TXNDC17	3	0.8916	0.89166	1	16889	0	0.18684	0.052884	0.099826	0.964216	1968	1	0.18684
RP1	3	0.26076	0.41215	0.993428	7891	1	1.2106	0.052897	0.099851	0.964216	1969	2	1.2106
VN1R4	3	0.35006	0.50436	1	9569	1	1.6101	0.052909	0.09987	0.964216	1970	2	1.6101
TM9SF1	3	0.96187	0.96209	1	18226	0	0.38566	0.052934	0.0999	0.964216	1971	2	0.38566
FAM96A	3	0.70907	0.7532	1	14268	1	0.23149	0.052984	0.099977	0.964216	1972	1	0.23149
GAGE12B	3	0.97887	0.97902	1	18565	0	1.3906	0.053058	0.10008	0.964216	1973	2	1.3906
TREX1	3	0.28253	0.43479	0.998352	8284	1	1.5055	0.05307	0.1001	0.964216	1974	2	1.5055
RAD21L1	3	0.73185	0.76659	1	14560	1	1.3763	0.053083	0.10013	0.964216	1975	2	1.3763
SSTR5	3	0.49514	0.65008	1	12260	1	0.14231	0.053083	0.10013	0.964216	1976	1	0.14231
TRMT1L	3	0.97655	0.97673	1	18511	0	0.43122	0.053133	0.1002	0.964216	1977	2	0.43122
STEAP4	3	0.6807	0.73744	1	13966	1	1.4011	0.05317	0.10025	0.964216	1978	2	1.4011
HSPA5	3	0.86579	0.86604	1	16402	1	-0.25635	0.053183	0.10027	0.964216	1979	1	-0.25635
TMEM102	3	0.75475	0.78077	1	14831	1	-0.51407	0.053233	0.10035	0.964489	1980	1	-0.51407
EFHD1	3	0.48042	0.63544	1	11985	2	-0.72084	0.053283	0.10043	0.964614	1981	1	-0.72084
ZNF735	3	0.96135	0.96162	1	18213	0	1.3904	0.053357	0.10054	0.964614	1982	2	1.3904
SEC61A1	3	0.43673	0.59199	1	11156	2	-1.0319	0.053383	0.10059	0.964614	1983	1	-1.0319
KCNB1	3	0.88179	0.88184	1	16689	0	1.4877	0.053394	0.10061	0.964614	1984	2	1.4877
LIPE	3	0.89565	0.89575	1	16968	0	1.4431	0.053406	0.10064	0.964614	1985	2	1.4431
DEFB116	3	0.82886	0.83356	1	15826	1	1.2538	0.053431	0.10068	0.964614	1986	2	1.2538
C10orf2	3	0.28331	0.43559	0.998817	8296	1	1.944	0.053456	0.10072	0.964614	1987	2	1.944
NF1	3	0.76976	0.79057	1	15033	1	1.4854	0.053506	0.10079	0.964645	1988	2	1.4854
SMCO4	3	0.055026	0.13089	0.982639	2512	2	-0.88697	0.053532	0.10082	0.964645	1989	1	-0.88697
OR51E2	3	0.94296	0.94316	1	17846	0	0.88626	0.053582	0.1009	0.964896	1990	2	0.88626
PARP10	3	0.80379	0.81417	1	15460	1	1.3756	0.053631	0.10097	0.965051	1991	2	1.3756
UHRF1BP1L	3	0.43784	0.5931	1	11179	1	1.1678	0.053681	0.10104	0.965051	1992	2	1.1678
ZNF511	3	0.95539	0.95571	1	18084	0	0.42854	0.053731	0.1011	0.965051	1993	1	0.42854
XAF1	3	0.6128	0.70348	1	13310	1	1.4501	0.053743	0.10112	0.965051	1994	2	1.4501
TOPORS	3	0.93158	0.93168	1	17655	0	1.4849	0.053781	0.10117	0.965074	1995	2	1.4849
MBP	3	0.93471	0.93488	1	17704	0	1.2406	0.053818	0.10123	0.965106	1996	2	1.2406
KIAA1715	3	0.97774	0.97789	1	18535	0	1.3463	0.053868	0.10131	0.965106	1997	2	1.3463
CCDC103	3	0.95406	0.9544	1	18055	0	1.1318	0.053931	0.1014	0.965106	1998	2	1.1318
[truncated: 17,032 more rows]
