# Supplementary material for: Unique features in the intracellular transport of typhoid toxin revealed by a genome-wide screen
Source: PLoS Pathog. 2019 Apr 5;15(4):e1007704. doi: 10.1371/journal.ppat.1007704 (PMC6469816; doi:10.1371/journal.ppat.1007704)
Supplement: S2 Table — (XLS) [file ppat.1007704.s004.xls]

## Sheet: Human GeCKOv2 library_A
Supplementary Table S2. Screening results of the Human GeCKOv2 library A
Gene	sgRNA	Deep-sequencing Read Counts
		Ctrl_1	Ctrl_2	Ctrl_3	TT_1	TT_2	TT_3
A1BG	HGLibA_00001	187	203	206	1744	5	315
A1BG	HGLibA_00002	139	35	155	0	0	0
A1BG	HGLibA_00003	692	115	166	5	3	2
A1CF	HGLibA_00004	183	67	138	4	0	0
A1CF	HGLibA_00005	494	218	284	0	0	0
A1CF	HGLibA_00006	318	195	53	1	0	0
A2M	HGLibA_00007	186	62	67	0	0	0
A2M	HGLibA_00008	171	91	63	2	38	0
A2M	HGLibA_00009	211	208	217	4	0	77
A2ML1	HGLibA_00010	432	179	52	1	1	0
A2ML1	HGLibA_00011	553	337	286	4	0	1
A2ML1	HGLibA_00012	526	200	122	4	1	1
A3GALT2	HGLibA_00013	188	111	38	0	2	0
A3GALT2	HGLibA_00014	275	293	222	2	0	0
A3GALT2	HGLibA_00015	88	109	1	0	0	0
A4GALT	HGLibA_00016	157	155	180	2	0	0
A4GALT	HGLibA_00017	341	347	331	3	2	3
A4GALT	HGLibA_00018	330	284	139	3	3	0
A4GNT	HGLibA_00019	489	433	290	5	3	0
A4GNT	HGLibA_00020	1	72	152	0	0	0
A4GNT	HGLibA_00021	174	218	291	2	0	0
AAAS	HGLibA_00022	167	65	152	1	0	0
AAAS	HGLibA_00023	139	71	73	2	0	0
AAAS	HGLibA_00024	134	127	151	1	1	0
AACS	HGLibA_00025	692	265	116	1	2	1
AACS	HGLibA_00026	351	74	56	0	0	0
AACS	HGLibA_00027	274	293	237	2	0	0
AADAC	HGLibA_00028	186	263	130	3	4	59
AADAC	HGLibA_00029	1	98	78	3	0	0
AADAC	HGLibA_00030	147	49	33	0	0	0
AADACL2	HGLibA_00031	210	72	9	2	0	0
AADACL2	HGLibA_00032	563	179	180	1	3	0
AADACL2	HGLibA_00033	325	140	252	0	0	2
AADACL3	HGLibA_00034	174	253	115	3	2	0
AADACL3	HGLibA_00035	73	61	161	0	0	16
AADACL3	HGLibA_00036	214	144	200	2	1	0
AADACL4	HGLibA_00037	233	238	0	1	0	0
AADACL4	HGLibA_00038	269	136	59	1	2	0
AADACL4	HGLibA_00039	314	165	334	3	1	0
AADAT	HGLibA_00040	171	377	62	1	1	1
AADAT	HGLibA_00041	226	91	247	0	0	0
AADAT	HGLibA_00042	256	46	57	0	1	0
AAED1	HGLibA_00043	144	71	100	2	0	0
AAED1	HGLibA_00044	255	133	31	0	0	1
AAED1	HGLibA_00045	30	16	38	0	0	0
AAGAB	HGLibA_00046	425	201	279	2	1	23
AAGAB	HGLibA_00047	297	286	177	2	2	1
AAGAB	HGLibA_00048	44	251	149	2	1	0
AAK1	HGLibA_00049	175	108	34	1	0	0
AAK1	HGLibA_00050	192	152	33	0	1	62
AAK1	HGLibA_00051	224	96	143	1	0	0
AAMDC	HGLibA_00052	193	1	0	1	0	0
AAMDC	HGLibA_00053	180	104	113	2	1	0
AAMDC	HGLibA_00054	127	143	123	2	1	0
AAMP	HGLibA_00055	10	26	0	0	0	0
AAMP	HGLibA_00056	135	74	3	1	0	1619
AAMP	HGLibA_00057	211	470	190	67	2	0
AANAT	HGLibA_00058	175	314	38	3	2	0
AANAT	HGLibA_00059	199	264	94	1	0	0
AANAT	HGLibA_00060	401	168	0	1	1	1
AAR2	HGLibA_00061	51	134	39	1	1	0
AAR2	HGLibA_00062	694	179	229	3	36	60
AAR2	HGLibA_00063	11	99	71	0	0	0
AARD	HGLibA_00064	80	111	139	1	1	0
AARD	HGLibA_00065	346	193	64	34	6010	1
AARD	HGLibA_00066	185	103	119	0	0	0
AARS	HGLibA_00067	43	64	89	0	0	0
AARS	HGLibA_00068	124	27	0	0	0	0
AARS	HGLibA_00069	199	180	179	1	0	0
AARS2	HGLibA_00070	538	143	171	3	1	0
AARS2	HGLibA_00071	80	61	26	2	2	0
AARS2	HGLibA_00072	274	281	171	1	1	1
AARSD1	HGLibA_00073	151	85	144	0	1	0
AARSD1	HGLibA_00074	196	189	156	113	3	1
AARSD1	HGLibA_00075	403	41	136	3	0	0
AASDH	HGLibA_00076	518	199	121	1	3	0
AASDH	HGLibA_00077	350	246	92	4	1	49
AASDH	HGLibA_00078	102	24	129	1	1	0
AASDHPPT	HGLibA_00079	124	377	144	4	1	42
AASDHPPT	HGLibA_00080	248	135	291	5	37	0
AASDHPPT	HGLibA_00081	169	358	293	1	0	1
AASS	HGLibA_00082	0	99	181	2	0	0
AASS	HGLibA_00083	371	233	93	1	0	378
AASS	HGLibA_00084	95	5	189	0	0	0
AATF	HGLibA_00085	0	69	51	0	0	0
AATF	HGLibA_00086	269	214	213	2	0	141
AATF	HGLibA_00087	131	63	37	0	0	0
AATK	HGLibA_00088	98	60	0	1	0	0
AATK	HGLibA_00089	58	38	0	0	0	0
AATK	HGLibA_00090	640	394	267	6	1	0
ABAT	HGLibA_00091	15	186	111	1	0	175
ABAT	HGLibA_00092	165	150	44	1	0	0
ABAT	HGLibA_00093	155	114	316	4	0	1
ABCA1	HGLibA_00094	159	68	149	0	0	0
ABCA1	HGLibA_00095	198	257	277	0	2	0
ABCA1	HGLibA_00096	117	48	163	2	0	0
ABCA10	HGLibA_00097	349	199	120	2	0	0
ABCA10	HGLibA_00098	263	271	344	4	38	0
ABCA10	HGLibA_00099	562	365	321	3	4	68
ABCA12	HGLibA_00100	121	265	72	2	1	0
ABCA12	HGLibA_00101	126	84	275	0	0	0
ABCA12	HGLibA_00102	120	60	107	0	0	0
ABCA13	HGLibA_00103	334	181	209	3	0	0
ABCA13	HGLibA_00104	117	199	79	0	2	0
ABCA13	HGLibA_00105	428	191	117	4	2	0
ABCA2	HGLibA_00106	171	154	242	2	1	57
ABCA2	HGLibA_00107	130	1	106	0	0	0
ABCA2	HGLibA_00108	0	32	136	0	0	0
ABCA3	HGLibA_00109	272	227	295	2	0	0
ABCA3	HGLibA_00110	86	66	125	0	0	351
ABCA3	HGLibA_00111	155	130	0	0	1	0
ABCA4	HGLibA_00112	188	99	81	0	0	0
ABCA4	HGLibA_00113	103	74	87	0	0	0
ABCA4	HGLibA_00114	432	35	143	0	0	0
ABCA5	HGLibA_00115	227	250	246	2	3	0
ABCA5	HGLibA_00116	272	108	133	2	0	0
ABCA5	HGLibA_00117	145	287	254	1	3	0
ABCA6	HGLibA_00118	386	235	392	2	0	0
ABCA6	HGLibA_00119	205	150	76	0	0	31
ABCA6	HGLibA_00120	131	129	67	1	1	0
ABCA7	HGLibA_00121	157	0	0	0	0	0
ABCA7	HGLibA_00122	54	266	158	2	0	2
ABCA7	HGLibA_00123	334	113	97	0	2	0
ABCA8	HGLibA_00124	414	251	221	4	2	1
ABCA8	HGLibA_00125	192	101	78	0	0	0
ABCA8	HGLibA_00126	712	309	251	1	1	0
ABCA9	HGLibA_00127	740	728	372	6	3	147
ABCA9	HGLibA_00128	231	43	87	1	0	0
ABCA9	HGLibA_00129	0	26	123	0	1	0
ABCB1	HGLibA_00130	202	79	65	0	0	0
ABCB1	HGLibA_00131	548	226	281	3	147	4935
ABCB1	HGLibA_00132	85	0	0	1	0	0
ABCB10	HGLibA_00133	259	164	208	1	0	0
ABCB10	HGLibA_00134	302	133	212	2	0	0
ABCB10	HGLibA_00135	235	186	146	15	1	131
ABCB11	HGLibA_00136	128	90	132	0	0	0
ABCB11	HGLibA_00137	95	212	159	1	2	0
ABCB11	HGLibA_00138	57	21	0	0	0	0
ABCB4	HGLibA_00139	365	181	142	3	4	0
ABCB4	HGLibA_00140	34	181	151	1	2	1
ABCB4	HGLibA_00141	423	416	192	4	2	0
ABCB5	HGLibA_00142	432	12	64	0	1	0
ABCB5	HGLibA_00143	192	180	253	3	1	0
ABCB5	HGLibA_00144	43	255	90	117	0	0
ABCB6	HGLibA_00145	692	558	320	4	2	0
ABCB6	HGLibA_00146	247	206	183	2	0	3
ABCB6	HGLibA_00147	454	280	85	3	3	0
ABCB7	HGLibA_00148	168	239	176	1959	1	0
ABCB7	HGLibA_00149	0	10	16	0	0	0
ABCB7	HGLibA_00150	225	124	103	0	0	0
ABCB8	HGLibA_00151	378	123	66	0	1	3
ABCB8	HGLibA_00152	509	231	325	3	1	0
ABCB8	HGLibA_00153	138	25	221	0	34	0
ABCB9	HGLibA_00154	137	72	111	33	0	0
ABCB9	HGLibA_00155	446	140	461	0	0	0
ABCB9	HGLibA_00156	61	311	147	3	0	0
ABCC1	HGLibA_00157	508	100	199	3	0	0
ABCC1	HGLibA_00158	396	100	260	0	1	0
ABCC1	HGLibA_00159	123	101	0	1	1	0
ABCC10	HGLibA_00160	183	244	142	1	1	0
ABCC10	HGLibA_00161	142	164	107	4	158	0
ABCC10	HGLibA_00162	194	321	71	2	2	0
ABCC11	HGLibA_00163	165	98	130	0	1	0
ABCC11	HGLibA_00164	129	299	270	2	2	0
ABCC11	HGLibA_00165	238	288	66	4	2	0
ABCC12	HGLibA_00166	188	166	266	1	0	0
ABCC12	HGLibA_00167	312	226	68	2	2	0
ABCC12	HGLibA_00168	183	199	298	1	1	0
ABCC2	HGLibA_00169	148	84	39	0	0	0
ABCC2	HGLibA_00170	92	0	0	0	0	0
ABCC2	HGLibA_00171	123	1	219	1	0	0
ABCC3	HGLibA_00172	0	75	40	0	0	0
ABCC3	HGLibA_00173	52	61	52	1	0	0
ABCC3	HGLibA_00174	86	196	160	1	0	0
ABCC4	HGLibA_00175	538	225	287	1	112	0
ABCC4	HGLibA_00176	155	296	238	2	2	0
ABCC4	HGLibA_00177	434	301	278	2	1	1
ABCC5	HGLibA_00178	0	49	83	1	0	0
ABCC5	HGLibA_00179	0	24	25	0	0	0
ABCC5	HGLibA_00180	183	186	260	0	1	0
ABCC6	HGLibA_00181	130	225	113	1	1	0
ABCC6	HGLibA_00182	134	1	10	0	0	0
ABCC6	HGLibA_00183	257	245	187	2	2	2
ABCC8	HGLibA_00184	46	29	154	0	0	0
ABCC8	HGLibA_00185	121	580	346	4	3	1060
ABCC8	HGLibA_00186	166	244	177	0	2	0
ABCC9	HGLibA_00187	216	161	202	0	1	1
ABCC9	HGLibA_00188	168	41	192	1	0	1
ABCC9	HGLibA_00189	0	0	82	0	0	0
ABCD1	HGLibA_00190	261	26	161	0	1	1
ABCD1	HGLibA_00191	315	80	354	77	11097	73
ABCD1	HGLibA_00192	213	153	103	1	1	71
ABCD2	HGLibA_00193	221	226	151	1	1	0
ABCD2	HGLibA_00194	472	359	187	3	2	0
ABCD2	HGLibA_00195	1	73	121	0	0	0
ABCD3	HGLibA_00196	645	302	234	1	1	0
ABCD3	HGLibA_00197	523	257	100	1	3	0
ABCD3	HGLibA_00198	51	19	24	0	0	0
ABCD4	HGLibA_00199	314	183	138	0	0	0
ABCD4	HGLibA_00200	516	212	140	2	0	1
ABCD4	HGLibA_00201	84	34	64	0	0	46
ABCE1	HGLibA_00202	340	474	389	4	1	2
ABCE1	HGLibA_00203	399	325	333	2	1	2
ABCE1	HGLibA_00204	129	26	52	1	0	0
ABCF1	HGLibA_00205	1	32	34	4	473	0
ABCF1	HGLibA_00206	145	193	58	1	0	33
ABCF1	HGLibA_00207	304	163	128	2	1	0
ABCF2	HGLibA_00208	114	89	53	1	2	0
ABCF2	HGLibA_00209	178	62	69	0	0	0
ABCF2	HGLibA_00210	288	396	232	2	0	0
ABCF3	HGLibA_00211	535	132	105	2	2	0
ABCF3	HGLibA_00212	402	210	270	3	1	86
ABCF3	HGLibA_00213	21	45	77	0	0	0
ABCG1	HGLibA_00214	549	222	459	3	0	2
ABCG1	HGLibA_00215	278	36	64	0	0	0
ABCG1	HGLibA_00216	306	111	55	3	1	0
ABCG2	HGLibA_00217	180	65	79	95	1	0
ABCG2	HGLibA_00218	230	39	147	1	0	0
ABCG2	HGLibA_00219	582	506	379	8	4	1
ABCG4	HGLibA_00220	285	299	166	6255	11	0
ABCG4	HGLibA_00221	60	223	107	13	0	0
ABCG4	HGLibA_00222	488	154	343	3	1	0
ABCG5	HGLibA_00223	38	48	42	0	0	0
ABCG5	HGLibA_00224	159	28	13	0	0	1
ABCG5	HGLibA_00225	405	89	2	1	2	154
ABCG8	HGLibA_00226	0	50	98	0	0	0
ABCG8	HGLibA_00227	171	247	117	0	1	0
ABCG8	HGLibA_00228	44	89	132	2	0	0
ABHD1	HGLibA_00229	59	77	111	1	1	1
ABHD1	HGLibA_00230	235	98	43	0	1	2
ABHD1	HGLibA_00231	48	58	158	0	1	0
ABHD10	HGLibA_00232	71	20	53	0	0	8
ABHD10	HGLibA_00233	173	22	49	0	1	0
ABHD10	HGLibA_00234	166	137	38	5	1	0
ABHD11	HGLibA_00235	143	31	195	1	0	0
ABHD11	HGLibA_00236	124	58	102	0	0	0
ABHD11	HGLibA_00237	177	33	96	0	1	0
ABHD12	HGLibA_00238	106	92	168	1	0	0
ABHD12	HGLibA_00239	287	337	143	1	1	0
ABHD12	HGLibA_00240	451	347	373	2	4	0
ABHD12B	HGLibA_00241	457	198	127	4	49	1
ABHD12B	HGLibA_00242	325	403	201	5	4	0
ABHD12B	HGLibA_00243	78	86	176	0	80	0
ABHD13	HGLibA_00244	0	98	45	0	2	0
ABHD13	HGLibA_00245	55	50	137	1	0	0
ABHD13	HGLibA_00246	408	249	232	3	3	1
ABHD14A	HGLibA_00247	63	111	113	1	0	0
ABHD14A	HGLibA_00248	0	112	252	0	0	0
ABHD14A	HGLibA_00249	0	97	91	0	0	0
ABHD14B	HGLibA_00250	351	226	205	1	0	0
ABHD14B	HGLibA_00251	113	213	223	3	0	1
ABHD14B	HGLibA_00252	198	319	80	1	1	0
ABHD15	HGLibA_00253	58	83	67	0	1	17
ABHD15	HGLibA_00254	189	130	41	3	1	0
ABHD15	HGLibA_00255	123	35	65	0	1	1
ABHD16A	HGLibA_00256	55	22	0	2	1	0
ABHD16A	HGLibA_00257	430	148	146	1	2	1
ABHD16A	HGLibA_00258	166	222	336	1	1	0
ABHD16B	HGLibA_00259	171	81	197	0	0	0
ABHD16B	HGLibA_00260	215	340	319	3	9	1
ABHD16B	HGLibA_00261	404	295	112	69	3	0
ABHD17A	HGLibA_00262	0	26	6	1	0	0
ABHD17A	HGLibA_00263	1	52	1	0	0	0
ABHD17A	HGLibA_00264	262	150	219	2	2	65
ABHD17B	HGLibA_00265	141	69	72	0	1	0
ABHD17B	HGLibA_00266	115	95	15	0	0	0
ABHD17B	HGLibA_00267	132	250	198	3	1	0
ABHD17C	HGLibA_00268	115	121	33	0	0	528
ABHD17C	HGLibA_00269	197	113	185	3	1	0
ABHD17C	HGLibA_00270	40	133	33	2	0	0
ABHD2	HGLibA_00271	110	29	96	0	0	1
ABHD2	HGLibA_00272	494	585	263	2	184	92
ABHD2	HGLibA_00273	261	85	100	0	0	1
ABHD3	HGLibA_00274	397	203	122	1	1	0
ABHD3	HGLibA_00275	461	210	244	1	104	0
ABHD3	HGLibA_00276	59	454	125	2	0	0
ABHD4	HGLibA_00277	264	100	304	3	1	0
ABHD4	HGLibA_00278	327	64	155	3	3	1
ABHD4	HGLibA_00279	406	288	252	4	2	0
ABHD5	HGLibA_00280	114	142	0	2	0	0
ABHD5	HGLibA_00281	207	91	167	2	1	0
ABHD5	HGLibA_00282	212	142	55	1	0	0
ABHD6	HGLibA_00283	127	66	171	2	0	0
ABHD6	HGLibA_00284	73	42	109	0	0	1
ABHD6	HGLibA_00285	165	94	194	0	0	1
ABHD8	HGLibA_00286	371	259	370	3	0	0
ABHD8	HGLibA_00287	145	52	166	1	0	0
ABHD8	HGLibA_00288	229	182	64	2	0	0
ABI1	HGLibA_00289	303	71	144	0	1	0
ABI1	HGLibA_00290	435	364	306	38	1	0
ABI1	HGLibA_00291	311	299	187	125	106	0
ABI2	HGLibA_00292	168	98	134	0	1	0
ABI2	HGLibA_00293	292	249	177	0	1	0
ABI2	HGLibA_00294	39	45	222	0	1	0
ABI3	HGLibA_00295	41	0	69	1	0	0
ABI3	HGLibA_00296	263	73	162	1	0	0
ABI3	HGLibA_00297	104	34	113	0	1	0
ABI3BP	HGLibA_00298	513	300	171	2	3	25
ABI3BP	HGLibA_00299	0	44	63	1	0	0
ABI3BP	HGLibA_00300	369	437	189	5	4	0
ABL1	HGLibA_00301	263	56	81	0	0	253
ABL1	HGLibA_00302	714	437	225	5	5	0
ABL1	HGLibA_00303	194	142	90	2	1	0
ABL2	HGLibA_00304	266	203	130	165	0	0
ABL2	HGLibA_00305	299	149	154	0	1	0
ABL2	HGLibA_00306	430	853	863	4	109	121
ABLIM1	HGLibA_00307	249	45	77	0	0	74
ABLIM1	HGLibA_00308	154	320	177	2	2	0
ABLIM1	HGLibA_00309	402	291	191	1	1	0
ABLIM2	HGLibA_00310	528	310	107	4	103	0
ABLIM2	HGLibA_00311	164	214	29	0	1	0
ABLIM2	HGLibA_00312	189	117	304	0	0	0
ABLIM3	HGLibA_00313	234	72	162	0	1	0
ABLIM3	HGLibA_00314	67	145	26	2	0	0
ABLIM3	HGLibA_00315	241	185	111	1	0	1
ABO	HGLibA_00316	145	121	69	0	0	0
ABO	HGLibA_00317	44	119	0	1	0	0
ABO	HGLibA_00318	339	133	160	1	0	0
ABP1	HGLibA_00319	99	148	101	2	0	0
ABP1	HGLibA_00320	353	140	282	0	0	0
ABP1	HGLibA_00321	590	356	135	2	2	21
ABR	HGLibA_00322	69	37	215	0	0	0
ABR	HGLibA_00323	109	135	144	1	0	0
ABR	HGLibA_00324	300	117	162	3	381	0
ABRA	HGLibA_00325	281	263	268	3	352	198
ABRA	HGLibA_00326	347	60	112	0	1	1
ABRA	HGLibA_00327	465	337	49	11	707	0
ABRACL	HGLibA_00328	333	103	90	4	1	0
ABRACL	HGLibA_00329	115	86	97	0	0	1
ABRACL	HGLibA_00330	120	102	181	0	4	0
ABT1	HGLibA_00331	153	262	248	3	0	52
ABT1	HGLibA_00332	6	86	198	0	0	1
ABT1	HGLibA_00333	306	294	218	3	0	60
ABTB1	HGLibA_00334	57	180	48	0	0	0
ABTB1	HGLibA_00335	257	158	158	2	0	77
ABTB1	HGLibA_00336	509	159	385	3	0	83
ABTB2	HGLibA_00337	204	232	27	0	1	0
ABTB2	HGLibA_00338	401	350	255	1	1	0
ABTB2	HGLibA_00339	394	240	198	0	1	0
ACAA1	HGLibA_00340	247	144	108	2	1	0
ACAA1	HGLibA_00341	64	59	58	31	5901	0
ACAA1	HGLibA_00342	299	251	248	4	1	0
ACAA2	HGLibA_00343	0	13	89	0	0	1
ACAA2	HGLibA_00344	163	114	109	2	3	0
ACAA2	HGLibA_00345	55	215	160	1	0	0
ACACA	HGLibA_00346	378	349	152	5	0	0
ACACA	HGLibA_00347	343	193	191	2	1	65
ACACA	HGLibA_00348	64	198	78	2	0	0
ACACB	HGLibA_00349	288	278	166	2	0	0
ACACB	HGLibA_00350	204	124	60	2	0	0
ACACB	HGLibA_00351	600	212	219	0	1	1
ACAD10	HGLibA_00352	195	53	300	1	0	1
ACAD10	HGLibA_00353	134	23	115	0	0	0
ACAD10	HGLibA_00354	100	114	96	0	63	0
ACAD11	HGLibA_00355	195	145	98	1	0	0
ACAD11	HGLibA_00356	114	29	258	0	0	0
ACAD11	HGLibA_00357	354	229	214	1	1	0
ACAD8	HGLibA_00358	144	72	27	1	0	0
ACAD8	HGLibA_00359	162	85	207	1	0	0
ACAD8	HGLibA_00360	0	243	184	0	2	2
ACAD9	HGLibA_00361	401	127	260	1	1	0
ACAD9	HGLibA_00362	356	172	166	2	0	56
ACAD9	HGLibA_00363	110	115	73	2	1	0
ACADL	HGLibA_00364	328	221	125	3	1	0
ACADL	HGLibA_00365	55	33	27	0	0	0
ACADL	HGLibA_00366	163	104	190	2	0	0
ACADM	HGLibA_00367	165	98	173	3	1	0
ACADM	HGLibA_00368	104	131	135	0	0	0
ACADM	HGLibA_00369	599	74	233	1	3	1
ACADS	HGLibA_00370	38	1	150	0	0	0
ACADS	HGLibA_00371	348	297	150	1	5	0
ACADS	HGLibA_00372	1094	312	50	2	0	0
ACADSB	HGLibA_00373	342	167	138	0	4	0
ACADSB	HGLibA_00374	171	227	94	2	2	1
ACADSB	HGLibA_00375	106	254	164	1	1	0
ACADVL	HGLibA_00376	1	36	32	0	0	0
ACADVL	HGLibA_00377	158	48	2	0	1	0
ACADVL	HGLibA_00378	48	76	43	1	0	0
ACAN	HGLibA_00379	158	51	84	1	0	0
ACAN	HGLibA_00380	558	149	108	1	1	0
ACAN	HGLibA_00381	173	233	167	0	0	416
ACAP1	HGLibA_00382	543	480	180	7	1	47
ACAP1	HGLibA_00383	90	80	32	1	0	1
ACAP1	HGLibA_00384	0	191	74	1	0	0
ACAP2	HGLibA_00385	753	422	374	2	1	2
ACAP2	HGLibA_00386	49	111	124	1	1	0
ACAP2	HGLibA_00387	380	510	383	6	2	0
ACAP3	HGLibA_00388	155	70	76	2	2	0
ACAP3	HGLibA_00389	223	266	385	0	2	0
ACAP3	HGLibA_00390	637	222	163	3	0	15
ACAT1	HGLibA_00391	399	295	592	2	89	1
ACAT1	HGLibA_00392	219	327	223	4	1	0
ACAT1	HGLibA_00393	215	102	167	2	1	0
ACAT2	HGLibA_00394	375	198	137	1	2	0
ACAT2	HGLibA_00395	278	365	178	0	4	0
ACAT2	HGLibA_00396	952	399	157	35	2	0
ACBD3	HGLibA_00397	305	190	195	2	2	0
ACBD3	HGLibA_00398	0	0	188	0	0	0
ACBD3	HGLibA_00399	30	5	136	0	0	0
ACBD4	HGLibA_00400	234	80	226	0	0	0
ACBD4	HGLibA_00401	66	122	151	2	1	0
ACBD4	HGLibA_00402	206	192	1	2	1	0
ACBD5	HGLibA_00403	337	231	199	0	4	1
ACBD5	HGLibA_00404	152	406	411	2	1	1
ACBD5	HGLibA_00405	219	156	144	2	0	0
ACBD6	HGLibA_00406	85	40	51	1	0	0
ACBD6	HGLibA_00407	100	120	1	0	0	4
ACBD6	HGLibA_00408	0	21	1	0	0	0
ACBD7	HGLibA_00409	248	185	205	1	2	0
ACBD7	HGLibA_00410	227	256	298	0	1	1
ACBD7	HGLibA_00411	242	356	338	3	2	0
ACCS	HGLibA_00412	108	68	45	1	0	0
ACCS	HGLibA_00413	438	388	303	5	1	0
ACCS	HGLibA_00414	297	199	233	3	1	0
ACCSL	HGLibA_00415	353	449	154	2	1	1
ACCSL	HGLibA_00416	137	82	115	8	741	0
ACCSL	HGLibA_00417	71	46	41	1	0	0
ACD	HGLibA_00418	352	97	0	1	3	55
ACD	HGLibA_00419	860	225	219	3	2	0
ACD	HGLibA_00420	50	16	85	0	0	43
ACE	HGLibA_00421	119	31	0	1	0	0
ACE	HGLibA_00422	126	114	146	1	1	0
ACE	HGLibA_00423	165	257	181	37384	49	0
ACE2	HGLibA_00424	63	119	20	0	0	53
ACE2	HGLibA_00425	506	129	161	1	1	47
ACE2	HGLibA_00426	430	432	305	2	1	2
ACER1	HGLibA_00427	221	311	407	6	1	1
ACER1	HGLibA_00428	209	75	129	0	0	0
ACER1	HGLibA_00429	343	135	96	0	1	0
ACER2	HGLibA_00430	150	134	55	4	138	0
ACER2	HGLibA_00431	36	20	12	1	0	0
ACER2	HGLibA_00432	532	170	136	2	1	1199
ACER3	HGLibA_00433	170	151	64	2	1	1
ACER3	HGLibA_00434	265	219	247	2	77	0
ACER3	HGLibA_00435	20	183	144	1	0	1
ACHE	HGLibA_00436	144	128	97	0	0	0
ACHE	HGLibA_00437	129	153	117	3	0	0
ACHE	HGLibA_00438	266	220	262	4	1	511
ACIN1	HGLibA_00439	305	174	346	1	1	0
ACIN1	HGLibA_00440	226	135	111	1	1	0
ACIN1	HGLibA_00441	119	186	191	1	0	0
ACKR2	HGLibA_00442	385	318	194	1	3	4123
ACKR2	HGLibA_00443	372	315	157	5	0	0
ACKR2	HGLibA_00444	572	198	255	1	2	0
ACKR3	HGLibA_00445	390	313	183	11227	32	54
ACKR3	HGLibA_00446	28	31	61	0	0	0
ACKR3	HGLibA_00447	317	222	123	3	0	0
ACKR4	HGLibA_00448	249	42	117	0	1	0
ACKR4	HGLibA_00449	118	133	217	1	84	2
ACKR4	HGLibA_00450	314	263	57	5	0	0
ACLY	HGLibA_00451	87	34	78	1	1	0
ACLY	HGLibA_00452	162	82	194	1	0	0
ACLY	HGLibA_00453	320	310	150	2	0	0
ACMSD	HGLibA_00454	235	27	53	2	0	0
ACMSD	HGLibA_00455	358	165	55	4	1	0
ACMSD	HGLibA_00456	105	80	152	2	0	0
ACN9	HGLibA_00457	354	61	216	1	1	0
ACN9	HGLibA_00458	343	93	98	1	0	0
ACN9	HGLibA_00459	1	31	60	0	0	0
ACO1	HGLibA_00460	88	29	16	1	1	0
ACO1	HGLibA_00461	0	117	21	0	0	0
ACO1	HGLibA_00462	445	256	321	3	4	0
ACO2	HGLibA_00463	191	173	143	2	0	0
ACO2	HGLibA_00464	80	107	208	1	1	0
ACO2	HGLibA_00465	106	160	0	0	1	56
ACOT1	HGLibA_00466	368	417	253	4	2	2
ACOT1	HGLibA_00467	481	372	323	3	4	90
ACOT1	HGLibA_00468	204	220	93	3474	7	0
ACOT11	HGLibA_00469	101	122	68	1	1	0
ACOT11	HGLibA_00470	143	132	41	0	0	0
ACOT11	HGLibA_00471	51	298	305	10	1509	0
ACOT12	HGLibA_00472	190	143	117	2	0	0
ACOT12	HGLibA_00473	105	43	34	1	0	0
ACOT12	HGLibA_00474	65	61	0	1	0	0
ACOT13	HGLibA_00475	42	19	26	0	0	0
ACOT13	HGLibA_00476	79	137	181	0	1	0
ACOT13	HGLibA_00477	248	46	123	0	0	0
ACOT2	HGLibA_00478	38	111	0	4	0	46
ACOT2	HGLibA_00479	272	187	123	0	1	0
ACOT2	HGLibA_00480	321	116	251	25	0	0
ACOT4	HGLibA_00481	46	36	0	0	0	0
ACOT4	HGLibA_00482	128	63	0	1	0	0
ACOT4	HGLibA_00483	156	45	13	1	0	0
ACOT6	HGLibA_00484	362	457	497	1	3	40
ACOT6	HGLibA_00485	178	135	57	1	1	0
ACOT6	HGLibA_00486	189	8	43	0	0	0
ACOT7	HGLibA_00487	325	131	100	0	0	0
ACOT7	HGLibA_00488	283	167	110	2	1	0
ACOT7	HGLibA_00489	339	160	117	3	1	65
ACOT8	HGLibA_00490	26	343	2	2	1	0
ACOT8	HGLibA_00491	1	48	0	0	0	0
ACOT8	HGLibA_00492	498	430	557	4	2	1
ACOT9	HGLibA_00493	252	254	197	3	0	0
ACOT9	HGLibA_00494	99	60	108	0	0	0
ACOT9	HGLibA_00495	184	64	28	1	0	0
ACOX1	HGLibA_00496	98	69	92	0	0	0
ACOX1	HGLibA_00497	262	82	110	1	3	1
ACOX1	HGLibA_00498	0	39	0	0	0	0
ACOX2	HGLibA_00499	100	210	125	1	0	0
ACOX2	HGLibA_00500	219	221	82	3	0	0
ACOX2	HGLibA_00501	216	230	171	0	0	62
ACOX3	HGLibA_00502	570	82	182	15	1997	0
ACOX3	HGLibA_00503	99	205	31	3	0	0
ACOX3	HGLibA_00504	1	109	9	0	0	0
ACOXL	HGLibA_00505	164	305	83	1	66	0
ACOXL	HGLibA_00506	101	94	156	1	0	0
ACOXL	HGLibA_00507	215	179	214	1	0	0
ACP1	HGLibA_00508	161	12	91	0	1	0
ACP1	HGLibA_00509	91	183	218	0	1	0
ACP1	HGLibA_00510	249	260	181	1	1	0
ACP2	HGLibA_00511	121	212	96	1	2	0
ACP2	HGLibA_00512	351	384	186	3	4	0
ACP2	HGLibA_00513	120	78	2	1	0	0
ACP5	HGLibA_00514	11	76	50	0	0	0
ACP5	HGLibA_00515	166	157	87	0	0	0
ACP5	HGLibA_00516	251	92	51	4	0	0
ACP6	HGLibA_00517	304	258	237	5	0	1
ACP6	HGLibA_00518	175	193	121	4	2	0
ACP6	HGLibA_00519	446	334	401	4	15	1
ACPL2	HGLibA_00520	188	51	66	2	1	0
ACPL2	HGLibA_00521	432	257	146	2	3	0
ACPL2	HGLibA_00522	36	202	97	2	164	0
ACPP	HGLibA_00523	362	271	88	3	2	0
ACPP	HGLibA_00524	0	44	96	0	0	0
ACPP	HGLibA_00525	1087	867	359	2218	209220	1777
ACPT	HGLibA_00526	298	139	224	2	0	0
ACPT	HGLibA_00527	53	41	139	1	0	0
ACPT	HGLibA_00528	35	99	109	3	12	0
ACR	HGLibA_00529	167	139	119	1	1	1
ACR	HGLibA_00530	332	216	127	3	1	1
ACR	HGLibA_00531	229	91	191	3	0	0
ACRBP	HGLibA_00532	287	169	183	1	1	0
ACRBP	HGLibA_00533	202	227	97	1	1	0
ACRBP	HGLibA_00534	0	4	0	0	0	0
ACRC	HGLibA_00535	98	371	28	2	4	0
ACRC	HGLibA_00536	48	0	0	0	0	0
ACRC	HGLibA_00537	793	146	358	50	4	0
ACRV1	HGLibA_00538	296	223	161	2	2	0
ACRV1	HGLibA_00539	29	51	0	1	1	0
ACRV1	HGLibA_00540	498	165	220	3	799	512
ACSBG1	HGLibA_00541	208	140	104	0	1	0
ACSBG1	HGLibA_00542	477	205	189	3	1	1
ACSBG1	HGLibA_00543	524	179	482	4	0	0
ACSBG2	HGLibA_00544	457	296	401	3	2	2
ACSBG2	HGLibA_00545	208	405	236	3	2	0
ACSBG2	HGLibA_00546	143	12	66	0	0	0
ACSF2	HGLibA_00547	89	146	40	0	0	0
ACSF2	HGLibA_00548	242	49	204	0	0	0
ACSF2	HGLibA_00549	57	63	76	0	0	0
ACSF3	HGLibA_00550	86	82	97	0	0	0
ACSF3	HGLibA_00551	405	268	297	1	1	51
ACSF3	HGLibA_00552	52	122	120	0	0	0
ACSL1	HGLibA_00553	118	172	423	0	1	0
ACSL1	HGLibA_00554	674	215	294	3	4	0
ACSL1	HGLibA_00555	388	318	306	2	8	5
ACSL3	HGLibA_00556	7	15	103	0	0	107
ACSL3	HGLibA_00557	20	96	56	1	0	0
ACSL3	HGLibA_00558	82	138	36	3	582	0
ACSL4	HGLibA_00559	113	60	51	7	612	0
ACSL4	HGLibA_00560	107	81	7	3	342	0
ACSL4	HGLibA_00561	564	169	351	1	71	0
ACSL5	HGLibA_00562	460	466	194	2	2	1168
ACSL5	HGLibA_00563	88	89	54	1	0	0
ACSL5	HGLibA_00564	527	312	450	4	1	0
ACSL6	HGLibA_00565	435	355	19	4	1008	0
ACSL6	HGLibA_00566	188	134	0	2	2	0
ACSL6	HGLibA_00567	156	109	174	3	1	35
ACSM1	HGLibA_00568	304	191	147	2	0	0
ACSM1	HGLibA_00569	163	210	89	2	1	0
ACSM1	HGLibA_00570	48	38	27	0	0	0
ACSM2A	HGLibA_00571	264	209	212	2	1	0
ACSM2A	HGLibA_00572	176	295	184	2	1	364
ACSM2A	HGLibA_00573	392	224	61	0	1	78
ACSM2B	HGLibA_00574	194	271	150	2	0	1
ACSM2B	HGLibA_00575	492	268	212	4	1	0
ACSM2B	HGLibA_00576	166	44	116	0	0	0
ACSM3	HGLibA_00577	335	85	70	1	0	0
ACSM3	HGLibA_00578	527	179	223	1	2	0
ACSM3	HGLibA_00579	228	258	119	1	4	0
ACSM4	HGLibA_00580	504	169	72	5	1	0
ACSM4	HGLibA_00581	281	138	129	1	2	1
ACSM4	HGLibA_00582	773	272	175	1	1	0
ACSM5	HGLibA_00583	62	107	61	0	0	0
ACSM5	HGLibA_00584	762	285	179	5	31	1
ACSM5	HGLibA_00585	58	102	62	1289	4	2
ACSS1	HGLibA_00586	252	187	132	1	0	0
ACSS1	HGLibA_00587	324	155	107	2	1	0
ACSS1	HGLibA_00588	0	40	119	0	0	0
ACSS2	HGLibA_00589	239	182	324	1	1	0
ACSS2	HGLibA_00590	392	332	297	4	2	0
ACSS2	HGLibA_00591	285	107	83	0	0	0
ACSS3	HGLibA_00592	286	291	78	0	0	0
ACSS3	HGLibA_00593	0	48	0	1	0	0
ACSS3	HGLibA_00594	62	201	60	0	0	0
ACTA1	HGLibA_00595	279	311	335	2	0	1
ACTA1	HGLibA_00596	448	224	77	1	3	0
ACTA1	HGLibA_00597	364	312	163	1	1	1
ACTA2	HGLibA_00598	243	193	270	1	4	1
ACTA2	HGLibA_00599	122	75	47	1	0	230
ACTA2	HGLibA_00600	61	25	0	0	0	0
ACTB	HGLibA_00601	0	50	114	0	1	0
ACTB	HGLibA_00602	49	15	19	1	0	52
ACTB	HGLibA_00603	486	650	221	6	0	0
ACTBL2	HGLibA_00604	489	155	148	1	1	0
ACTBL2	HGLibA_00605	316	164	328	4	2	0
ACTBL2	HGLibA_00606	711	640	634	5	107	1
ACTC1	HGLibA_00607	65	166	175	4	0	0
ACTC1	HGLibA_00608	199	78	194	1	0	0
ACTC1	HGLibA_00609	74	105	0	0	1	0
ACTG1	HGLibA_00610	109	77	128	0	1	2
ACTG1	HGLibA_00611	679	365	238	153	2	0
ACTG1	HGLibA_00612	222	0	0	1	1	0
ACTG2	HGLibA_00613	409	362	253	0	2	286
ACTG2	HGLibA_00614	308	140	99	0	1	0
ACTG2	HGLibA_00615	88	210	0	2	0	0
ACTL10	HGLibA_00616	85	249	213	1	2	0
ACTL10	HGLibA_00617	39	27	48	0	0	0
ACTL10	HGLibA_00618	507	276	354	2	45	0
ACTL6A	HGLibA_00619	258	17	44	1	1	79
ACTL6A	HGLibA_00620	236	229	127	2	0	0
ACTL6A	HGLibA_00621	308	246	340	3	1	0
ACTL6B	HGLibA_00622	73	138	44	1	0	0
ACTL6B	HGLibA_00623	583	195	261	0	67	1
ACTL6B	HGLibA_00624	326	148	76	1	0	1
ACTL7A	HGLibA_00625	228	295	183	1	1	0
ACTL7A	HGLibA_00626	283	367	284	0	0	4797
ACTL7A	HGLibA_00627	193	288	137	4	0	12274
ACTL7B	HGLibA_00628	437	89	201	2	2	0
ACTL7B	HGLibA_00629	435	250	160	3	720	24
ACTL7B	HGLibA_00630	58	92	152	0	2	1
ACTL8	HGLibA_00631	288	196	211	1	3	0
ACTL8	HGLibA_00632	193	202	176	1	2	52
ACTL8	HGLibA_00633	0	0	0	0	0	0
ACTL9	HGLibA_00634	213	92	165	1	1	0
ACTL9	HGLibA_00635	1	48	32	1	0	0
ACTL9	HGLibA_00636	109	68	0	0	0	0
ACTN1	HGLibA_00637	444	164	97	1	0	105
ACTN1	HGLibA_00638	146	307	295	21	1	43
ACTN1	HGLibA_00639	51	131	157	0	0	1
ACTN2	HGLibA_00640	299	146	135	1	2	0
ACTN2	HGLibA_00641	47	52	61	1	0	0
ACTN2	HGLibA_00642	778	323	368	0	2	272
ACTN4	HGLibA_00643	240	182	246	0	1	0
ACTN4	HGLibA_00644	121	90	158	0	0	0
ACTN4	HGLibA_00645	77	50	41	0	0	0
ACTR10	HGLibA_00646	203	100	0	0	2	0
ACTR10	HGLibA_00647	148	310	115	0	2	0
ACTR10	HGLibA_00648	0	0	79	0	0	0
ACTR1A	HGLibA_00649	160	253	178	1	1	575
ACTR1A	HGLibA_00650	122	213	297	2	1	1
ACTR1A	HGLibA_00651	259	172	207	0	0	1
ACTR1B	HGLibA_00652	68	129	35	0	0	0
ACTR1B	HGLibA_00653	77	172	181	0	0	0
ACTR1B	HGLibA_00654	0	1	0	0	0	4
ACTR2	HGLibA_00655	52	54	68	1	54	0
ACTR2	HGLibA_00656	233	136	142	0	0	0
ACTR2	HGLibA_00657	295	2	25	0	0	0
ACTR3	HGLibA_00658	215	98	52	3	0	0
ACTR3	HGLibA_00659	196	151	220	38	0	0
ACTR3	HGLibA_00660	369	268	121	3	0	0
ACTR3B	HGLibA_00661	412	171	149	1	1	0
ACTR3B	HGLibA_00662	355	38	181	1	0	0
ACTR3B	HGLibA_00663	962	487	453	10	4	2
ACTR3C	HGLibA_00664	443	142	197	0	0	36
ACTR3C	HGLibA_00665	666	500	358	5	0	0
ACTR3C	HGLibA_00666	119	73	181	0	0	0
ACTR5	HGLibA_00667	354	259	106	4	0	881
ACTR5	HGLibA_00668	203	155	172	2	0	0
ACTR5	HGLibA_00669	219	171	119	2	0	0
ACTR6	HGLibA_00670	175	104	100	0	0	0
ACTR6	HGLibA_00671	213	162	27	0	1	0
ACTR6	HGLibA_00672	98	150	325	2	0	0
ACTR8	HGLibA_00673	67	56	53	0	0	0
ACTR8	HGLibA_00674	414	359	158	4	1	0
ACTR8	HGLibA_00675	145	225	70	0	51	0
ACTRT1	HGLibA_00676	68	63	20	0	0	0
ACTRT1	HGLibA_00677	49	101	99	0	0	0
ACTRT1	HGLibA_00678	424	123	191	2	2	1
ACTRT2	HGLibA_00679	53	52	1	0	1	0
ACTRT2	HGLibA_00680	38	205	277	0	0	0
ACTRT2	HGLibA_00681	268	381	265	4	0	1
ACTRT3	HGLibA_00682	53	239	99	1	0	0
ACTRT3	HGLibA_00683	0	0	0	0	0	0
ACTRT3	HGLibA_00684	148	237	122	2	1	123
ACVR1	HGLibA_00685	503	472	474	4	1	1
ACVR1	HGLibA_00686	646	203	155	4	1	0
ACVR1	HGLibA_00687	250	110	85	24	1	0
ACVR1B	HGLibA_00688	335	277	168	1	2	0
ACVR1B	HGLibA_00689	786	165	32	2	3	1
ACVR1B	HGLibA_00690	65	71	130	1	0	0
ACVR1C	HGLibA_00691	399	298	112	4	2	0
ACVR1C	HGLibA_00692	537	256	322	3	2	0
ACVR1C	HGLibA_00693	260	94	140	0	0	0
ACVR2A	HGLibA_00694	433	346	179	4	1	0
ACVR2A	HGLibA_00695	211	174	230	3	1	0
ACVR2A	HGLibA_00696	139	150	198	4	1	0
ACVR2B	HGLibA_00697	0	0	0	0	0	0
ACVR2B	HGLibA_00698	240	49	135	0	0	0
ACVR2B	HGLibA_00699	148	233	163	0	3	2
ACVRL1	HGLibA_00700	162	124	176	1	2	1
ACVRL1	HGLibA_00701	264	452	345	1	0	1
ACVRL1	HGLibA_00702	174	102	42	0	0	0
ACY1	HGLibA_00703	42	101	84	1	0	0
ACY1	HGLibA_00704	75	76	34	0	1	0
ACY1	HGLibA_00705	379	26	78	2	1	0
ACY3	HGLibA_00706	143	155	106	2	0	0
ACY3	HGLibA_00707	124	105	93	0	53	0
ACY3	HGLibA_00708	489	146	137	0	1	0
ACYP1	HGLibA_00709	217	129	90	1	1	0
ACYP1	HGLibA_00710	155	164	373	0	0	511
ACYP1	HGLibA_00711	522	238	195	161	438	1
ACYP2	HGLibA_00712	493	213	210	3	2	0
ACYP2	HGLibA_00713	459	39	0	1	1	0
ACYP2	HGLibA_00714	111	140	25	0	0	0
ADA	HGLibA_00715	264	147	52	1	2	0
ADA	HGLibA_00716	297	607	149	5	1	71
ADA	HGLibA_00717	119	47	21	1	0	0
ADAD1	HGLibA_00718	488	90	238	3	135	0
ADAD1	HGLibA_00719	255	152	113	2	0	0
ADAD1	HGLibA_00720	108	43	17	1	0	48
ADAD2	HGLibA_00721	81	138	61	0	0	0
ADAD2	HGLibA_00722	263	187	240	2	0	0
ADAD2	HGLibA_00723	159	76	86	0	0	0
ADAL	HGLibA_00724	168	354	214	2	2	1
ADAL	HGLibA_00725	246	168	199	3	1	0
ADAL	HGLibA_00726	145	284	154	4	1	0
ADAM10	HGLibA_00727	32	29	23	0	0	0
ADAM10	HGLibA_00728	247	74	65	0	2	0
ADAM10	HGLibA_00729	75	132	286	0	1	0
ADAM11	HGLibA_00730	196	91	133	1	0	0
ADAM11	HGLibA_00731	276	185	107	1	0	1
ADAM11	HGLibA_00732	186	165	69	4	40	0
ADAM12	HGLibA_00733	339	306	276	1	1	0
ADAM12	HGLibA_00734	353	122	167	2	1	54
ADAM12	HGLibA_00735	221	149	78	1	0	0
ADAM15	HGLibA_00736	142	35	0	3	0	0
ADAM15	HGLibA_00737	64	140	117	1	2	0
ADAM15	HGLibA_00738	29	105	120	1	1	0
ADAM17	HGLibA_00739	313	336	220	2	1	1
ADAM17	HGLibA_00740	305	207	171	2	1	1
ADAM17	HGLibA_00741	112	280	335	4	0	21183
ADAM18	HGLibA_00742	337	250	338	1	2	0
ADAM18	HGLibA_00743	145	137	411	2	0	1
ADAM18	HGLibA_00744	239	303	377	2	1	0
ADAM19	HGLibA_00745	459	217	117	0	0	0
ADAM19	HGLibA_00746	283	209	146	2	0	0
ADAM19	HGLibA_00747	65	50	106	0	0	0
ADAM2	HGLibA_00748	9	122	0	2	2	0
ADAM2	HGLibA_00749	152	66	106	1	0	0
ADAM2	HGLibA_00750	47	0	37	0	0	38
ADAM20	HGLibA_00751	197	218	75	17	0	44
ADAM20	HGLibA_00752	0	88	2	0	1	0
ADAM20	HGLibA_00753	145	139	41	1	0	0
ADAM21	HGLibA_00754	154	48	85	159	0	0
ADAM21	HGLibA_00755	346	173	225	0	1	0
ADAM21	HGLibA_00756	130	100	75	0	0	0
ADAM22	HGLibA_00757	254	59	163	1	0	0
ADAM22	HGLibA_00758	149	125	204	3	0	0
ADAM22	HGLibA_00759	319	98	161	0	0	0
ADAM23	HGLibA_00760	23	0	0	0	0	0
ADAM23	HGLibA_00761	236	85	76	0	1	0
ADAM23	HGLibA_00762	161	162	272	1	48	1
ADAM28	HGLibA_00763	188	267	92	0	2	0
ADAM28	HGLibA_00764	374	191	202	0	18	0
ADAM28	HGLibA_00765	101	152	111	0	0	0
ADAM29	HGLibA_00766	185	33	147	1	2	1
ADAM29	HGLibA_00767	294	147	64	1	1	0
ADAM29	HGLibA_00768	2	194	176	2	0	0
ADAM30	HGLibA_00769	259	87	74	0	2	0
ADAM30	HGLibA_00770	342	58	97	1	0	0
ADAM30	HGLibA_00771	203	310	308	2	1	1
ADAM32	HGLibA_00772	176	284	158	2	2	0
ADAM32	HGLibA_00773	784	779	656	8	3	21
ADAM32	HGLibA_00774	491	266	211	0	47	1
ADAM33	HGLibA_00775	407	128	15	1	0	1
ADAM33	HGLibA_00776	570	220	205	4	94	0
ADAM33	HGLibA_00777	0	29	0	0	0	0
ADAM7	HGLibA_00778	44	264	146	1	14	53
ADAM7	HGLibA_00779	219	329	92	1	19	128
ADAM7	HGLibA_00780	82	51	80	0	1	0
ADAM8	HGLibA_00781	54	1	394	0	0	0
ADAM8	HGLibA_00782	65	84	24	0	0	0
ADAM8	HGLibA_00783	130	58	135	0	0	0
ADAM9	HGLibA_00784	64	87	36	2	0	0
ADAM9	HGLibA_00785	594	256	351	4	1	0
ADAM9	HGLibA_00786	132	166	143	1	0	0
ADAMDEC1	HGLibA_00787	61	233	220	2	0	84
ADAMDEC1	HGLibA_00788	155	109	18	1	0	0
ADAMDEC1	HGLibA_00789	112	219	82	2	1	0
ADAMTS1	HGLibA_00790	252	246	381	2	0	1
ADAMTS1	HGLibA_00791	469	274	305	5	1	1
ADAMTS1	HGLibA_00792	229	210	32	5	1	0
ADAMTS10	HGLibA_00793	31	104	167	0	0	3
ADAMTS10	HGLibA_00794	200	190	122	5	0	0
ADAMTS10	HGLibA_00795	545	225	0	164	1	0
ADAMTS12	HGLibA_00796	141	22	1	0	0	0
ADAMTS12	HGLibA_00797	341	113	129	2	1	0
ADAMTS12	HGLibA_00798	320	294	134	2	0	0
ADAMTS13	HGLibA_00799	181	212	105	1	1	0
ADAMTS13	HGLibA_00800	890	374	436	4	1	2
ADAMTS13	HGLibA_00801	429	144	228	2	2	0
ADAMTS14	HGLibA_00802	221	106	149	0	0	1
ADAMTS14	HGLibA_00803	176	195	62	0	0	0
ADAMTS14	HGLibA_00804	67	40	36	1	0	0
ADAMTS15	HGLibA_00805	344	97	64	1	2	0
ADAMTS15	HGLibA_00806	500	344	316	3	1	1
ADAMTS15	HGLibA_00807	0	38	25	0	0	0
ADAMTS16	HGLibA_00808	104	80	15	0	0	0
ADAMTS16	HGLibA_00809	142	82	151	1	39	1
ADAMTS16	HGLibA_00810	170	211	265	2	1	105
ADAMTS17	HGLibA_00811	171	145	108	1	1	0
ADAMTS17	HGLibA_00812	837	482	395	6	2	1
ADAMTS17	HGLibA_00813	68	0	0	1	0	0
ADAMTS18	HGLibA_00814	268	100	17	85	18436	335
ADAMTS18	HGLibA_00815	405	448	519	10	1392	36
ADAMTS18	HGLibA_00816	188	131	114	30	4279	301
ADAMTS19	HGLibA_00817	268	281	187	2	1	0
ADAMTS19	HGLibA_00818	250	249	283	0	2	0
ADAMTS19	HGLibA_00819	181	166	156	3	57	0
ADAMTS2	HGLibA_00820	21	95	1	1	2	0
ADAMTS2	HGLibA_00821	113	212	539	0	0	146
ADAMTS2	HGLibA_00822	212	303	112	2	1	0
ADAMTS20	HGLibA_00823	301	240	270	2	4	792
ADAMTS20	HGLibA_00824	104	86	33	0	0	1
ADAMTS20	HGLibA_00825	480	221	271	1	1	0
ADAMTS3	HGLibA_00826	392	230	131	1	4	0
ADAMTS3	HGLibA_00827	0	48	42	0	0	0
ADAMTS3	HGLibA_00828	10	113	309	1	0	0
ADAMTS4	HGLibA_00829	207	62	0	0	1	0
ADAMTS4	HGLibA_00830	401	243	253	3	4	0
ADAMTS4	HGLibA_00831	164	87	163	0	0	0
ADAMTS5	HGLibA_00832	96	104	64	0	0	0
ADAMTS5	HGLibA_00833	196	159	174	2	2	0
ADAMTS5	HGLibA_00834	244	306	266	1	3	0
ADAMTS6	HGLibA_00835	54	90	22	0	0	0
ADAMTS6	HGLibA_00836	76	0	90	0	0	1
ADAMTS6	HGLibA_00837	133	124	141	1	123	0
ADAMTS7	HGLibA_00838	48	124	146	1	0	3
ADAMTS7	HGLibA_00839	235	72	2	2	0	0
ADAMTS7	HGLibA_00840	61	0	0	1	0	0
ADAMTS8	HGLibA_00841	104	102	44	0	0	0
ADAMTS8	HGLibA_00842	943	648	564	9	80	0
ADAMTS8	HGLibA_00843	152	167	45	16	3348	1
ADAMTS9	HGLibA_00844	184	113	175	2	1	0
ADAMTS9	HGLibA_00845	75	198	315	1	1	1
ADAMTS9	HGLibA_00846	207	274	407	2	1	0
ADAMTSL1	HGLibA_00847	417	323	365	1	2	0
ADAMTSL1	HGLibA_00848	301	96	129	0	0	21
ADAMTSL1	HGLibA_00849	58	171	114	0	1	0
ADAMTSL2	HGLibA_00850	370	102	271	0	1	1
ADAMTSL2	HGLibA_00851	220	167	153	0	1	0
ADAMTSL2	HGLibA_00852	137	66	49	1	5	0
ADAMTSL3	HGLibA_00853	83	0	1	0	0	0
ADAMTSL3	HGLibA_00854	7	0	0	0	0	0
ADAMTSL3	HGLibA_00855	291	104	105	1	3	0
ADAMTSL4	HGLibA_00856	639	240	157	2	3	0
ADAMTSL4	HGLibA_00857	44	0	29	0	0	0
ADAMTSL4	HGLibA_00858	314	150	123	4	301	16
ADAMTSL5	HGLibA_00859	179	143	162	0	1	0
ADAMTSL5	HGLibA_00860	24	0	67	0	0	0
ADAMTSL5	HGLibA_00861	192	130	268	1	1	0
ADAP1	HGLibA_00862	49	76	43	1	0	0
ADAP1	HGLibA_00863	715	416	552	3	1	0
ADAP1	HGLibA_00864	215	206	103	0	3	0
ADAP2	HGLibA_00865	52	136	51	3	1	0
ADAP2	HGLibA_00866	125	216	310	0	1	0
ADAP2	HGLibA_00867	86	95	98	1	0	1
ADAR	HGLibA_00868	304	163	191	4	0	0
ADAR	HGLibA_00869	821	408	157	16	1717	45
ADAR	HGLibA_00870	530	260	371	0	1	0
ADARB1	HGLibA_00871	368	119	202	2	3	0
ADARB1	HGLibA_00872	169	73	182	0	0	0
ADARB1	HGLibA_00873	361	170	79	0	0	0
ADARB2	HGLibA_00874	0	19	139	0	0	0
ADARB2	HGLibA_00875	209	53	39	0	0	0
ADARB2	HGLibA_00876	146	224	167	5	0	0
ADAT1	HGLibA_00877	275	185	425	4	2	0
ADAT1	HGLibA_00878	163	276	240	1	11	1
ADAT1	HGLibA_00879	40	32	0	1	0	0
ADAT2	HGLibA_00880	4	181	35	2	53	0
ADAT2	HGLibA_00881	318	212	248	3	0	0
ADAT2	HGLibA_00882	72	148	26	0	0	44
ADAT3	HGLibA_00883	266	58	25	4	1	0
ADAT3	HGLibA_00884	31	88	101	0	1	0
ADAT3	HGLibA_00885	135	62	3	50	1	0
ADC	HGLibA_00886	426	142	26	25051	35	284
ADC	HGLibA_00887	378	318	210	6	1	0
ADC	HGLibA_00888	112	103	101	1	0	0
ADCK1	HGLibA_00889	491	203	335	2	1	67
ADCK1	HGLibA_00890	113	105	0	0	0	0
ADCK1	HGLibA_00891	480	128	142	2	1	0
ADCK2	HGLibA_00892	245	195	295	2	0	0
ADCK2	HGLibA_00893	306	158	151	0	0	0
ADCK2	HGLibA_00894	245	322	447	1	2	1
ADCK3	HGLibA_00895	121	155	134	1	310	0
ADCK3	HGLibA_00896	42	193	116	1	1	1
ADCK3	HGLibA_00897	204	83	22	1	0	0
ADCK4	HGLibA_00898	111	229	213	2	1	88
ADCK4	HGLibA_00899	308	143	300	0	2	0
ADCK4	HGLibA_00900	309	239	158	1	0	0
ADCK5	HGLibA_00901	152	248	159	3	0	0
ADCK5	HGLibA_00902	128	191	89	0	1	0
ADCK5	HGLibA_00903	306	142	122	1	1	0
ADCY1	HGLibA_00904	176	112	43	0	0	125
ADCY1	HGLibA_00905	1123	206	206	1	0	0
ADCY1	HGLibA_00906	96	101	154	3	1	0
ADCY10	HGLibA_00907	414	144	56	1	0	0
ADCY10	HGLibA_00908	108	26	43	0	0	0
ADCY10	HGLibA_00909	124	53	61	4585	10	0
ADCY2	HGLibA_00910	428	345	210	1	0	0
ADCY2	HGLibA_00911	468	443	103	3	3	0
ADCY2	HGLibA_00912	305	89	71	1	1	0
ADCY3	HGLibA_00913	1	141	47	5	115	0
ADCY3	HGLibA_00914	617	446	193	1	4	1
ADCY3	HGLibA_00915	144	182	0	0	0	0
ADCY4	HGLibA_00916	60	87	43	2	0	0
ADCY4	HGLibA_00917	0	0	38	0	0	0
ADCY4	HGLibA_00918	148	198	210	2	1	0
ADCY5	HGLibA_00919	0	65	66	0	0	0
ADCY5	HGLibA_00920	750	291	213	2	3	3
ADCY5	HGLibA_00921	496	86	54	0	3	1
ADCY6	HGLibA_00922	251	160	232	5	0	126
ADCY6	HGLibA_00923	328	110	63	2	1	0
ADCY6	HGLibA_00924	478	190	78	1	3	0
ADCY7	HGLibA_00925	63	96	55	0	0	0
ADCY7	HGLibA_00926	52	50	4	0	0	0
ADCY7	HGLibA_00927	237	92	106	1	0	0
ADCY8	HGLibA_00928	501	485	230	6	6	0
ADCY8	HGLibA_00929	383	134	353	19	3078	0
ADCY8	HGLibA_00930	149	135	103	1	1	1
ADCY9	HGLibA_00931	264	113	70	1	1	0
ADCY9	HGLibA_00932	749	393	501	2	2	1
ADCY9	HGLibA_00933	77	229	310	3	1	644
ADCYAP1	HGLibA_00934	198	81	80	1	1	0
ADCYAP1	HGLibA_00935	560	232	197	2	2	0
ADCYAP1	HGLibA_00936	241	70	104	0	2	1
ADCYAP1R1	HGLibA_00937	287	202	0	1	0	0
ADCYAP1R1	HGLibA_00938	0	11	42	0	0	1
ADCYAP1R1	HGLibA_00939	57	139	225	0	0	0
ADD1	HGLibA_00940	594	342	190	2	3	0
ADD1	HGLibA_00941	253	507	279	3	1	0
ADD1	HGLibA_00942	480	164	124	30	2	0
ADD2	HGLibA_00943	417	246	339	3	2	1
ADD2	HGLibA_00944	181	67	376	2	2	0
ADD2	HGLibA_00945	355	360	226	4	3	0
ADD3	HGLibA_00946	425	237	200	36	1637	0
ADD3	HGLibA_00947	506	307	395	0	0	1
ADD3	HGLibA_00948	87	44	25	0	0	0
ADH1A	HGLibA_00949	147	255	136	1113	0	0
ADH1A	HGLibA_00950	298	110	37	0	4	0
ADH1A	HGLibA_00951	455	281	315	2	1	0
ADH1B	HGLibA_00952	670	567	402	5	4	1
ADH1B	HGLibA_00953	211	325	188	4	0	0
ADH1B	HGLibA_00954	527	221	216	2	2	0
ADH4	HGLibA_00955	139	207	189	0	1	1
ADH4	HGLibA_00956	337	224	400	1	1	861
ADH4	HGLibA_00957	202	121	113	0	1	0
ADH5	HGLibA_00958	356	157	322	2	2	4
ADH5	HGLibA_00959	172	70	0	0	0	0
ADH5	HGLibA_00960	191	283	274	2	3	0
ADH6	HGLibA_00961	105	15	68	0	0	0
ADH6	HGLibA_00962	77	124	311	1	0	0
ADH6	HGLibA_00963	2	109	55	0	60	0
ADH7	HGLibA_00964	361	245	72	3	0	0
ADH7	HGLibA_00965	287	87	68	1	0	0
ADH7	HGLibA_00966	160	155	48	0	0	0
ADHFE1	HGLibA_00967	78	120	69	1	0	0
ADHFE1	HGLibA_00968	444	180	204	3	191	0
ADHFE1	HGLibA_00969	68	43	23	0	0	0
ADI1	HGLibA_00970	322	88	223	0	1	0
ADI1	HGLibA_00971	265	312	525	1	0	1
ADI1	HGLibA_00972	247	188	72	2	0	0
ADIG	HGLibA_00973	456	212	134	5	41	0
ADIG	HGLibA_00974	111	74	123	2	0	0
ADIG	HGLibA_00975	275	185	203	2	4	0
ADIPOQ	HGLibA_00976	100	136	233	0	1	0
ADIPOQ	HGLibA_00977	360	101	120	0	1	0
ADIPOQ	HGLibA_00978	463	334	322	1	3	0
ADIPOR1	HGLibA_00979	186	99	109	0	0	1
ADIPOR1	HGLibA_00980	71	21	64	0	0	0
ADIPOR1	HGLibA_00981	104	102	22	1	0	71
ADIPOR2	HGLibA_00982	169	248	199	4	0	1
ADIPOR2	HGLibA_00983	578	526	339	2	2	187
ADIPOR2	HGLibA_00984	252	124	172	1	0	1
ADIRF	HGLibA_00985	131	75	73	1	1	0
ADIRF	HGLibA_00986	71	153	180	0	2	0
ADIRF	HGLibA_00987	382	289	163	3	2	0
ADK	HGLibA_00988	93	33	134	0	1	0
ADK	HGLibA_00989	186	159	128	2	0	0
ADK	HGLibA_00990	150	173	84	1	0	0
ADM	HGLibA_00991	224	105	237	2	1	0
ADM	HGLibA_00992	450	342	192	0	5	52
ADM	HGLibA_00993	120	54	208	1	1	0
ADM2	HGLibA_00994	320	334	33	6	876	0
ADM2	HGLibA_00995	0	0	0	0	0	0
ADM2	HGLibA_00996	89	106	80	0	0	0
ADM5	HGLibA_00997	91	99	229	1	0	0
ADM5	HGLibA_00998	406	354	134	4	2	1
ADM5	HGLibA_00999	77	0	1	0	0	0
ADNP	HGLibA_01000	0	0	0	0	0	0
ADNP	HGLibA_01001	229	182	198	1	0	0
ADNP	HGLibA_01002	152	92	130	0	1	0
ADNP2	HGLibA_01003	137	306	180	3	1	0
ADNP2	HGLibA_01004	0	22	33	0	0	0
ADNP2	HGLibA_01005	324	95	267	0	1	0
ADO	HGLibA_01006	102	46	0	0	1	0
ADO	HGLibA_01007	1	17	59	0	0	0
ADO	HGLibA_01008	0	0	34	0	0	0
ADORA1	HGLibA_01009	93	1	76	0	1	4
ADORA1	HGLibA_01010	116	252	43	29671	73	1
ADORA1	HGLibA_01011	450	336	116	1	1	1
ADORA2A	HGLibA_01012	43	82	40	0	0	0
ADORA2A	HGLibA_01013	279	96	1	0	0	0
ADORA2A	HGLibA_01014	328	128	173	3	1	1
ADORA2B	HGLibA_01015	251	232	210	1	0	27
ADORA2B	HGLibA_01016	45	56	199	0	1	62
ADORA2B	HGLibA_01017	109	192	49	1	0	0
ADORA3	HGLibA_01018	418	161	175	1	1	1
ADORA3	HGLibA_01019	9	71	50	1	0	0
ADORA3	HGLibA_01020	88	0	31	0	0	0
ADPGK	HGLibA_01021	374	257	118	1	1	0
ADPGK	HGLibA_01022	148	124	182	0	0	0
ADPGK	HGLibA_01023	498	363	141	10	1328	70
ADPRH	HGLibA_01024	80	38	1	0	0	0
ADPRH	HGLibA_01025	262	220	98	2	2	0
ADPRH	HGLibA_01026	12	27	1	0	0	0
ADPRHL1	HGLibA_01027	99	277	174	5	2	0
ADPRHL1	HGLibA_01028	301	92	149	5	0	0
ADPRHL1	HGLibA_01029	182	129	49	0	2	0
ADPRHL2	HGLibA_01030	178	236	267	1	0	1
ADPRHL2	HGLibA_01031	381	170	354	2	1	0
ADPRHL2	HGLibA_01032	485	336	68	2	0	0
ADPRM	HGLibA_01033	361	245	227	4	0	0
ADPRM	HGLibA_01034	38	126	38	0	0	0
ADPRM	HGLibA_01035	128	66	34	0	0	0
ADRA1A	HGLibA_01036	72	20	40	0	0	0
ADRA1A	HGLibA_01037	510	365	505	3	0	79
ADRA1A	HGLibA_01038	29	0	61	0	0	0
ADRA1B	HGLibA_01039	338	348	246	3	2	1054
ADRA1B	HGLibA_01040	57	60	0	1	0	0
ADRA1B	HGLibA_01041	219	93	67	2	1	0
ADRA1D	HGLibA_01042	145	206	168	3	2	0
ADRA1D	HGLibA_01043	224	204	91	2	2	0
ADRA1D	HGLibA_01044	104	266	49	1	16	1
ADRA2A	HGLibA_01045	62	37	45	4741	6	52
ADRA2A	HGLibA_01046	376	67	174	1	0	0
ADRA2A	HGLibA_01047	69	194	312	0	0	0
ADRA2B	HGLibA_01048	48	131	145	0	1	0
ADRA2B	HGLibA_01049	36	191	93	0	0	0
ADRA2B	HGLibA_01050	126	31	61	2	0	0
ADRA2C	HGLibA_01051	220	113	93	0	0	0
ADRA2C	HGLibA_01052	112	0	162	0	0	0
ADRA2C	HGLibA_01053	633	369	197	4	1	0
ADRB1	HGLibA_01054	592	351	313	3	2	49
ADRB1	HGLibA_01055	295	26	0	1	0	71
ADRB1	HGLibA_01056	128	201	123	0	1	0
ADRB2	HGLibA_01057	133	219	188	3	0	0
ADRB2	HGLibA_01058	466	201	312	2	1	0
ADRB2	HGLibA_01059	61	1	16	0	0	0
ADRB3	HGLibA_01060	158	158	209	0	0	1
ADRB3	HGLibA_01061	264	97	107	0	1	0
ADRB3	HGLibA_01062	84	12	92	0	71	0
ADRBK1	HGLibA_01063	326	386	197	4	0	0
ADRBK1	HGLibA_01064	478	189	91	1	0	84
ADRBK1	HGLibA_01065	186	106	81	4	1	1
ADRBK2	HGLibA_01066	99	39	46	0	0	65
ADRBK2	HGLibA_01067	233	0	190	0	0	0
ADRBK2	HGLibA_01068	444	93	91	0	0	0
ADRM1	HGLibA_01069	205	257	73	0	0	0
ADRM1	HGLibA_01070	251	413	194	147	3	45
ADRM1	HGLibA_01071	0	0	0	0	0	0
ADSL	HGLibA_01072	301	169	174	4	2	0
ADSL	HGLibA_01073	72	27	0	0	0	0
ADSL	HGLibA_01074	643	344	262	1	81	0
ADSS	HGLibA_01075	0	72	25	0	0	1437
ADSS	HGLibA_01076	190	81	263	3	2	0
ADSS	HGLibA_01077	293	116	121	1	0	0
ADSSL1	HGLibA_01078	124	22	139	1	0	0
ADSSL1	HGLibA_01079	421	586	299	5	4	60
ADSSL1	HGLibA_01080	577	158	146	1	0	0
ADTRP	HGLibA_01081	66	144	79	1	2	0
ADTRP	HGLibA_01082	95	302	355	1	1	0
ADTRP	HGLibA_01083	374	296	980	10884	13	3
AEBP1	HGLibA_01084	196	85	38	0	0	0
AEBP1	HGLibA_01085	189	41	103	1	0	0
AEBP1	HGLibA_01086	188	90	18	1	1	0
AEBP2	HGLibA_01087	391	353	229	3	2	0
AEBP2	HGLibA_01088	409	107	22	2	0	0
AEBP2	HGLibA_01089	64	0	117	0	0	1
AEN	HGLibA_01090	159	65	58	2	125	0
AEN	HGLibA_01091	184	70	132	1	0	0
AEN	HGLibA_01092	298	351	231	0	0	0
AES	HGLibA_01093	307	176	164	1	3	0
AES	HGLibA_01094	69	59	274	2	75	897
AES	HGLibA_01095	52	106	0	0	1	0
AFAP1	HGLibA_01096	312	204	123	25	0	0
AFAP1	HGLibA_01097	102	312	83	6811	10	0
AFAP1	HGLibA_01098	214	204	174	0	2	0
AFAP1L1	HGLibA_01099	262	139	118	0	1	0
AFAP1L1	HGLibA_01100	162	216	295	2	1	0
AFAP1L1	HGLibA_01101	262	159	126	0	0	0
AFAP1L2	HGLibA_01102	121	129	179	0	0	1
AFAP1L2	HGLibA_01103	96	165	217	0	1	0
AFAP1L2	HGLibA_01104	812	282	407	4	0	0
AFF1	HGLibA_01105	683	270	224	3	266	0
AFF1	HGLibA_01106	265	311	383	1	1	0
AFF1	HGLibA_01107	39	34	44	1	0	0
AFF2	HGLibA_01108	253	237	272	2	3	250
AFF2	HGLibA_01109	203	47	13	0	1	0
AFF2	HGLibA_01110	444	180	82	8	115	0
AFF3	HGLibA_01111	62	12	14	1	0	0
AFF3	HGLibA_01112	134	123	188	0	719	1
AFF3	HGLibA_01113	173	139	119	1	0	0
AFF4	HGLibA_01114	0	218	104	1	1	0
AFF4	HGLibA_01115	139	63	17	1	0	0
AFF4	HGLibA_01116	273	276	478	1	0	0
AFG3L2	HGLibA_01117	155	37	0	1	0	0
AFG3L2	HGLibA_01118	82	83	73	1	1	0
AFG3L2	HGLibA_01119	76	39	58	0	67	0
AFM	HGLibA_01120	323	209	100	4	0	0
AFM	HGLibA_01121	364	140	165	2	1	61
AFM	HGLibA_01122	366	76	43	2	0	0
AFMID	HGLibA_01123	95	121	37	1	1	0
AFMID	HGLibA_01124	78	214	245	1	0	1
AFMID	HGLibA_01125	178	77	155	1	1	0
AFP	HGLibA_01126	330	188	171	1	0	0
AFP	HGLibA_01127	461	494	99	1	3	134
AFP	HGLibA_01128	374	186	82	1	1	0
AFTPH	HGLibA_01129	143	187	250	1	0	0
AFTPH	HGLibA_01130	220	287	320	3	0	0
AFTPH	HGLibA_01131	324	233	406	0	4	0
AGA	HGLibA_01132	235	238	148	1	1	0
AGA	HGLibA_01133	549	257	353	2	1	2
AGA	HGLibA_01134	294	190	197	3	1	0
AGAP1	HGLibA_01135	577	233	458	2	0	1
AGAP1	HGLibA_01136	1	11	70	0	0	0
AGAP1	HGLibA_01137	0	35	1	0	0	0
AGAP11	HGLibA_01138	301	163	146	4	2	0
AGAP11	HGLibA_01139	398	136	245	1	2	0
AGAP11	HGLibA_01140	343	105	54	0	0	0
AGAP2	HGLibA_01141	64	230	16	0	0	0
AGAP2	HGLibA_01142	219	178	80	0	0	0
AGAP2	HGLibA_01143	213	103	74	2	1	0
AGAP3	HGLibA_01144	281	247	71	3	0	0
AGAP3	HGLibA_01145	339	196	118	1	3	0
AGAP3	HGLibA_01146	85	212	114	2	36	0
AGAP4	HGLibA_01147	76	71	88	2	0	0
AGAP4	HGLibA_01148	259	202	170	1	11	0
AGAP4	HGLibA_01149	129	179	146	1	0	0
AGAP5	HGLibA_01150	147	205	72	5	1	0
AGAP5	HGLibA_01151	234	230	191	5	16	0
AGAP5	HGLibA_01152	87	59	69	0	0	0
AGAP6	HGLibA_01153	241	159	219	0	1	0
AGAP6	HGLibA_01154	0	97	0	1	0	0
AGAP6	HGLibA_01155	246	184	171	2	11	0
AGAP7	HGLibA_01156	95	66	99	0	0	0
AGAP7	HGLibA_01157	264	204	169	2	12	0
AGAP7	HGLibA_01158	116	177	146	0	1	1
AGAP8	HGLibA_01159	87	71	70	1	0	0
AGAP8	HGLibA_01160	259	188	200	3	7	1
AGAP8	HGLibA_01161	118	157	149	1	0	0
AGAP9	HGLibA_01162	265	183	191	3	14	0
AGAP9	HGLibA_01163	166	96	134	1	0	0
AGAP9	HGLibA_01164	327	210	107	1	1	0
AGBL1	HGLibA_01165	576	126	206	5	1	10
AGBL1	HGLibA_01166	133	273	208	0	0	0
AGBL1	HGLibA_01167	299	143	71	2	1	0
AGBL2	HGLibA_01168	214	311	207	1	2	0
AGBL2	HGLibA_01169	122	86	134	0	0	0
AGBL2	HGLibA_01170	90	150	264	1	0	0
AGBL3	HGLibA_01171	213	388	404	4	2	0
AGBL3	HGLibA_01172	267	145	290	0	0	1
AGBL3	HGLibA_01173	353	90	179	0	0	0
AGBL4	HGLibA_01174	491	64	132	1	0	68
AGBL4	HGLibA_01175	164	280	272	3	2	0
AGBL4	HGLibA_01176	257	32	119	3	0	1
AGBL5	HGLibA_01177	426	263	311	1	2	0
AGBL5	HGLibA_01178	133	130	47	2	0	0
AGBL5	HGLibA_01179	60	72	38	0	0	1
AGER	HGLibA_01180	147	142	189	2	1	162
AGER	HGLibA_01181	55	193	112	0	0	3
AGER	HGLibA_01182	112	146	29	0	1	0
AGFG1	HGLibA_01183	113	0	66	1	1	0
AGFG1	HGLibA_01184	187	153	236	0	0	0
AGFG1	HGLibA_01185	367	493	200	4	1	0
AGFG2	HGLibA_01186	437	264	232	4	1	58
AGFG2	HGLibA_01187	84	180	139	1	0	0
AGFG2	HGLibA_01188	106	73	35	0	0	0
AGGF1	HGLibA_01189	575	230	316	2	1	1
AGGF1	HGLibA_01190	105	77	59	1	0	54
AGGF1	HGLibA_01191	346	44	234	0	3	0
AGK	HGLibA_01192	335	289	203	4	261	2
AGK	HGLibA_01193	477	210	260	1	1	0
AGK	HGLibA_01194	189	61	190	1	1	0
AGL	HGLibA_01195	70	80	102	0	0	0
AGL	HGLibA_01196	2	118	85	2	0	0
AGL	HGLibA_01197	115	241	137	0	1	0
AGMAT	HGLibA_01198	384	66	97	3	0	0
AGMAT	HGLibA_01199	454	312	129	2	0	0
AGMAT	HGLibA_01200	151	165	125	1	0	0
AGMO	HGLibA_01201	312	141	391	2	1	1
AGMO	HGLibA_01202	290	277	187	2	119	1
AGMO	HGLibA_01203	74	92	56	1	1	0
AGO1	HGLibA_01204	692	388	320	7	120	0
AGO1	HGLibA_01205	386	305	17	1	0	0
AGO1	HGLibA_01206	85	32	50	0	0	3
AGO2	HGLibA_01207	497	194	101	2	1	43
AGO2	HGLibA_01208	401	88	147	0	0	0
AGO2	HGLibA_01209	102	49	52	0	1	0
AGO3	HGLibA_01210	133	189	242	2	2	0
AGO3	HGLibA_01211	265	32	74	0	0	1
AGO3	HGLibA_01212	315	75	67	2	2	0
AGO4	HGLibA_01213	0	73	0	0	1	0
AGO4	HGLibA_01214	549	247	107	6	1	0
AGO4	HGLibA_01215	70	144	109	2	2	120
AGPAT1	HGLibA_01216	31	165	162	2	0	0
AGPAT1	HGLibA_01217	225	335	196	0	3	1
AGPAT1	HGLibA_01218	167	259	121	2	0	0
AGPAT2	HGLibA_01219	181	223	101	2	0	0
AGPAT2	HGLibA_01220	188	37	40	0	1	0
AGPAT2	HGLibA_01221	149	147	197	2	0	0
AGPAT3	HGLibA_01222	218	158	136	0	1	0
AGPAT3	HGLibA_01223	77	145	400	1	1	0
AGPAT3	HGLibA_01224	288	497	189	5	3	1708
AGPAT4	HGLibA_01225	558	285	276	2	2	0
AGPAT4	HGLibA_01226	45	0	28	0	0	0
AGPAT4	HGLibA_01227	117	66	0	0	0	0
AGPAT5	HGLibA_01228	71	181	121	0	1	0
AGPAT5	HGLibA_01229	56	185	155	3	0	9
AGPAT5	HGLibA_01230	0	19	0	0	0	0
AGPAT6	HGLibA_01231	289	104	173	5	2	0
AGPAT6	HGLibA_01232	135	325	262	2	3	0
AGPAT6	HGLibA_01233	182	58	0	2	1	2
AGPAT9	HGLibA_01234	236	74	72	1	0	0
AGPAT9	HGLibA_01235	324	243	188	4	2	0
AGPAT9	HGLibA_01236	71	140	236	1	1	0
AGPHD1	HGLibA_01237	121	214	12	1	2	0
AGPHD1	HGLibA_01238	54	149	96	0	1	0
AGPHD1	HGLibA_01239	100	121	110	3	0	0
AGPS	HGLibA_01240	106	92	134	0	1	861
AGPS	HGLibA_01241	72	283	249	3	1	0
AGPS	HGLibA_01242	28	53	180	0	0	0
AGR2	HGLibA_01243	491	182	205	3	0	0
AGR2	HGLibA_01244	25	24	175	1	1	0
AGR2	HGLibA_01245	124	187	120	0	0	0
AGR3	HGLibA_01246	181	77	105	2	0	23
AGR3	HGLibA_01247	212	291	53	2	0	0
AGR3	HGLibA_01248	212	271	301	1	0	1
AGRN	HGLibA_01249	277	336	275	3	1	0
AGRN	HGLibA_01250	1011	309	233	7	1	0
AGRN	HGLibA_01251	32	62	61	0	1	0
AGRP	HGLibA_01252	144	97	157	2	0	626
AGRP	HGLibA_01253	435	209	204	2	0	1
AGRP	HGLibA_01254	811	454	176	2	2	0
AGT	HGLibA_01255	308	194	77	1	1	0
AGT	HGLibA_01256	245	152	119	21	3517	0
AGT	HGLibA_01257	84	70	28	0	2	0
AGTPBP1	HGLibA_01258	331	392	175	25843	39	0
AGTPBP1	HGLibA_01259	149	52	266	0	0	0
AGTPBP1	HGLibA_01260	278	152	274	1	0	1
AGTR1	HGLibA_01261	110	37	15	0	1	0
AGTR1	HGLibA_01262	201	147	392	1	0	1
AGTR1	HGLibA_01263	261	359	58	1	1	1
AGTR2	HGLibA_01264	213	108	109	0	0	0
AGTR2	HGLibA_01265	86	111	0	2	1	0
AGTR2	HGLibA_01266	248	294	135	5	0	0
AGTRAP	HGLibA_01267	140	137	69	1	1	0
AGTRAP	HGLibA_01268	139	62	107	0	0	0
AGTRAP	HGLibA_01269	131	106	91	1	2	0
AGXT	HGLibA_01270	172	106	58	0	0	0
AGXT	HGLibA_01271	304	53	63	0	4	0
AGXT	HGLibA_01272	0	0	62	0	0	0
AGXT2	HGLibA_01273	71	93	95	1	0	0
AGXT2	HGLibA_01274	113	2	38	0	1	0
AGXT2	HGLibA_01275	149	95	18	0	0	0
AGXT2L1	HGLibA_01276	265	100	201	2	0	0
AGXT2L1	HGLibA_01277	224	175	117	2128	5	0
AGXT2L1	HGLibA_01278	267	86	102	0	0	0
AGXT2L2	HGLibA_01279	77	99	97	0	2	0
AGXT2L2	HGLibA_01280	410	304	354	1	90	0
AGXT2L2	HGLibA_01281	138	208	218	0	0	1
AHCTF1	HGLibA_01282	73	84	56	0	1	1
AHCTF1	HGLibA_01283	569	485	300	2	2	184
AHCTF1	HGLibA_01284	0	82	56	0	0	0
AHCY	HGLibA_01285	358	127	107	3	3	1
AHCY	HGLibA_01286	312	163	355	1	2	0
AHCY	HGLibA_01287	245	141	29	3	0	0
AHCYL1	HGLibA_01288	473	313	302	1	2	0
AHCYL1	HGLibA_01289	49	37	0	1	1	0
AHCYL1	HGLibA_01290	0	44	0	0	0	0
AHCYL2	HGLibA_01291	105	121	35	1	0	0
AHCYL2	HGLibA_01292	274	355	293	5	2	0
AHCYL2	HGLibA_01293	254	75	138	3	0	0
AHDC1	HGLibA_01294	0	77	42	0	0	0
AHDC1	HGLibA_01295	115	143	211	2	0	0
AHDC1	HGLibA_01296	49	64	47	33	0	0
AHI1	HGLibA_01297	258	279	113	2	2	0
AHI1	HGLibA_01298	110	219	140	1	1	0
AHI1	HGLibA_01299	0	58	109	0	0	0
AHNAK	HGLibA_01300	606	455	274	7	87	48
AHNAK	HGLibA_01301	388	347	276	0	186	0
AHNAK	HGLibA_01302	197	143	31	9	163	0
AHNAK2	HGLibA_01303	244	237	187	1	16	0
AHNAK2	HGLibA_01304	63	47	2	0	1	0
AHNAK2	HGLibA_01305	0	110	38	3	0	0
AHR	HGLibA_01306	31	123	97	1	0	0
AHR	HGLibA_01307	659	545	238	5	2	0
AHR	HGLibA_01308	121	142	0	3	1	0
AHRR	HGLibA_01309	165	288	260	5	2	0
AHRR	HGLibA_01310	436	489	105	146	2	0
AHRR	HGLibA_01311	335	11	46	0	27	0
AHSA1	HGLibA_01312	155	108	0	0	2	0
AHSA1	HGLibA_01313	407	128	128	1	1	0
AHSA1	HGLibA_01314	198	186	112	5	1	0
AHSA2	HGLibA_01315	359	147	138	0	0	0
AHSA2	HGLibA_01316	201	200	159	0	0	0
AHSA2	HGLibA_01317	257	241	102	3	4	0
AHSG	HGLibA_01318	482	265	235	2	1	39
AHSG	HGLibA_01319	0	0	0	0	0	0
AHSG	HGLibA_01320	356	121	290	1	0	0
AHSP	HGLibA_01321	195	447	329	4	1	0
AHSP	HGLibA_01322	1	116	88	0	1	0
AHSP	HGLibA_01323	640	314	336	2	1	1
AICDA	HGLibA_01324	318	201	52	2	0	1
AICDA	HGLibA_01325	208	294	331	0	0	1
AICDA	HGLibA_01326	370	170	209	0	0	1
AIDA	HGLibA_01327	248	344	305	4	35	0
AIDA	HGLibA_01328	0	63	112	0	0	0
AIDA	HGLibA_01329	0	143	105	1	2	0
AIF1	HGLibA_01330	6	59	120	1	0	80
AIF1	HGLibA_01331	61	159	104	0	2	3
AIF1	HGLibA_01332	44	121	258	2	0	0
AIF1L	HGLibA_01333	0	13	0	1	3	1
AIF1L	HGLibA_01334	179	54	83	0	0	0
AIF1L	HGLibA_01335	435	161	256	2	0	0
AIFM1	HGLibA_01336	79	153	115	0	0	0
AIFM1	HGLibA_01337	415	309	230	6	1	0
AIFM1	HGLibA_01338	187	67	93	1	1	0
AIFM2	HGLibA_01339	219	299	20	1	3	0
AIFM2	HGLibA_01340	0	34	66	1	1	0
AIFM2	HGLibA_01341	21	109	27	0	0	0
AIFM3	HGLibA_01342	173	170	231	0	0	0
AIFM3	HGLibA_01343	290	200	118	30	0	0
AIFM3	HGLibA_01344	204	343	224	4	0	0
AIG1	HGLibA_01345	143	151	149	0	0	0
AIG1	HGLibA_01346	116	152	156	2	2	1154
AIG1	HGLibA_01347	78	126	119	0	0	65
AIM1	HGLibA_01348	435	285	147	2	2	0
AIM1	HGLibA_01349	89	0	0	0	1	0
AIM1	HGLibA_01350	199	165	214	2	1	0
AIM2	HGLibA_01351	273	161	167	3	0	0
AIM2	HGLibA_01352	0	0	0	0	0	0
AIM2	HGLibA_01353	51	71	57	0	0	0
AIMP1	HGLibA_01354	413	295	280	3	1	14627
AIMP1	HGLibA_01355	131	68	35	1	1	0
AIMP1	HGLibA_01356	70	0	161	0	0	0
AIMP2	HGLibA_01357	147	52	73	0	0	0
AIMP2	HGLibA_01358	597	35	21	1	1	0
AIMP2	HGLibA_01359	25	81	0	1	0	0
AIP	HGLibA_01360	50	167	126	2	0	0
AIP	HGLibA_01361	401	201	54	3	2	0
AIP	HGLibA_01362	287	248	126	1	3	0
AIPL1	HGLibA_01363	300	47	38	0	1	0
AIPL1	HGLibA_01364	90	214	45	2	1	0
AIPL1	HGLibA_01365	305	169	0	1	40	0
AIRE	HGLibA_01366	85	132	120	1	1	0
AIRE	HGLibA_01367	180	19	27	1	1	1
AIRE	HGLibA_01368	67	89	137	0	0	0
AJAP1	HGLibA_01369	566	378	353	4	4	2
AJAP1	HGLibA_01370	120	50	101	1	0	0
AJAP1	HGLibA_01371	92	32	0	0	0	0
AJUBA	HGLibA_01372	236	147	153	0	0	2
AJUBA	HGLibA_01373	77	30	64	0	0	0
AJUBA	HGLibA_01374	227	128	32	1	0	0
AK1	HGLibA_01375	578	100	248	0	18	0
AK1	HGLibA_01376	206	32	45	0	0	5
AK1	HGLibA_01377	309	312	227	1	1	0
AK2	HGLibA_01378	84	101	115	2	1	1
AK2	HGLibA_01379	217	266	272	3	1	0
AK2	HGLibA_01380	484	390	472	4	1	48
AK3	HGLibA_01381	440	79	242	2	1	0
AK3	HGLibA_01382	2	63	0	0	0	0
AK3	HGLibA_01383	246	453	365	3	2	189
AK4	HGLibA_01384	364	286	168	0	1	0
AK4	HGLibA_01385	69	69	95	0	0	0
AK4	HGLibA_01386	0	0	80	0	0	0
AK5	HGLibA_01387	138	227	48	1	1	0
AK5	HGLibA_01388	261	208	298	3	1	99
AK5	HGLibA_01389	162	139	144	1	0	0
AK6	HGLibA_01390	55	82	115	0	0	0
AK6	HGLibA_01391	332	350	120	2	1	0
AK6	HGLibA_01392	0	20	41	0	0	0
AK7	HGLibA_01393	260	125	28	0	0	0
AK7	HGLibA_01394	300	56	76	1	1	0
AK7	HGLibA_01395	0	0	0	0	0	0
AK8	HGLibA_01396	269	127	97	1	0	55
AK8	HGLibA_01397	299	67	40	0	1	0
AK8	HGLibA_01398	262	81	110	1	1	0
AK9	HGLibA_01399	213	235	104	0	1	0
AK9	HGLibA_01400	50	128	174	1	1	0
AK9	HGLibA_01401	436	277	198	5	0	0
AKAP1	HGLibA_01402	550	259	206	0	2	0
AKAP1	HGLibA_01403	0	49	145	0	0	0
AKAP1	HGLibA_01404	85	145	91	3	0	0
AKAP10	HGLibA_01405	560	511	339	41	2	0
AKAP10	HGLibA_01406	320	81	196	1	1	1
AKAP10	HGLibA_01407	544	250	175	154	5	120
AKAP11	HGLibA_01408	54	204	96	178	0	0
AKAP11	HGLibA_01409	298	268	115	5	0	0
AKAP11	HGLibA_01410	120	51	91	0	0	0
AKAP12	HGLibA_01411	170	129	179	1	0	0
AKAP12	HGLibA_01412	465	326	169	0	3	35
AKAP12	HGLibA_01413	515	505	534	0	2	0
AKAP13	HGLibA_01414	265	183	222	2	1	3
AKAP13	HGLibA_01415	115	154	195	0	2	0
AKAP13	HGLibA_01416	327	162	141	0	2	45
AKAP14	HGLibA_01417	76	109	187	1	0	1
AKAP14	HGLibA_01418	191	167	21	1	1	0
AKAP14	HGLibA_01419	163	273	171	2	0	0
AKAP17A	X_HGLibA_01420	381	336	264	2	4	0
AKAP17A	X_HGLibA_01421	311	285	258	3	1	0
AKAP17A	X_HGLibA_01422	275	333	281	2	3	1
AKAP17A	Y_HGLibA_01423	357	311	282	1	0	0
AKAP17A	Y_HGLibA_01424	324	269	300	1	0	1
AKAP17A	Y_HGLibA_01425	300	337	323	7	3	1
AKAP2	HGLibA_01426	369	216	128	5	3	2
AKAP2	HGLibA_01427	238	168	101	0	2	0
AKAP2	HGLibA_01428	266	139	162	1	1	0
AKAP3	HGLibA_01429	0	0	0	1	0	0
AKAP3	HGLibA_01430	1	281	54	2	0	0
AKAP3	HGLibA_01431	240	81	79	3	0	0
AKAP4	HGLibA_01432	163	164	153	2	0	1
AKAP4	HGLibA_01433	20	160	138	0	0	0
AKAP4	HGLibA_01434	848	481	346	3	2	0
AKAP5	HGLibA_01435	209	222	276	2	1	0
AKAP5	HGLibA_01436	210	137	423	3	0	0
AKAP5	HGLibA_01437	284	194	37	2	1	0
AKAP6	HGLibA_01438	515	536	278	3	3	0
AKAP6	HGLibA_01439	528	272	303	1	0	0
AKAP6	HGLibA_01440	232	18	152	1	0	0
AKAP7	HGLibA_01441	5	172	146	2	2	12
AKAP7	HGLibA_01442	335	122	306	3	0	0
AKAP7	HGLibA_01443	178	197	289	1	2	0
AKAP8	HGLibA_01444	115	76	57	0	0	0
AKAP8	HGLibA_01445	418	200	114	2	0	0
AKAP8	HGLibA_01446	0	46	24	0	0	1
AKAP8L	HGLibA_01447	400	48	172	1	0	0
AKAP8L	HGLibA_01448	303	230	261	3	1	865
AKAP8L	HGLibA_01449	179	101	150	1	2	0
AKAP9	HGLibA_01450	184	218	277	0	2	0
AKAP9	HGLibA_01451	48	98	174	1	2	1
AKAP9	HGLibA_01452	103	96	77	1	1	0
AKIP1	HGLibA_01453	196	132	200	0	3	0
AKIP1	HGLibA_01454	264	259	61	2	0	139
AKIP1	HGLibA_01455	232	379	238	3	0	28
AKIRIN1	HGLibA_01456	337	278	244	3	2	65
AKIRIN1	HGLibA_01457	659	772	382	6	4	1
AKIRIN1	HGLibA_01458	0	0	0	0	0	0
AKIRIN2	HGLibA_01459	102	19	70	0	0	1
AKIRIN2	HGLibA_01460	281	158	64	0	1	0
AKIRIN2	HGLibA_01461	307	114	143	2	1	0
AKNA	HGLibA_01462	546	609	331	5	46	1
AKNA	HGLibA_01463	170	43	168	0	0	0
AKNA	HGLibA_01464	448	296	215	3	0	2
AKNAD1	HGLibA_01465	337	12	114	139	1	0
AKNAD1	HGLibA_01466	57	16	36	0	0	0
AKNAD1	HGLibA_01467	63	251	150	3	0	0
AKR1A1	HGLibA_01468	293	375	181	44	1	0
AKR1A1	HGLibA_01469	637	130	168	1	0	3855
AKR1A1	HGLibA_01470	468	109	225	1	2	1
AKR1B1	HGLibA_01471	276	183	262	1	1	0
AKR1B1	HGLibA_01472	411	93	88	0	0	0
AKR1B1	HGLibA_01473	176	163	228	2	0	0
AKR1B10	HGLibA_01474	238	48	36	0	0	0
AKR1B10	HGLibA_01475	0	46	37	0	1	0
AKR1B10	HGLibA_01476	144	60	135	2	0	0
AKR1B15	HGLibA_01477	317	243	263	3	186	73
AKR1B15	HGLibA_01478	337	117	0	0	57	0
AKR1B15	HGLibA_01479	56	133	1	1	0	0
AKR1C1	HGLibA_01480	583	203	375	1	1	3
AKR1C1	HGLibA_01481	291	314	99	3	0	0
AKR1C1	HGLibA_01482	758	256	395	5	4	1
AKR1C2	HGLibA_01483	430	384	149	4	3	43
AKR1C2	HGLibA_01484	341	295	103	2	3	107
AKR1C2	HGLibA_01485	399	140	128	0	0	0
AKR1C3	HGLibA_01486	243	115	109	0	0	0
AKR1C3	HGLibA_01487	166	225	93	0	3	0
AKR1C3	HGLibA_01488	812	412	423	5	186	0
AKR1C4	HGLibA_01489	306	21	105	0	0	57
AKR1C4	HGLibA_01490	208	60	92	2	1	69
AKR1C4	HGLibA_01491	484	126	80	4	1	136
AKR1D1	HGLibA_01492	234	394	434	2	31	56
AKR1D1	HGLibA_01493	306	71	327	0	0	0
AKR1D1	HGLibA_01494	394	229	117	3	1	0
AKR1E2	HGLibA_01495	248	82	216	2	0	0
AKR1E2	HGLibA_01496	291	400	207	14	1732	3141
AKR1E2	HGLibA_01497	132	142	146	0	0	0
AKR7A2	HGLibA_01498	367	542	418	3	0	418
AKR7A2	HGLibA_01499	188	163	168	0	2	0
AKR7A2	HGLibA_01500	334	260	377	3	31	0
AKR7A3	HGLibA_01501	386	314	37	3	1	47
AKR7A3	HGLibA_01502	0	144	194	0	0	0
AKR7A3	HGLibA_01503	323	305	230	1	3	0
AKT1	HGLibA_01504	225	282	226	2	1	1
AKT1	HGLibA_01505	405	348	262	1	59	0
AKT1	HGLibA_01506	244	91	249	2	4	0
AKT1S1	HGLibA_01507	63	114	78	0	2	0
AKT1S1	HGLibA_01508	111	86	148	2	0	0
AKT1S1	HGLibA_01509	68	59	44	0	0	0
AKT2	HGLibA_01510	392	137	148	2	1	0
AKT2	HGLibA_01511	166	295	232	2	1	0
AKT2	HGLibA_01512	58	223	125	1	0	0
AKT3	HGLibA_01513	228	90	235	1	1	0
AKT3	HGLibA_01514	389	97	250	1	0	0
AKT3	HGLibA_01515	0	52	0	0	0	0
AKTIP	HGLibA_01516	239	242	228	3	0	263
AKTIP	HGLibA_01517	183	163	27	2	0	64
AKTIP	HGLibA_01518	289	198	335	3	1	0
ALAD	HGLibA_01519	374	99	161	1	1	133
ALAD	HGLibA_01520	711	516	126	518	74865	1
ALAD	HGLibA_01521	95	139	311	1	1	0
ALAS1	HGLibA_01522	151	53	72	0	0	0
ALAS1	HGLibA_01523	311	166	363	1	0	0
ALAS1	HGLibA_01524	135	249	209	0	1	0
ALAS2	HGLibA_01525	72	76	112	0	0	0
ALAS2	HGLibA_01526	259	324	253	2	2	0
ALAS2	HGLibA_01527	288	213	306	2	1	1
ALB	HGLibA_01528	555	386	325	4	2	0
ALB	HGLibA_01529	36	101	42	1	0	0
ALB	HGLibA_01530	191	114	4	0	1	0
ALCAM	HGLibA_01531	466	210	281	1	2	357
ALCAM	HGLibA_01532	347	51	265	1	0	0
ALCAM	HGLibA_01533	377	177	143	2	4	0
ALDH16A1	HGLibA_01534	31	21	0	0	0	0
ALDH16A1	HGLibA_01535	241	83	130	2	1	0
ALDH16A1	HGLibA_01536	298	333	117	1	1	0
ALDH18A1	HGLibA_01537	172	186	135	1	1	0
ALDH18A1	HGLibA_01538	190	303	63	1257	5	0
ALDH18A1	HGLibA_01539	222	70	0	1	2	0
ALDH1A1	HGLibA_01540	329	103	73	0	0	0
ALDH1A1	HGLibA_01541	120	103	69	2	1	0
ALDH1A1	HGLibA_01542	296	194	86	1	2	0
ALDH1A2	HGLibA_01543	230	126	90	3	1	0
ALDH1A2	HGLibA_01544	293	208	83	759	4	0
ALDH1A2	HGLibA_01545	292	219	377	2	3	0
ALDH1A3	HGLibA_01546	1	171	220	2	0	0
ALDH1A3	HGLibA_01547	329	283	207	5	1	0
ALDH1A3	HGLibA_01548	343	113	171	1	1	0
ALDH1B1	HGLibA_01549	1	65	0	3	0	0
ALDH1B1	HGLibA_01550	0	166	361	0	1	1
ALDH1B1	HGLibA_01551	468	180	218	2	3	1
ALDH1L1	HGLibA_01552	301	144	156	2	0	1
ALDH1L1	HGLibA_01553	135	45	157	1	0	0
ALDH1L1	HGLibA_01554	2	450	312	2	2	2
ALDH1L2	HGLibA_01555	541	389	268	3	0	1
ALDH1L2	HGLibA_01556	295	399	201	4	118	0
ALDH1L2	HGLibA_01557	214	94	236	0	2	0
ALDH2	HGLibA_01558	294	110	52	0	1	0
ALDH2	HGLibA_01559	0	0	0	0	0	0
ALDH2	HGLibA_01560	426	202	132	6	3	0
ALDH3A1	HGLibA_01561	248	199	116	2	2	0
ALDH3A1	HGLibA_01562	308	128	136	0	0	0
ALDH3A1	HGLibA_01563	237	144	0	0	0	1
ALDH3A2	HGLibA_01564	462	395	328	1	0	1
ALDH3A2	HGLibA_01565	10	98	0	0	0	0
ALDH3A2	HGLibA_01566	264	296	252	1	2	0
ALDH3B1	HGLibA_01567	498	157	216	1	0	0
ALDH3B1	HGLibA_01568	0	0	1	0	0	0
ALDH3B1	HGLibA_01569	311	77	186	1	0	1
ALDH3B2	HGLibA_01570	71	71	183	0	0	1
ALDH3B2	HGLibA_01571	286	129	323	3	0	125
ALDH3B2	HGLibA_01572	77	195	202	57	0	0
ALDH4A1	HGLibA_01573	267	523	142	2	2	0
ALDH4A1	HGLibA_01574	231	150	50	5	2	0
ALDH4A1	HGLibA_01575	111	167	90	2	0	1
ALDH5A1	HGLibA_01576	313	92	102	1	0	0
ALDH5A1	HGLibA_01577	188	95	34	0	0	0
ALDH5A1	HGLibA_01578	175	32	133	1	0	0
ALDH6A1	HGLibA_01579	52	82	55	0	0	0
ALDH6A1	HGLibA_01580	263	245	70	0	0	0
ALDH6A1	HGLibA_01581	235	235	317	0	0	73
ALDH7A1	HGLibA_01582	1117	360	329	0	1	1
ALDH7A1	HGLibA_01583	107	11	52	1	0	0
ALDH7A1	HGLibA_01584	116	182	274	2	3	6
ALDH8A1	HGLibA_01585	347	305	275	5	2	0
ALDH8A1	HGLibA_01586	338	203	64	1	3	0
ALDH8A1	HGLibA_01587	378	148	135	4	1	0
ALDH9A1	HGLibA_01588	230	176	254	2	0	0
ALDH9A1	HGLibA_01589	63	71	52	0	0	0
ALDH9A1	HGLibA_01590	173	112	186	1	0	0
ALDOA	HGLibA_01591	78	36	83	0	0	0
ALDOA	HGLibA_01592	115	137	163	2	13	0
ALDOA	HGLibA_01593	158	107	26	1	1	0
ALDOB	HGLibA_01594	619	256	155	1	4	0
ALDOB	HGLibA_01595	439	259	319	2	3	0
ALDOB	HGLibA_01596	228	166	122	0	0	63
ALDOC	HGLibA_01597	275	251	113	131	0	0
ALDOC	HGLibA_01598	558	294	201	2	1	0
ALDOC	HGLibA_01599	112	109	0	2	0	0
ALG1	HGLibA_01600	96	94	154	1	0	1
ALG1	HGLibA_01601	379	186	153	2	1	0
ALG1	HGLibA_01602	300	214	71	2	0	91
ALG10	HGLibA_01603	670	450	234	7	1	0
ALG10	HGLibA_01604	301	151	2	3	30	0
ALG10	HGLibA_01605	155	65	19	0	0	0
ALG10B	HGLibA_01606	55	0	20	0	0	0
ALG10B	HGLibA_01607	589	206	391	3	5	0
ALG10B	HGLibA_01608	310	272	147	1	2	0
ALG11	HGLibA_01609	88	60	145	0	0	0
ALG11	HGLibA_01610	169	49	18	0	1	0
ALG11	HGLibA_01611	54	64	49	109	0	0
ALG12	HGLibA_01612	301	302	272	6	3	0
ALG12	HGLibA_01613	217	240	145	2	0	0
ALG12	HGLibA_01614	375	270	133	3	2	0
ALG13	HGLibA_01615	295	88	49	17	4270	0
ALG13	HGLibA_01616	151	162	151	1	1	0
ALG13	HGLibA_01617	336	294	274	4	3	1
ALG14	HGLibA_01618	339	66	213	1	0	0
ALG14	HGLibA_01619	54	78	0	0	0	0
ALG14	HGLibA_01620	51	157	173	0	1	0
ALG1L	HGLibA_01621	312	40	60	0	0	0
ALG1L	HGLibA_01622	115	44	52	0	0	0
ALG1L	HGLibA_01623	321	189	282	1	0	0
ALG2	HGLibA_01624	246	183	270	0	0	0
ALG2	HGLibA_01625	63	135	143	1	0	0
ALG2	HGLibA_01626	430	221	165	1	2	1
ALG3	HGLibA_01627	174	83	39	0	0	0
ALG3	HGLibA_01628	149	212	244	1	1	0
ALG3	HGLibA_01629	59	92	111	1	0	0
ALG5	HGLibA_01630	194	144	66	0	0	0
ALG5	HGLibA_01631	166	13	48	1	0	0
ALG5	HGLibA_01632	1	71	1	0	0	0
ALG6	HGLibA_01633	267	261	142	3	1	61
ALG6	HGLibA_01634	105	178	124	1	1	0
ALG6	HGLibA_01635	234	161	189	1	0	0
ALG8	HGLibA_01636	760	212	194	2	4	0
ALG8	HGLibA_01637	175	154	0	1	1	0
ALG8	HGLibA_01638	450	342	313	5	1	43
ALG9	HGLibA_01639	312	296	196	3	1	0
ALG9	HGLibA_01640	154	151	0	0	1	0
ALG9	HGLibA_01641	65	0	1	0	0	0
ALK	HGLibA_01642	277	477	210	1	3	62
ALK	HGLibA_01643	62	181	203	0	0	24
ALK	HGLibA_01644	244	159	159	0	1	0
ALKBH1	HGLibA_01645	363	314	337	5	168	2
ALKBH1	HGLibA_01646	250	106	68	1	1	0
ALKBH1	HGLibA_01647	276	183	281	3	1	0
ALKBH2	HGLibA_01648	181	56	58	0	0	0
ALKBH2	HGLibA_01649	544	315	173	5	0	0
ALKBH2	HGLibA_01650	289	241	53	2	0	0
ALKBH3	HGLibA_01651	224	203	170	25	1	0
ALKBH3	HGLibA_01652	432	541	261	2	2	0
ALKBH3	HGLibA_01653	242	183	170	1	1	1
ALKBH4	HGLibA_01654	446	217	217	2	3	0
ALKBH4	HGLibA_01655	398	172	171	4	2	0
ALKBH4	HGLibA_01656	75	156	287	6	772	0
ALKBH5	HGLibA_01657	332	141	101	2	0	10
ALKBH5	HGLibA_01658	182	101	149	2	0	0
ALKBH5	HGLibA_01659	195	84	33	0	0	0
ALKBH6	HGLibA_01660	528	272	192	3	3	1
ALKBH6	HGLibA_01661	322	158	170	0	0	0
ALKBH6	HGLibA_01662	0	1	0	0	0	0
ALKBH7	HGLibA_01663	269	40	91	0	0	1
ALKBH7	HGLibA_01664	511	84	159	2	1	1
ALKBH7	HGLibA_01665	133	250	265	4	1	199
ALKBH8	HGLibA_01666	410	164	172	1	2	96
ALKBH8	HGLibA_01667	253	297	0	2	2	0
ALKBH8	HGLibA_01668	373	112	35	1	2	0
ALLC	HGLibA_01669	423	270	142	2	1	0
ALLC	HGLibA_01670	56	136	224	1	0	0
ALLC	HGLibA_01671	0	23	32	1	0	0
ALMS1	HGLibA_01672	203	152	250	3	1	1
ALMS1	HGLibA_01673	354	129	262	3	2	37
ALMS1	HGLibA_01674	1	114	66	0	1	0
ALOX12	HGLibA_01675	322	80	83	0	1	2
ALOX12	HGLibA_01676	468	555	633	2	0	1
ALOX12	HGLibA_01677	328	195	287	2	1	0
ALOX12B	HGLibA_01678	335	150	0	3	0	0
ALOX12B	HGLibA_01679	358	102	176	2	0	0
ALOX12B	HGLibA_01680	199	214	342	0	1	1
ALOX15	HGLibA_01681	255	188	42	1	1	0
ALOX15	HGLibA_01682	267	111	172	0	1	1
ALOX15	HGLibA_01683	186	179	183	3	0	1
ALOX15B	HGLibA_01684	549	233	94	3	30	10
ALOX15B	HGLibA_01685	334	464	275	3	2	1
ALOX15B	HGLibA_01686	578	382	285	5	1	0
ALOX5	HGLibA_01687	162	155	226	0	1	1
ALOX5	HGLibA_01688	84	0	0	1	1	0
ALOX5	HGLibA_01689	125	54	82	0	1	9
ALOX5AP	HGLibA_01690	56	130	218	3	0	1
ALOX5AP	HGLibA_01691	39	63	49	2	0	0
ALOX5AP	HGLibA_01692	308	223	65	0	2	0
ALOXE3	HGLibA_01693	64	93	35	0	0	0
ALOXE3	HGLibA_01694	0	66	41	0	0	0
ALOXE3	HGLibA_01695	206	224	229	0	2	0
ALPI	HGLibA_01696	441	407	97	141	337	0
ALPI	HGLibA_01697	155	123	127	1	0	0
ALPI	HGLibA_01698	621	346	223	2	0	0
ALPK1	HGLibA_01699	280	90	97	2	1	0
ALPK1	HGLibA_01700	361	86	200	0	3	0
ALPK1	HGLibA_01701	497	237	220	3	2	0
ALPK2	HGLibA_01702	315	161	119	0	2	1
ALPK2	HGLibA_01703	330	264	119	2	2	0
ALPK2	HGLibA_01704	327	447	224	4	2	96
ALPK3	HGLibA_01705	65	24	45	0	0	0
ALPK3	HGLibA_01706	138	74	0	3	0	0
ALPK3	HGLibA_01707	122	67	41	2	1	0
ALPL	HGLibA_01708	470	117	206	3	3	0
ALPL	HGLibA_01709	147	18	115	3	0	0
ALPL	HGLibA_01710	81	17	0	1	0	0
ALPP	HGLibA_01711	1004	361	380	8	35	0
ALPP	HGLibA_01712	210	174	79	1	0	1
ALPP	HGLibA_01713	441	114	243	9	1932	0
ALPPL2	HGLibA_01714	60	81	324	1	49	0
ALPPL2	HGLibA_01715	50	109	69	0	0	0
ALPPL2	HGLibA_01716	219	192	349	2	1	0
ALS2	HGLibA_01717	212	213	109	0	2	46
ALS2	HGLibA_01718	742	135	98	1	3	0
ALS2	HGLibA_01719	163	75	0	3	1	0
ALS2CL	HGLibA_01720	1	173	104	0	0	0
ALS2CL	HGLibA_01721	88	288	292	1	0	0
ALS2CL	HGLibA_01722	611	762	316	4	2	0
ALS2CR11	HGLibA_01723	123	187	42	3	3	43
ALS2CR11	HGLibA_01724	191	106	135	1	2	0
ALS2CR11	HGLibA_01725	251	231	222	1	0	0
ALS2CR12	HGLibA_01726	21	143	9	4	1	0
ALS2CR12	HGLibA_01727	283	151	339	1	0	0
ALS2CR12	HGLibA_01728	283	300	162	3	1	1
ALS2CR8	HGLibA_01729	187	376	243	3	2	53
ALS2CR8	HGLibA_01730	137	127	181	2	0	1
ALS2CR8	HGLibA_01731	335	187	146	0	0	0
ALX1	HGLibA_01732	13	112	0	0	0	0
ALX1	HGLibA_01733	148	95	75	1	1	0
ALX1	HGLibA_01734	197	118	0	2	0	0
ALX3	HGLibA_01735	210	2	96	0	0	0
ALX3	HGLibA_01736	174	174	204	2	1	28
ALX3	HGLibA_01737	233	31	31	1	3	0
ALX4	HGLibA_01738	53	284	289	3	0	0
ALX4	HGLibA_01739	137	92	113	0	0	0
ALX4	HGLibA_01740	112	46	83	1	0	0
ALYREF	HGLibA_01741	35	117	88	2	43	0
ALYREF	HGLibA_01742	467	189	100	3	45	0
ALYREF	HGLibA_01743	222	50	27	1	0	0
AMACR	HGLibA_01744	107	44	118	1	0	1
AMACR	HGLibA_01745	115	117	160	1	0	0
AMACR	HGLibA_01746	236	201	41	3	0	0
AMBN	HGLibA_01747	280	172	145	3	1	0
AMBN	HGLibA_01748	130	77	82	0	0	0
AMBN	HGLibA_01749	321	174	124	1	2	0
AMBP	HGLibA_01750	185	303	41	2	0	4
AMBP	HGLibA_01751	416	214	203	2	0	0
AMBP	HGLibA_01752	243	249	137	0	1	0
AMBRA1	HGLibA_01753	109	61	72	0	1	0
AMBRA1	HGLibA_01754	76	166	44	4	1	0
AMBRA1	HGLibA_01755	352	100	200	0	1	624
AMD1	HGLibA_01756	666	179	170	4840	16	17
AMD1	HGLibA_01757	249	223	123	3	0	0
AMD1	HGLibA_01758	244	107	140	3	0	0
AMDHD1	HGLibA_01759	143	69	170	0	0	0
AMDHD1	HGLibA_01760	474	451	350	3	4	1
AMDHD1	HGLibA_01761	39	142	146	0	1	0
AMDHD2	HGLibA_01762	401	280	232	1	0	0
AMDHD2	HGLibA_01763	150	93	127	2	1	49
AMDHD2	HGLibA_01764	121	158	269	3	1	0
AMELX	HGLibA_01765	62	253	81	1	0	1
AMELX	HGLibA_01766	739	319	529	0	6	28
AMELX	HGLibA_01767	76	0	58	0	0	0
AMELY	HGLibA_01768	80	16	45	1	0	0
AMELY	HGLibA_01769	311	57	147	2	1	0
AMELY	HGLibA_01770	330	210	258	4	2	2
AMER1	HGLibA_01771	247	180	137	2	3	0
AMER1	HGLibA_01772	103	100	120	1	0	1
AMER1	HGLibA_01773	660	470	204	3	2	0
AMER2	HGLibA_01774	466	111	107	1	0	0
AMER2	HGLibA_01775	82	236	115	0	9	0
AMER2	HGLibA_01776	244	190	109	1	0	0
AMER3	HGLibA_01777	55	15	0	0	0	75
AMER3	HGLibA_01778	144	60	143	0	0	0
AMER3	HGLibA_01779	100	62	44	0	0	0
AMFR	HGLibA_01780	54	25	0	1	0	0
AMFR	HGLibA_01781	0	50	25	0	0	0
AMFR	HGLibA_01782	73	164	70	1	2	0
AMH	HGLibA_01783	187	119	60	1	1	0
AMH	HGLibA_01784	159	142	144	0	0	30
AMH	HGLibA_01785	209	268	95	3	1	2767
AMHR2	HGLibA_01786	222	74	29	0	0	0
AMHR2	HGLibA_01787	913	529	538	5	224	0
AMHR2	HGLibA_01788	238	490	305	2	1	61
AMICA1	HGLibA_01789	262	178	364	1	0	0
AMICA1	HGLibA_01790	225	130	77	4	1	1097
AMICA1	HGLibA_01791	141	73	271	1	0	0
AMIGO1	HGLibA_01792	95	152	254	0	0	0
AMIGO1	HGLibA_01793	408	61	169	1	0	0
AMIGO1	HGLibA_01794	192	22	0	1	0	0
AMIGO2	HGLibA_01795	788	341	122	0	0	0
AMIGO2	HGLibA_01796	174	133	185	0	39	0
AMIGO2	HGLibA_01797	51	63	17	1	0	0
AMIGO3	HGLibA_01798	272	100	146	1	0	2
AMIGO3	HGLibA_01799	55	140	50	0	0	0
AMIGO3	HGLibA_01800	153	92	136	0	1	1
AMMECR1	HGLibA_01801	359	131	194	1	0	0
AMMECR1	HGLibA_01802	37	0	0	0	0	0
AMMECR1	HGLibA_01803	202	54	117	0	0	0
AMMECR1L	HGLibA_01804	289	279	117	3	2	0
AMMECR1L	HGLibA_01805	97	93	131	2	0	0
AMMECR1L	HGLibA_01806	2	1	0	0	0	0
AMN	HGLibA_01807	64	21	107	4877	39	0
AMN	HGLibA_01808	483	131	315	31	0	0
AMN	HGLibA_01809	136	153	22	5	1	0
AMN1	HGLibA_01810	159	83	240	0	0	1
AMN1	HGLibA_01811	120	212	70	0	0	0
AMN1	HGLibA_01812	309	142	110	2	0	0
AMOT	HGLibA_01813	451	217	114	0	1	0
AMOT	HGLibA_01814	123	232	186	0	0	0
AMOT	HGLibA_01815	217	240	65	3	1	0
AMOTL1	HGLibA_01816	58	134	0	0	0	0
AMOTL1	HGLibA_01817	0	146	27	1	0	0
AMOTL1	HGLibA_01818	634	416	357	6	53	1324
AMOTL2	HGLibA_01819	628	281	315	4	2	1
AMOTL2	HGLibA_01820	1	22	2	0	0	0
AMOTL2	HGLibA_01821	0	36	0	0	1	0
AMPD1	HGLibA_01822	264	267	238	3	0	0
AMPD1	HGLibA_01823	432	98	177	4	1	0
AMPD1	HGLibA_01824	212	134	113	1	2	2
AMPD2	HGLibA_01825	128	124	308	3	0	1
AMPD2	HGLibA_01826	245	121	115	1	1	1
AMPD2	HGLibA_01827	177	68	138	1	0	0
AMPD3	HGLibA_01828	318	128	61	2	0	0
AMPD3	HGLibA_01829	35	0	0	0	0	0
AMPD3	HGLibA_01830	265	266	173	43	2	1
AMPH	HGLibA_01831	242	78	221	1	1	0
AMPH	HGLibA_01832	311	152	215	2	49	1
AMPH	HGLibA_01833	53	104	75	2	0	1
AMT	HGLibA_01834	253	124	130	0	0	0
AMT	HGLibA_01835	54	31	58	0	0	0
AMT	HGLibA_01836	233	163	95	1	2	1
AMTN	HGLibA_01837	202	97	27	0	0	68
AMTN	HGLibA_01838	408	337	348	3	1	0
AMTN	HGLibA_01839	278	209	174	4	0	0
AMY1A	HGLibA_01840	71	74	46	0	1	0
AMY1A	HGLibA_01841	228	156	168	2	0	0
AMY1A	HGLibA_01842	271	114	43	2	0	1
AMY1B	HGLibA_01843	197	164	165	3	1	0
AMY1B	HGLibA_01844	62	73	61	1	0	0
AMY1B	HGLibA_01845	48	22	0	1	395	0
AMY1C	HGLibA_01846	0	36	137	0	0	0
AMY1C	HGLibA_01847	202	143	117	0	0	0
AMY1C	HGLibA_01848	58	111	48	0	0	0
AMY2A	HGLibA_01849	268	102	86	1	0	0
AMY2A	HGLibA_01850	62	106	43	0	0	0
AMY2A	HGLibA_01851	678	289	430	2	0	0
AMY2B	HGLibA_01852	129	191	0	0	2	0
AMY2B	HGLibA_01853	412	118	217	0	0	1
AMY2B	HGLibA_01854	507	192	289	0	2	1
AMZ1	HGLibA_01855	203	262	174	2	3	0
AMZ1	HGLibA_01856	6	38	162	0	0	0
AMZ1	HGLibA_01857	75	64	193	1	0	0
AMZ2	HGLibA_01858	86	49	46	1	0	0
AMZ2	HGLibA_01859	327	185	137	3	1	1
AMZ2	HGLibA_01860	624	178	91	2	0	0
ANAPC1	HGLibA_01861	275	96	0	1	3	0
ANAPC1	HGLibA_01862	269	106	34	1	1	68
ANAPC1	HGLibA_01863	195	89	5	2	2	0
ANAPC10	HGLibA_01864	1	18	115	0	0	0
ANAPC10	HGLibA_01865	93	219	128	4	1	0
ANAPC10	HGLibA_01866	265	217	222	18	3374	1
ANAPC11	HGLibA_01867	23	88	50	1	0	0
ANAPC11	HGLibA_01868	0	0	0	0	0	3
ANAPC11	HGLibA_01869	332	204	267	1	0	0
ANAPC13	HGLibA_01870	281	240	323	0	1	0
ANAPC13	HGLibA_01871	179	29	144	1	5	6
ANAPC13	HGLibA_01872	169	247	0	3	1	0
ANAPC15	HGLibA_01873	749	497	286	4	2	0
ANAPC15	HGLibA_01874	358	247	184	3	0	0
ANAPC15	HGLibA_01875	112	126	23	1	22	0
ANAPC16	HGLibA_01876	188	64	22	1	1	0
ANAPC16	HGLibA_01877	151	59	0	0	0	0
ANAPC16	HGLibA_01878	0	19	0	0	0	0
ANAPC2	HGLibA_01879	519	296	142	1	1	0
ANAPC2	HGLibA_01880	0	0	0	0	0	0
ANAPC2	HGLibA_01881	61	50	220	0	0	0
ANAPC4	HGLibA_01882	155	23	122	0	0	0
ANAPC4	HGLibA_01883	0	12	0	0	0	0
ANAPC4	HGLibA_01884	176	66	180	0	1	0
ANAPC5	HGLibA_01885	1	1	0	0	0	0
ANAPC5	HGLibA_01886	679	260	112	5	0	0
ANAPC5	HGLibA_01887	377	318	186	4	0	26
ANAPC7	HGLibA_01888	1	102	72	0	0	0
ANAPC7	HGLibA_01889	216	309	57	5	9	0
ANAPC7	HGLibA_01890	120	76	78	0	0	0
ANG	HGLibA_01891	49	86	98	0	0	0
ANG	HGLibA_01892	0	144	129	0	0	0
ANG	HGLibA_01893	109	111	93	1	0	0
ANGEL1	HGLibA_01894	113	89	76	0	1	0
ANGEL1	HGLibA_01895	185	9	164	0	0	0
ANGEL1	HGLibA_01896	190	215	214	2	1	1
ANGEL2	HGLibA_01897	0	0	40	0	0	0
ANGEL2	HGLibA_01898	121	72	72	1	0	0
ANGEL2	HGLibA_01899	227	146	232	2	1	0
ANGPT1	HGLibA_01900	72	48	0	2	0	0
ANGPT1	HGLibA_01901	346	319	181	2	1	0
ANGPT1	HGLibA_01902	0	61	35	0	0	0
ANGPT2	HGLibA_01903	185	100	108	3	0	0
ANGPT2	HGLibA_01904	262	76	59	2	1	48
ANGPT2	HGLibA_01905	103	231	338	1	0	0
ANGPT4	HGLibA_01906	36	51	108	1	1	0
ANGPT4	HGLibA_01907	127	257	109	2	2	1
ANGPT4	HGLibA_01908	54	60	39	1	0	52
ANGPTL1	HGLibA_01909	870	419	604	4	31	1
ANGPTL1	HGLibA_01910	131	17	35	1	1	0
ANGPTL1	HGLibA_01911	92	99	77	1	0	0
ANGPTL2	HGLibA_01912	266	84	9	1	0	0
ANGPTL2	HGLibA_01913	518	241	299	3	1	2
ANGPTL2	HGLibA_01914	205	57	110	0	0	0
ANGPTL3	HGLibA_01915	32	177	9	2	0	0
ANGPTL3	HGLibA_01916	488	376	74	5	3	0
ANGPTL3	HGLibA_01917	239	196	99	0	0	0
ANGPTL4	HGLibA_01918	264	87	272	1	1	0
ANGPTL4	HGLibA_01919	479	168	57	0	1	0
ANGPTL4	HGLibA_01920	148	196	292	1	27	1
ANGPTL5	HGLibA_01921	435	315	29	2	1	0
ANGPTL5	HGLibA_01922	85	92	120	1	0	0
ANGPTL5	HGLibA_01923	280	64	21	1	0	0
ANGPTL6	HGLibA_01924	407	242	84	3	1	0
ANGPTL6	HGLibA_01925	270	170	107	0	0	0
ANGPTL6	HGLibA_01926	133	140	101	0	2	0
ANGPTL7	HGLibA_01927	150	8	53	0	0	0
ANGPTL7	HGLibA_01928	64	105	141	1	0	0
ANGPTL7	HGLibA_01929	357	346	258	6	0	1
ANHX	HGLibA_01930	830	413	209	7	0	0
ANHX	HGLibA_01931	269	199	153	4	0	0
ANHX	HGLibA_01932	167	342	101	2	185	78
ANK1	HGLibA_01933	357	164	180	2	1	1
ANK1	HGLibA_01934	0	48	31	0	0	0
ANK1	HGLibA_01935	313	109	97	4	1	1
ANK2	HGLibA_01936	630	132	23	6	1	0
ANK2	HGLibA_01937	634	359	145	4	0	0
ANK2	HGLibA_01938	222	249	226	3	2	2285
ANK3	HGLibA_01939	485	126	197	1	120	0
ANK3	HGLibA_01940	351	270	231	3	2	0
ANK3	HGLibA_01941	380	171	62	1	1	0
ANKAR	HGLibA_01942	110	148	261	2	0	0
ANKAR	HGLibA_01943	148	60	157	0	0	0
ANKAR	HGLibA_01944	286	394	422	3	0	27
ANKDD1A	HGLibA_01945	247	77	30	1	0	0
ANKDD1A	HGLibA_01946	422	170	135	41	9615	10264
ANKDD1A	HGLibA_01947	122	123	152	0	0	0
ANKDD1B	HGLibA_01948	167	138	236	1	0	0
ANKDD1B	HGLibA_01949	800	427	513	4	2	65
ANKDD1B	HGLibA_01950	106	47	38	1	1	0
ANKEF1	HGLibA_01951	281	207	55	1	1	0
ANKEF1	HGLibA_01952	358	211	41	2	339	0
ANKEF1	HGLibA_01953	204	128	212	0	1	0
ANKFN1	HGLibA_01954	49	155	133	0	1	2
ANKFN1	HGLibA_01955	67	33	276	0	1	0
ANKFN1	HGLibA_01956	574	396	272	1	0	0
ANKFY1	HGLibA_01957	350	259	251	2	0	1
ANKFY1	HGLibA_01958	155	124	124	2	0	1
ANKFY1	HGLibA_01959	34	53	2	1	0	0
ANKH	HGLibA_01960	387	139	89	3	2	0
ANKH	HGLibA_01961	181	100	140	0	174	1
ANKH	HGLibA_01962	317	232	270	2	2	0
ANKHD1	HGLibA_01963	200	102	57	0	0	0
ANKHD1	HGLibA_01964	172	50	120	1	0	0
ANKHD1	HGLibA_01965	202	58	71	1	2	1
ANKHD1-EIF4EBP3	HGLibA_01966	200	70	232	0	0	0
ANKHD1-EIF4EBP3	HGLibA_01967	165	51	151	0	1	0
ANKHD1-EIF4EBP3	HGLibA_01968	387	246	176	3	3	0
ANKIB1	HGLibA_01969	187	111	73	1	1	0
ANKIB1	HGLibA_01970	140	210	354	4	1	1
ANKIB1	HGLibA_01971	415	180	167	1	0	912
ANKK1	HGLibA_01972	382	54	40	0	1	0
ANKK1	HGLibA_01973	189	58	77	0	1	1
ANKK1	HGLibA_01974	386	264	95	5	1	0
ANKLE2	HGLibA_01975	198	267	53	1	1	0
ANKLE2	HGLibA_01976	15	15	0	0	0	0
ANKLE2	HGLibA_01977	277	102	39	3	0	0
ANKMY1	HGLibA_01978	175	22	53	1	0	1
ANKMY1	HGLibA_01979	178	476	208	5	3	1
ANKMY1	HGLibA_01980	376	183	392	2	0	0
ANKMY2	HGLibA_01981	55	100	46	2	0	0
ANKMY2	HGLibA_01982	235	194	246	1	1	0
ANKMY2	HGLibA_01983	542	209	233	2	3	1
ANKRA2	HGLibA_01984	614	123	110	3	1	0
ANKRA2	HGLibA_01985	88	7	99	0	1	0
ANKRA2	HGLibA_01986	463	320	329	3	1	0
ANKRD1	HGLibA_01987	286	16	111	1	1	2
ANKRD1	HGLibA_01988	226	331	228	4	0	1
ANKRD1	HGLibA_01989	102	204	238	2	0	0
ANKRD10	HGLibA_01990	0	0	66	0	0	7
ANKRD10	HGLibA_01991	398	267	203	36	0	2
ANKRD10	HGLibA_01992	391	180	226	2	4	0
ANKRD11	HGLibA_01993	0	90	58	2	0	0
ANKRD11	HGLibA_01994	194	155	97	0	0	0
ANKRD11	HGLibA_01995	0	30	0	0	0	0
ANKRD12	HGLibA_01996	3	10	0	0	0	0
ANKRD12	HGLibA_01997	85	73	56	0	0	1
[truncated: 63,386 more rows]

## Sheet: Human GeCKOv2 library_B
Supplementary Table S2. Screening results of the Human GeCKOv2 library B
Gene	sgRNA	Deep-sequencing Read Counts
		Ctrl_1	Ctrl_2	Ctrl_3	TT_1	TT_2	TT_3
A1BG	HGLibB_00001	230	248	74	7	3	6
A1BG	HGLibB_00002	115	156	77	2	1	2
A1BG	HGLibB_00003	71	142	71	2	1	1
A1CF	HGLibB_00004	27	46	22	0	0	2
A1CF	HGLibB_00005	16	30	5	226	3	206
A1CF	HGLibB_00006	10	29	46	0	0	0
A2M	HGLibB_00007	136	109	77	0	2	2
A2M	HGLibB_00008	99	105	62	0	485	4
A2M	HGLibB_00009	52	118	49	3	4	2
A2ML1	HGLibB_00010	25	31	0	0	2	0
A2ML1	HGLibB_00011	122	65	91	15	0	0
A2ML1	HGLibB_00012	149	111	12	2	0	49
A3GALT2	HGLibB_00013	106	146	59	8	1	4
A3GALT2	HGLibB_00014	9	0	8	0	0	0
A3GALT2	HGLibB_00015	20	18	0	1	1	1
A4GALT	HGLibB_00016	16	14	3	0	0	0
A4GALT	HGLibB_00017	34	16	0	0	2	0
A4GALT	HGLibB_00018	33	81	71	0	3	1
A4GNT	HGLibB_00019	50	21	24	3	0	0
A4GNT	HGLibB_00020	22	20	28	0	1	0
A4GNT	HGLibB_00021	8	27	45	1	1	0
AAAS	HGLibB_00022	26	16	2	0	1	1
AAAS	HGLibB_00023	49	48	63	1	1	0
AAAS	HGLibB_00024	19	26	29	0	0	0
AACS	HGLibB_00025	29	32	6	1	0	0
AACS	HGLibB_00026	100	77	48	0	4	0
AACS	HGLibB_00027	37	20	48	3	0	1
AADAC	HGLibB_00028	69	42	54	2	2	0
AADAC	HGLibB_00029	104	49	102	2	0	0
AADAC	HGLibB_00030	25	44	22	1	1	1
AADACL2	HGLibB_00031	69	60	26	3	0	1
AADACL2	HGLibB_00032	123	144	81	1	2	19
AADACL2	HGLibB_00033	54	75	52	65	1	0
AADACL3	HGLibB_00034	21	21	0	0	0	1
AADACL3	HGLibB_00035	97	65	70	2	3	1
AADACL3	HGLibB_00036	133	75	19	1	2	1
AADACL4	HGLibB_00037	46	87	62	0	1	1
AADACL4	HGLibB_00038	111	89	17	0	2	1
AADACL4	HGLibB_00039	17	35	0	0	0	0
AADAT	HGLibB_00040	36	77	36	2	0	0
AADAT	HGLibB_00041	112	130	23	1	1	3
AADAT	HGLibB_00042	192	113	47	3	3	112
AAED1	HGLibB_00043	69	52	18	3	2	0
AAED1	HGLibB_00044	74	27	0	0	1	1
AAED1	HGLibB_00045	16	31	38	0	0	1
AAGAB	HGLibB_00046	16	27	27	2	2	95
AAGAB	HGLibB_00047	54	29	29	31	0	2
AAGAB	HGLibB_00048	56	50	38	0	1	1
AAK1	HGLibB_00049	1	0	17	0	0	0
AAK1	HGLibB_00050	5	10	0	0	0	0
AAK1	HGLibB_00051	7	15	0	1	0	0
AAMDC	HGLibB_00052	160	131	37	53	2	2
AAMDC	HGLibB_00053	64	82	43	1	2	1
AAMDC	HGLibB_00054	129	59	32	194	4	3
AAMP	HGLibB_00055	154	138	112	3	2	2
AAMP	HGLibB_00056	1	21	1	0	1	0
AAMP	HGLibB_00057	151	161	142	5	3	1
AANAT	HGLibB_00058	80	85	84	2	3	2
AANAT	HGLibB_00059	7	13	0	1	0	0
AANAT	HGLibB_00060	76	35	30	0	2	1
AAR2	HGLibB_00061	10	35	13	1	0	0
AAR2	HGLibB_00062	7	57	1	1	0	1
AAR2	HGLibB_00063	122	89	39	2	0	4
AARD	HGLibB_00064	47	6	1	0	0	0
AARD	HGLibB_00065	26	13	1	0	0	0
AARD	HGLibB_00066	150	105	79	3	1	4
AARS	HGLibB_00067	39	8	43	0	1	0
AARS	HGLibB_00068	107	68	61	3	0	2
AARS	HGLibB_00069	15	38	0	1	1	1
AARS2	HGLibB_00070	88	27	51	2	4	1
AARS2	HGLibB_00071	19	66	43	0	2	0
AARS2	HGLibB_00072	80	55	87	3	3	0
AARSD1	HGLibB_00073	112	37	44	1	1	3
AARSD1	HGLibB_00074	138	61	56	2	4	3
AARSD1	HGLibB_00075	82	78	72	2	0	0
AASDH	HGLibB_00076	73	78	48	4	2	27
AASDH	HGLibB_00077	0	5	0	0	0	0
AASDH	HGLibB_00078	64	90	65	0	2	3
AASDHPPT	HGLibB_00079	48	49	52	1	0	0
AASDHPPT	HGLibB_00080	9	5	45	0	0	0
AASDHPPT	HGLibB_00081	71	90	34	1	0	3
AASS	HGLibB_00082	34	16	1	2	0	1
AASS	HGLibB_00083	69	25	32	0	1	2
AASS	HGLibB_00084	63	31	11	427	2	3
AATF	HGLibB_00085	36	32	39	2	6	35
AATF	HGLibB_00086	85	76	68	5	1	1
AATF	HGLibB_00087	32	22	0	1	0	0
AATK	HGLibB_00088	51	125	38	6	2	1
AATK	HGLibB_00089	68	55	38	4	0	0
AATK	HGLibB_00090	71	86	33	3	1	2
ABAT	HGLibB_00091	93	49	83	1	2	3
ABAT	HGLibB_00092	24	31	19	2	0	0
ABAT	HGLibB_00093	0	0	0	0	0	0
ABCA1	HGLibB_00094	20	53	33	0	2	1
ABCA1	HGLibB_00095	229	198	92	69	8	292
ABCA1	HGLibB_00096	268	171	31	227	7	4
ABCA10	HGLibB_00097	13	32	40	8	1	1
ABCA10	HGLibB_00098	32	50	44	2	6	14
ABCA10	HGLibB_00099	53	64	114	28	2	1
ABCA12	HGLibB_00100	81	78	85	0	4	0
ABCA12	HGLibB_00101	55	43	1	2	0	0
ABCA12	HGLibB_00102	74	48	12	1	3	1
ABCA13	HGLibB_00103	40	40	34	1	0	0
ABCA13	HGLibB_00104	65	60	20	3	1	2
ABCA13	HGLibB_00105	32	16	0	0	1	0
ABCA2	HGLibB_00106	30	53	1	3	0	3
ABCA2	HGLibB_00107	53	45	27	0	0	1
ABCA2	HGLibB_00108	71	35	19	1	2	44
ABCA3	HGLibB_00109	179	162	57	24	1	2
ABCA3	HGLibB_00110	190	211	51	1	1	4
ABCA3	HGLibB_00111	65	30	72	0	1	0
ABCA4	HGLibB_00112	76	54	30	2	2	0
ABCA4	HGLibB_00113	11	34	0	1	1	0
ABCA4	HGLibB_00114	31	31	36	0	0	1
ABCA5	HGLibB_00115	92	130	65	75	9	412
ABCA5	HGLibB_00116	11	11	19	0	0	1
ABCA5	HGLibB_00117	234	121	154	1	9	6
ABCA6	HGLibB_00118	115	66	38	0	1	0
ABCA6	HGLibB_00119	26	47	18	1	0	0
ABCA6	HGLibB_00120	42	36	66	2	3	1
ABCA7	HGLibB_00121	2	9	16	36	0	1
ABCA7	HGLibB_00122	83	33	29	2	0	16
ABCA7	HGLibB_00123	75	43	45	1	1	1
ABCA8	HGLibB_00124	27	32	69	1	1	1
ABCA8	HGLibB_00125	96	110	78	14	0	3
ABCA8	HGLibB_00126	23	38	52	3	1	0
ABCA9	HGLibB_00127	7	8	32	0	0	0
ABCA9	HGLibB_00128	9	33	60	1	0	0
ABCA9	HGLibB_00129	31	33	34	1	0	0
ABCB1	HGLibB_00130	10	18	20	0	1	0
ABCB1	HGLibB_00131	81	95	58	1	2	86
ABCB1	HGLibB_00132	17	25	0	0	2	0
ABCB10	HGLibB_00133	70	53	39	0	0	5
ABCB10	HGLibB_00134	99	53	57	0	2	2
ABCB10	HGLibB_00135	74	65	100	2	1	2
ABCB11	HGLibB_00136	45	33	21	2	0	2
ABCB11	HGLibB_00137	19	24	12	0	1	0
ABCB11	HGLibB_00138	46	58	56	1	1	0
ABCB4	HGLibB_00139	38	19	37	1	2	1
ABCB4	HGLibB_00140	54	15	1	1	1	1
ABCB4	HGLibB_00141	64	50	44	2	0	0
ABCB5	HGLibB_00142	40	70	102	2	1	1
ABCB5	HGLibB_00143	37	105	31	3	2	2
ABCB5	HGLibB_00144	27	1	35	2	1	1
ABCB6	HGLibB_00145	140	145	30	2	3	3
ABCB6	HGLibB_00146	80	58	39	3	1	0
ABCB6	HGLibB_00147	65	96	23	191	3	25
ABCB7	HGLibB_00148	85	163	57	5	7	181
ABCB7	HGLibB_00149	49	18	0	1	2	34
ABCB7	HGLibB_00150	33	10	0	0	0	0
ABCB8	HGLibB_00151	25	66	28	0	0	0
ABCB8	HGLibB_00152	17	56	29	2	1	0
ABCB8	HGLibB_00153	117	80	146	4	2	2
ABCB9	HGLibB_00154	112	91	28	6	1	0
ABCB9	HGLibB_00155	127	86	122	2	6	2
ABCB9	HGLibB_00156	216	73	22	4	2	2
ABCC1	HGLibB_00157	26	15	5	0	0	1
ABCC1	HGLibB_00158	67	36	21	0	0	0
ABCC1	HGLibB_00159	38	52	43	1	4	29
ABCC10	HGLibB_00160	4	46	1	0	0	0
ABCC10	HGLibB_00161	33	65	0	2	2	1
ABCC10	HGLibB_00162	125	38	64	1	1	2
ABCC11	HGLibB_00163	23	79	33	0	1	1
ABCC11	HGLibB_00164	50	36	26	1	0	3
ABCC11	HGLibB_00165	49	35	21	0	0	1
ABCC12	HGLibB_00166	66	94	67	0	2	2
ABCC12	HGLibB_00167	58	85	53	4	1	0
ABCC12	HGLibB_00168	39	18	17	0	0	0
ABCC2	HGLibB_00169	51	122	98	6	12	679
ABCC2	HGLibB_00170	131	119	66	7	2	5
ABCC2	HGLibB_00171	86	112	63	4	1	24
ABCC3	HGLibB_00172	2	19	36	0	0	1
ABCC3	HGLibB_00173	15	19	18	0	0	1
ABCC3	HGLibB_00174	39	34	33	0	1	1
ABCC4	HGLibB_00175	189	84	18	6	3	57
ABCC4	HGLibB_00176	64	64	71	3	0	0
ABCC4	HGLibB_00177	22	15	18	0	0	1
ABCC5	HGLibB_00178	62	58	28	0	11	1
ABCC5	HGLibB_00179	82	64	86	1	1	1
ABCC5	HGLibB_00180	134	111	3	3	1	3
ABCC6	HGLibB_00181	105	90	47	101	3	3
ABCC6	HGLibB_00182	152	148	64	3	5	17
ABCC6	HGLibB_00183	23	69	109	3	2	0
ABCC8	HGLibB_00184	67	113	27	3	4	0
ABCC8	HGLibB_00185	70	52	31	0	2	3
ABCC8	HGLibB_00186	53	89	63	1	1	2
ABCC9	HGLibB_00187	64	30	2	26	1	0
ABCC9	HGLibB_00188	31	82	51	1	2	3
ABCC9	HGLibB_00189	103	77	54	1	2	1
ABCD1	HGLibB_00190	11	33	0	0	0	0
ABCD1	HGLibB_00191	89	83	34	2	2	2
ABCD1	HGLibB_00192	149	51	78	2	128	26
ABCD2	HGLibB_00193	152	169	50	3	7	1
ABCD2	HGLibB_00194	0	42	1	0	0	0
ABCD2	HGLibB_00195	105	61	12	3	2	1
ABCD3	HGLibB_00196	31	21	22	2	0	0
ABCD3	HGLibB_00197	124	143	64	2872	39	19
ABCD3	HGLibB_00198	10	36	30	1	0	1
ABCD4	HGLibB_00199	108	39	92	3	3	2
ABCD4	HGLibB_00200	39	63	21	0	0	28
ABCD4	HGLibB_00201	40	80	49	30	1	1
ABCE1	HGLibB_00202	48	39	35	4	3	12
ABCE1	HGLibB_00203	66	96	97	4	6	1
ABCE1	HGLibB_00204	51	74	108	2	1	0
ABCF1	HGLibB_00205	13	47	22	0	0	0
ABCF1	HGLibB_00206	15	91	46	0	0	0
ABCF1	HGLibB_00207	29	57	55	35	3	2
ABCF2	HGLibB_00208	12	10	11	0	0	0
ABCF2	HGLibB_00209	67	42	69	3	1	19
ABCF2	HGLibB_00210	87	176	93	944	27	1566
ABCF3	HGLibB_00211	221	172	136	69	4	2
ABCF3	HGLibB_00212	72	111	67	3	2	1
ABCF3	HGLibB_00213	9	38	56	1	1	1
ABCG1	HGLibB_00214	16	39	27	1	0	0
ABCG1	HGLibB_00215	44	39	18	1	2	0
ABCG1	HGLibB_00216	45	44	15	3	1	1
ABCG2	HGLibB_00217	0	14	0	0	1	0
ABCG2	HGLibB_00218	174	67	47	2	1	3
ABCG2	HGLibB_00219	29	33	15	0	0	0
ABCG4	HGLibB_00220	74	17	0	14	0	2
ABCG4	HGLibB_00221	240	184	165	6	9	5
ABCG4	HGLibB_00222	40	55	25	1	0	0
ABCG5	HGLibB_00223	102	89	68	5	2	0
ABCG5	HGLibB_00224	72	55	80	6	1	1
ABCG5	HGLibB_00225	38	90	32	3	1	0
ABCG8	HGLibB_00226	17	39	25	1	2	0
ABCG8	HGLibB_00227	61	37	51	1	1	0
ABCG8	HGLibB_00228	26	27	12	0	2	1
ABHD1	HGLibB_00229	35	38	15	0	3	0
ABHD1	HGLibB_00230	106	45	35	0	0	2
ABHD1	HGLibB_00231	57	47	41	0	0	0
ABHD10	HGLibB_00232	58	19	0	1	0	1
ABHD10	HGLibB_00233	72	40	33	9	2	0
ABHD10	HGLibB_00234	94	60	45	22	0	6
ABHD11	HGLibB_00235	58	77	66	4	1	42
ABHD11	HGLibB_00236	217	126	92	5	0	4
ABHD11	HGLibB_00237	141	67	2	1	1	1
ABHD12	HGLibB_00238	28	56	17	4	4	0
ABHD12	HGLibB_00239	82	53	97	53	2	3
ABHD12	HGLibB_00240	121	121	33	61	2	0
ABHD12B	HGLibB_00241	19	4	47	0	0	0
ABHD12B	HGLibB_00242	23	31	19	0	1	1
ABHD12B	HGLibB_00243	11	19	84	0	0	0
ABHD13	HGLibB_00244	5	25	15	0	0	0
ABHD13	HGLibB_00245	228	166	31	23	10	296
ABHD13	HGLibB_00246	15	26	19	2	0	0
ABHD14A	HGLibB_00247	23	51	8	3	0	0
ABHD14A	HGLibB_00248	55	35	11	3	0	0
ABHD14A	HGLibB_00249	10	58	78	1	1	1
ABHD14B	HGLibB_00250	136	153	91	5	1	5
ABHD14B	HGLibB_00251	2	4	0	0	0	0
ABHD14B	HGLibB_00252	23	30	10	0	0	1
ABHD15	HGLibB_00253	65	59	20	3	1	0
ABHD15	HGLibB_00254	24	18	15	1	1	0
ABHD15	HGLibB_00255	38	39	26	2	1	1
ABHD16A	HGLibB_00256	37	36	49	4	2	1
ABHD16A	HGLibB_00257	22	40	43	29	1	0
ABHD16A	HGLibB_00258	8	45	12	0	1	0
ABHD16B	HGLibB_00259	172	88	75	86	4	67
ABHD16B	HGLibB_00260	7	88	58	1	0	0
ABHD16B	HGLibB_00261	147	65	20	3	2	88
ABHD17A	HGLibB_00262	98	98	12	1	1	0
ABHD17A	HGLibB_00263	86	115	25	2	0	0
ABHD17A	HGLibB_00264	82	14	0	1	1	0
ABHD17B	HGLibB_00265	48	76	16	3	0	0
ABHD17B	HGLibB_00266	34	41	37	0	1	0
ABHD17B	HGLibB_00267	27	31	20	1	5	1
ABHD17C	HGLibB_00268	29	58	7	1	0	0
ABHD17C	HGLibB_00269	8	102	45	0	0	1
ABHD17C	HGLibB_00270	26	28	1	1	0	1
ABHD2	HGLibB_00271	184	126	75	7	4	3
ABHD2	HGLibB_00272	47	101	2	2	1	0
ABHD2	HGLibB_00273	95	54	19	0	0	2
ABHD3	HGLibB_00274	106	198	116	5	2	3
ABHD3	HGLibB_00275	104	62	56	1	3	4
ABHD3	HGLibB_00276	48	21	0	21	2	1
ABHD4	HGLibB_00277	72	99	21	2	2	0
ABHD4	HGLibB_00278	13	16	12	0	0	0
ABHD4	HGLibB_00279	65	75	53	2	3	1
ABHD5	HGLibB_00280	64	91	26	3	4	0
ABHD5	HGLibB_00281	48	32	0	1	1	0
ABHD5	HGLibB_00282	66	33	1	14	2	1
ABHD6	HGLibB_00283	61	20	26	1	1	0
ABHD6	HGLibB_00284	42	51	7	0	0	0
ABHD6	HGLibB_00285	6	7	0	0	0	0
ABHD8	HGLibB_00286	133	89	50	4	5	3
ABHD8	HGLibB_00287	81	86	134	5	1	1
ABHD8	HGLibB_00288	97	75	38	1	0	1
ABI1	HGLibB_00289	21	15	31	0	0	0
ABI1	HGLibB_00290	39	23	32	0	1	1
ABI1	HGLibB_00291	96	34	0	1	0	0
ABI2	HGLibB_00292	192	160	118	6	6	4
ABI2	HGLibB_00293	99	57	29	1	0	1
ABI2	HGLibB_00294	24	32	2	0	1	1
ABI3	HGLibB_00295	48	44	4	2	1	1
ABI3	HGLibB_00296	1	7	0	0	0	0
ABI3	HGLibB_00297	23	24	0	0	17	0
ABI3BP	HGLibB_00298	33	38	16	0	0	0
ABI3BP	HGLibB_00299	84	69	35	0	1	3
ABI3BP	HGLibB_00300	31	29	38	2	3	2
ABL1	HGLibB_00301	53	13	12	0	3	0
ABL1	HGLibB_00302	233	215	143	9	10	890
ABL1	HGLibB_00303	19	24	1	0	0	1
ABL2	HGLibB_00304	33	32	36	0	0	0
ABL2	HGLibB_00305	73	83	66	41	5	190
ABL2	HGLibB_00306	61	118	72	2	0	2
ABLIM1	HGLibB_00307	173	146	61	4	4	1
ABLIM1	HGLibB_00308	5	29	38	1	0	1
ABLIM1	HGLibB_00309	219	125	78	5	0	5
ABLIM2	HGLibB_00310	55	128	59	3	1	1
ABLIM2	HGLibB_00311	32	42	34	0	0	0
ABLIM2	HGLibB_00312	128	122	0	0	1	4
ABLIM3	HGLibB_00313	62	47	41	2	1	1
ABLIM3	HGLibB_00314	161	170	27	4	4	1
ABLIM3	HGLibB_00315	55	66	8	1	1	1
ABO	HGLibB_00316	80	71	55	26	2	3
ABO	HGLibB_00317	46	98	42	0	2	1
ABO	HGLibB_00318	80	20	22	2	3	1
ABP1	HGLibB_00319	100	89	107	6	6	16
ABP1	HGLibB_00320	22	33	7	11	0	0
ABP1	HGLibB_00321	109	96	44	14	1	3
ABR	HGLibB_00322	97	48	1	0	3	3
ABR	HGLibB_00323	57	83	96	1	3	0
ABR	HGLibB_00324	0	5	0	0	0	0
ABRA	HGLibB_00325	257	289	82	2	3	130
ABRA	HGLibB_00326	29	48	52	1	0	1
ABRA	HGLibB_00327	32	43	0	0	1	0
ABRACL	HGLibB_00328	49	108	120	2	3	2
ABRACL	HGLibB_00329	79	34	42	1	0	1
ABRACL	HGLibB_00330	17	51	11	0	1	1
ABT1	HGLibB_00331	15	64	0	0	1	0
ABT1	HGLibB_00332	14	17	0	0	0	0
ABT1	HGLibB_00333	25	21	20	0	0	0
ABTB1	HGLibB_00334	23	48	0	0	0	0
ABTB1	HGLibB_00335	19	31	12	0	0	0
ABTB1	HGLibB_00336	10	13	44	0	0	0
ABTB2	HGLibB_00337	101	114	17	16	1	3
ABTB2	HGLibB_00338	136	120	43	0	8	64
ABTB2	HGLibB_00339	143	78	57	29	6	83
ACAA1	HGLibB_00340	101	49	93	2	3	1
ACAA1	HGLibB_00341	100	99	0	2	0	2
ACAA1	HGLibB_00342	42	51	30	0	0	1
ACAA2	HGLibB_00343	87	157	68	3	2	0
ACAA2	HGLibB_00344	103	26	75	1	23	2
ACAA2	HGLibB_00345	10	22	23	0	1	1
ACACA	HGLibB_00346	101	77	130	5	1	26
ACACA	HGLibB_00347	172	61	12	3	2	1
ACACA	HGLibB_00348	90	77	20	2	3	1
ACACB	HGLibB_00349	32	51	6	25	1	0
ACACB	HGLibB_00350	119	142	130	2	2	0
ACACB	HGLibB_00351	213	216	133	13	4	3
ACAD10	HGLibB_00352	33	49	163	2	3	5
ACAD10	HGLibB_00353	284	232	127	17	4	4
ACAD10	HGLibB_00354	118	126	49	3	3	3
ACAD11	HGLibB_00355	533	450	254	6	7	7
ACAD11	HGLibB_00356	49	15	0	2	2	0
ACAD11	HGLibB_00357	54	117	27	33	3	0
ACAD8	HGLibB_00358	10	30	60	2	6	703
ACAD8	HGLibB_00359	179	224	151	5	6	42
ACAD8	HGLibB_00360	12	12	0	0	0	1
ACAD9	HGLibB_00361	61	66	52	3	5	1
ACAD9	HGLibB_00362	21	10	6	0	1	0
ACAD9	HGLibB_00363	12	47	0	1	1	0
ACADL	HGLibB_00364	209	184	76	6	4	2
ACADL	HGLibB_00365	53	31	8	2	2	0
ACADL	HGLibB_00366	36	31	65	2	4	0
ACADM	HGLibB_00367	39	31	50	5	1	6
ACADM	HGLibB_00368	82	91	16	4	2	2
ACADM	HGLibB_00369	22	49	0	2	0	1
ACADS	HGLibB_00370	201	101	78	2	2	1
ACADS	HGLibB_00371	46	46	24	1209	15	8
ACADS	HGLibB_00372	20	68	22	0	0	1
ACADSB	HGLibB_00373	119	101	16	4	2	2
ACADSB	HGLibB_00374	186	156	110	6	1	3
ACADSB	HGLibB_00375	51	72	19	2	0	1
ACADVL	HGLibB_00376	0	15	9	1	0	0
ACADVL	HGLibB_00377	10	20	22	2	1	0
ACADVL	HGLibB_00378	27	12	15	1	0	0
ACAN	HGLibB_00379	14	36	8	0	2	0
ACAN	HGLibB_00380	117	92	91	2	2	1
ACAN	HGLibB_00381	17	32	22	1	0	0
ACAP1	HGLibB_00382	109	74	60	2	1	2
ACAP1	HGLibB_00383	124	114	116	5	3	2
ACAP1	HGLibB_00384	302	264	122	36	7	32
ACAP2	HGLibB_00385	193	213	112	2	3	5
ACAP2	HGLibB_00386	16	29	0	0	0	0
ACAP2	HGLibB_00387	11	8	0	74	1	0
ACAP3	HGLibB_00388	26	46	21	0	0	2
ACAP3	HGLibB_00389	48	75	0	2	1	1
ACAP3	HGLibB_00390	62	135	137	8	1	29
ACAT1	HGLibB_00391	212	195	87	11	9	4
ACAT1	HGLibB_00392	79	57	44	12	3	0
ACAT1	HGLibB_00393	58	32	64	0	2	0
ACAT2	HGLibB_00394	54	68	23	5	1	161
ACAT2	HGLibB_00395	77	88	80	2	2	0
ACAT2	HGLibB_00396	95	41	25	1	4	1
ACBD3	HGLibB_00397	40	13	1	0	0	0
ACBD3	HGLibB_00398	40	48	20	1	1	43
ACBD3	HGLibB_00399	72	88	52	3	2	1
ACBD4	HGLibB_00400	47	51	10	1	0	1
ACBD4	HGLibB_00401	18	35	7	0	1	0
ACBD4	HGLibB_00402	65	29	60	4	1	0
ACBD5	HGLibB_00403	142	74	28	5	6	88
ACBD5	HGLibB_00404	7	18	16	0	0	0
ACBD5	HGLibB_00405	34	78	27	1	2	0
ACBD6	HGLibB_00406	57	82	46	3	2	1
ACBD6	HGLibB_00407	42	60	57	8	8	643
ACBD6	HGLibB_00408	58	4	28	0	0	1
ACBD7	HGLibB_00409	39	28	10	1	0	2
ACBD7	HGLibB_00410	56	35	48	1377	15	6
ACBD7	HGLibB_00411	5	34	44	0	0	1
ACCS	HGLibB_00412	70	54	46	2	2	4
ACCS	HGLibB_00413	6	12	16	1	0	0
ACCS	HGLibB_00414	17	19	0	0	0	0
ACCSL	HGLibB_00415	77	80	54	279	7	86
ACCSL	HGLibB_00416	43	37	13	0	2	21
ACCSL	HGLibB_00417	36	43	1	1	0	20
ACD	HGLibB_00418	7	12	13	0	0	0
ACD	HGLibB_00419	83	112	54	4	2	0
ACD	HGLibB_00420	9	42	9	0	2	3
ACE	HGLibB_00421	58	76	60	1	1	369
ACE	HGLibB_00422	160	64	93	5	2	338
ACE	HGLibB_00423	33	20	7	0	1	0
ACE2	HGLibB_00424	64	97	33	2	0	1
ACE2	HGLibB_00425	253	162	115	25	4	64
ACE2	HGLibB_00426	50	23	45	0	0	0
ACER1	HGLibB_00427	43	4	18	1	0	0
ACER1	HGLibB_00428	153	40	58	6	0	0
ACER1	HGLibB_00429	216	208	115	28	6	6
ACER2	HGLibB_00430	352	213	158	8	6	11
ACER2	HGLibB_00431	23	18	62	0	0	0
ACER2	HGLibB_00432	3	30	43	43	1	1
ACER3	HGLibB_00433	89	71	31	62	4	46
ACER3	HGLibB_00434	50	24	55	0	0	1
ACER3	HGLibB_00435	119	74	70	3	2	30
ACHE	HGLibB_00436	38	48	56	0	1	0
ACHE	HGLibB_00437	74	38	19	7	1	0
ACHE	HGLibB_00438	110	120	67	299	7	1
ACIN1	HGLibB_00439	39	33	55	1	1	0
ACIN1	HGLibB_00440	25	66	52	0	0	0
ACIN1	HGLibB_00441	56	22	34	1	0	1
ACKR2	HGLibB_00442	125	81	78	1	6	2
ACKR2	HGLibB_00443	34	69	36	0	0	0
ACKR2	HGLibB_00444	75	71	34	1	1	1
ACKR3	HGLibB_00445	19	27	9	1	1	2
ACKR3	HGLibB_00446	69	45	42	4	3	1
ACKR3	HGLibB_00447	28	48	27	0	3	1
ACKR4	HGLibB_00448	147	88	2	3	0	1
ACKR4	HGLibB_00449	6	16	12	0	0	0
ACKR4	HGLibB_00450	19	15	19	3	0	1
ACLY	HGLibB_00451	77	58	51	2	1	2
ACLY	HGLibB_00452	90	40	4	1	1	0
ACLY	HGLibB_00453	152	236	98	4	7	1
ACMSD	HGLibB_00454	30	33	73	1	1	0
ACMSD	HGLibB_00455	30	23	10	1	0	0
ACMSD	HGLibB_00456	137	98	95	5	2	1
ACN9	HGLibB_00457	148	145	128	4	1	3
ACN9	HGLibB_00458	3	14	51	0	2	2
ACN9	HGLibB_00459	39	34	0	0	2	141
ACO1	HGLibB_00460	36	47	27	8	1320	609
ACO1	HGLibB_00461	30	53	34	1	2	1
ACO1	HGLibB_00462	82	130	43	4	4	145
ACO2	HGLibB_00463	66	14	0	4	1	0
ACO2	HGLibB_00464	109	57	111	0	0	0
ACO2	HGLibB_00465	19	7	0	0	0	0
ACOT1	HGLibB_00466	96	79	75	2	2	5
ACOT1	HGLibB_00467	198	81	116	8	2	6
ACOT1	HGLibB_00468	160	87	95	6	2	1
ACOT11	HGLibB_00469	9	12	6	0	0	0
ACOT11	HGLibB_00470	118	40	32	41	1	36
ACOT11	HGLibB_00471	49	118	54	3	1	1
ACOT12	HGLibB_00472	79	120	44	6	3	493
ACOT12	HGLibB_00473	81	81	5	5	4	163
ACOT12	HGLibB_00474	79	61	68	1	1	4
ACOT13	HGLibB_00475	94	76	25	1	4	2
ACOT13	HGLibB_00476	88	83	35	4	0	4
ACOT13	HGLibB_00477	164	85	128	5	5	1
ACOT2	HGLibB_00478	106	32	47	1	1	2
ACOT2	HGLibB_00479	59	71	53	0	2	2
ACOT2	HGLibB_00480	83	49	58	2	13	31
ACOT4	HGLibB_00481	61	37	2	3	1	2
ACOT4	HGLibB_00482	50	75	34	257	21	1519
ACOT4	HGLibB_00483	56	82	20	3	1	2
ACOT6	HGLibB_00484	1	43	17	1	1	0
ACOT6	HGLibB_00485	199	76	59	6	2	0
ACOT6	HGLibB_00486	33	38	14	1374	14	7
ACOT7	HGLibB_00487	71	69	61	0	2	1
ACOT7	HGLibB_00488	66	46	0	2	0	0
ACOT7	HGLibB_00489	42	54	107	2	1	138
ACOT8	HGLibB_00490	185	98	64	3	4	1
ACOT8	HGLibB_00491	132	116	70	1548	15	10
ACOT8	HGLibB_00492	54	102	17	0	0	0
ACOT9	HGLibB_00493	31	61	18	0	0	0
ACOT9	HGLibB_00494	31	34	79	1	2	0
ACOT9	HGLibB_00495	109	151	41	6	6	120
ACOX1	HGLibB_00496	41	98	33	1	1	1
ACOX1	HGLibB_00497	23	70	102	3	0	2
ACOX1	HGLibB_00498	22	9	15	0	0	0
ACOX2	HGLibB_00499	262	195	70	10	9	3
ACOX2	HGLibB_00500	29	49	1	1	1	1
ACOX2	HGLibB_00501	161	84	42	27	7	2
ACOX3	HGLibB_00502	36	25	14	0	1	0
ACOX3	HGLibB_00503	103	162	56	3	1	1
ACOX3	HGLibB_00504	147	108	59	4	3	1
ACOXL	HGLibB_00505	40	35	18	1	1	0
ACOXL	HGLibB_00506	84	61	55	1	3	2
ACOXL	HGLibB_00507	31	44	116	2	0	0
ACP1	HGLibB_00508	56	35	42	27	1	2
ACP1	HGLibB_00509	19	72	77	2	20	2
ACP1	HGLibB_00510	79	99	34	1	1	3
ACP2	HGLibB_00511	89	44	21	4	3	1
ACP2	HGLibB_00512	30	60	15	1	0	0
ACP2	HGLibB_00513	78	43	0	21	1	1
ACP5	HGLibB_00514	137	115	23	3	0	1
ACP5	HGLibB_00515	16	0	0	0	0	0
ACP5	HGLibB_00516	64	52	30	0	1	0
ACP6	HGLibB_00517	85	142	32	1	2	1
ACP6	HGLibB_00518	258	383	212	5	13	91
ACP6	HGLibB_00519	88	111	48	1	2	2
ACPL2	HGLibB_00520	95	124	104	18	1	1
ACPL2	HGLibB_00521	29	17	13	1	0	0
ACPL2	HGLibB_00522	27	23	33	2	1	0
ACPP	HGLibB_00523	114	86	36	348	7	8
ACPP	HGLibB_00524	9	40	0	0	0	0
ACPP	HGLibB_00525	23	36	52	1	0	0
ACPT	HGLibB_00526	25	19	36	1	0	0
ACPT	HGLibB_00527	40	20	1	0	0	1
ACPT	HGLibB_00528	159	52	34	1	1	3
ACR	HGLibB_00529	90	24	0	2	1	0
ACR	HGLibB_00530	45	40	67	1	2	1
ACR	HGLibB_00531	13	21	11	1	0	0
ACRBP	HGLibB_00532	43	104	38	1	2	0
ACRBP	HGLibB_00533	153	90	130	6	6	0
ACRBP	HGLibB_00534	67	70	47	1	1	0
ACRC	HGLibB_00535	52	51	13	1	0	0
ACRC	HGLibB_00536	76	50	47	2	0	0
ACRV1	HGLibB_00537	165	161	61	4	1	3
ACRV1	HGLibB_00538	53	32	0	0	1	2
ACRV1	HGLibB_00539	123	140	85	4	4	2
ACSBG1	HGLibB_00540	403	203	65	4	6	5
ACSBG1	HGLibB_00541	71	149	38	5	4	0
ACSBG1	HGLibB_00542	5	0	0	1	0	0
ACSBG2	HGLibB_00543	79	51	14	7	11	1352
ACSBG2	HGLibB_00544	0	0	0	0	0	0
ACSBG2	HGLibB_00545	216	148	98	1201	22	203
ACSF2	HGLibB_00546	59	109	14	3	1	2
ACSF2	HGLibB_00547	66	57	5	2	1	1
ACSF2	HGLibB_00548	53	29	0	3	0	1
ACSF3	HGLibB_00549	47	52	36	3	2	1
ACSF3	HGLibB_00550	49	34	24	0	1	1
ACSF3	HGLibB_00551	23	10	13	1	0	27
ACSL1	HGLibB_00552	59	40	29	2	95	1
ACSL1	HGLibB_00553	35	3	1	0	0	0
ACSL1	HGLibB_00554	54	55	61	4	4	1
ACSL3	HGLibB_00555	58	39	86	0	2	1
ACSL3	HGLibB_00556	68	51	50	4	5	100
ACSL3	HGLibB_00557	12	13	28	0	0	0
ACSL4	HGLibB_00558	23	22	20	1	2	1
ACSL4	HGLibB_00559	84	85	53	1	4	2
ACSL4	HGLibB_00560	82	59	62	726	11	4
ACSL5	HGLibB_00561	88	58	30	4	1	2
ACSL5	HGLibB_00562	64	62	40	4	0	2
ACSL5	HGLibB_00563	120	63	80	1	2	34
ACSL6	HGLibB_00564	14	33	31	1	1	0
ACSL6	HGLibB_00565	76	21	41	2	1	1
ACSL6	HGLibB_00566	55	5	15	1	0	0
ACSM1	HGLibB_00567	107	36	54	1	1	2
ACSM1	HGLibB_00568	18	49	20	0	0	0
ACSM1	HGLibB_00569	156	109	70	3	8	4
ACSM2A	HGLibB_00570	46	15	26	1	0	0
ACSM2A	HGLibB_00571	129	65	6	1	1	1
ACSM2A	HGLibB_00572	32	54	69	1	1	3
ACSM2B	HGLibB_00573	309	193	128	10	7	3
ACSM2B	HGLibB_00574	212	158	66	7	2	121
ACSM2B	HGLibB_00575	247	190	114	28	7	7
ACSM3	HGLibB_00576	88	70	44	2	2	2
ACSM3	HGLibB_00577	97	52	44	788	19	6
ACSM3	HGLibB_00578	55	28	13	1	1	1
ACSM4	HGLibB_00579	211	172	55	2	6	7
ACSM4	HGLibB_00580	11	68	0	1	0	0
ACSM4	HGLibB_00581	11	18	16	1	1	0
ACSM5	HGLibB_00582	0	14	0	1	0	0
ACSM5	HGLibB_00583	194	186	156	13	8	472
ACSM5	HGLibB_00584	46	35	37	0	0	2
ACSS1	HGLibB_00585	103	74	12	1	1	1
ACSS1	HGLibB_00586	78	39	1	0	1	0
ACSS1	HGLibB_00587	56	40	1	31	1	0
ACSS2	HGLibB_00588	40	18	9	0	0	1
ACSS2	HGLibB_00589	149	89	37	18	2	43
ACSS2	HGLibB_00590	37	20	42	0	2	0
ACSS3	HGLibB_00591	104	117	81	40	4	1
ACSS3	HGLibB_00592	16	7	33	0	1	1
ACSS3	HGLibB_00593	15	73	39	0	0	1
ACTA1	HGLibB_00594	30	49	53	135	3	2
ACTA1	HGLibB_00595	250	169	126	44	1	8
ACTA1	HGLibB_00596	107	39	52	3	1	45
ACTA2	HGLibB_00597	62	38	37	1	1	0
ACTA2	HGLibB_00598	39	13	1	0	1	0
ACTA2	HGLibB_00599	96	101	21	4	2	2
ACTB	HGLibB_00600	3	13	10	0	0	1
ACTB	HGLibB_00601	268	127	102	3	4	5
ACTB	HGLibB_00602	71	28	22	1	0	1
ACTBL2	HGLibB_00603	57	76	45	0	1	1
ACTBL2	HGLibB_00604	125	79	40	1	2	2
ACTBL2	HGLibB_00605	67	86	25	0	2	1
ACTC1	HGLibB_00606	51	312	43	4	7	1
ACTC1	HGLibB_00607	44	45	38	1	0	0
ACTC1	HGLibB_00608	246	180	118	8	4	4
ACTG1	HGLibB_00609	37	33	29	0	0	3
ACTG1	HGLibB_00610	1	21	0	0	0	0
ACTG1	HGLibB_00611	42	50	41	3	1	0
ACTG2	HGLibB_00612	0	6	0	0	0	1
ACTG2	HGLibB_00613	41	105	30	5	2	3
ACTG2	HGLibB_00614	25	53	1	2	0	0
ACTL10	HGLibB_00615	72	57	25	1	3	145
ACTL10	HGLibB_00616	27	36	14	1	0	0
ACTL10	HGLibB_00617	59	30	18	1	1	1
ACTL6A	HGLibB_00618	43	52	34	2	2	3
ACTL6A	HGLibB_00619	32	42	102	2	2	0
ACTL6A	HGLibB_00620	211	193	104	5	3	3
ACTL6B	HGLibB_00621	12	42	33	0	0	1
ACTL6B	HGLibB_00622	25	21	17	4	4	410
ACTL6B	HGLibB_00623	36	20	54	3	2	0
ACTL7A	HGLibB_00624	24	18	38	0	0	1
ACTL7A	HGLibB_00625	56	110	57	1	0	1
ACTL7A	HGLibB_00626	131	78	62	1	3	1
ACTL7B	HGLibB_00627	35	73	44	0	1	1
ACTL7B	HGLibB_00628	101	95	44	3	1	4
ACTL7B	HGLibB_00629	71	57	22	2	1	2
ACTL8	HGLibB_00630	0	14	0	0	0	0
ACTL8	HGLibB_00631	21	21	81	0	2	0
ACTL8	HGLibB_00632	29	18	41	1	1	1
ACTL9	HGLibB_00633	132	71	50	4	1	2
ACTL9	HGLibB_00634	138	101	27	4	0	1
ACTL9	HGLibB_00635	115	134	36	3	1	4
ACTN1	HGLibB_00636	45	34	0	0	1	1
ACTN1	HGLibB_00637	43	7	18	23	1	0
ACTN1	HGLibB_00638	147	137	57	2	2	0
ACTN2	HGLibB_00639	145	92	40	6	3	1
ACTN2	HGLibB_00640	0	4	0	0	0	0
ACTN2	HGLibB_00641	83	34	15	3	2	0
ACTN4	HGLibB_00642	65	65	56	0	1	1
ACTN4	HGLibB_00643	144	92	111	2	1	5
ACTN4	HGLibB_00644	58	33	37	4	4	34
ACTR10	HGLibB_00645	17	10	38	1	1	0
ACTR10	HGLibB_00646	14	15	0	1	0	0
ACTR10	HGLibB_00647	31	41	0	1	0	0
ACTR1A	HGLibB_00648	18	27	27	0	0	0
ACTR1A	HGLibB_00649	23	38	41	2	0	1
ACTR1A	HGLibB_00650	18	12	0	0	0	0
ACTR1B	HGLibB_00651	2	25	0	1	0	0
ACTR1B	HGLibB_00652	21	36	10	0	0	0
ACTR1B	HGLibB_00653	0	7	0	1	0	0
ACTR2	HGLibB_00654	69	76	27	3	2	1
ACTR2	HGLibB_00655	43	17	18	0	1	0
ACTR2	HGLibB_00656	21	25	0	0	0	0
ACTR3	HGLibB_00657	83	90	50	2	3	0
ACTR3	HGLibB_00658	39	48	25	3	2	1
ACTR3	HGLibB_00659	14	13	45	0	1	0
ACTR3B	HGLibB_00660	6	15	18	1	0	0
ACTR3B	HGLibB_00661	124	90	11	2	1	1
ACTR3B	HGLibB_00662	170	95	45	2	5	3
ACTR3C	HGLibB_00663	106	96	12	6	2	36
ACTR3C	HGLibB_00664	35	33	78	2	2	0
ACTR3C	HGLibB_00665	90	27	7	2	1	0
ACTR5	HGLibB_00666	14	54	52	0	1	0
ACTR5	HGLibB_00667	86	147	47	167	2	1
ACTR5	HGLibB_00668	280	141	96	4	7	3
ACTR6	HGLibB_00669	102	71	9	0	1	1
ACTR6	HGLibB_00670	20	36	2	0	0	1
ACTR6	HGLibB_00671	65	88	29	3	2	0
ACTR8	HGLibB_00672	96	58	22	199	4	2
ACTR8	HGLibB_00673	20	49	8	1	0	1
ACTR8	HGLibB_00674	8	8	6	0	0	0
ACTRT1	HGLibB_00675	311	255	162	7	8	6
ACTRT1	HGLibB_00676	59	45	64	1	3	3
ACTRT1	HGLibB_00677	143	98	1	2	0	0
ACTRT2	HGLibB_00678	218	195	117	3	2	3
ACTRT2	HGLibB_00679	12	2	0	0	0	0
ACTRT2	HGLibB_00680	5	10	18	0	0	0
ACTRT3	HGLibB_00681	147	108	45	3	5	3
ACTRT3	HGLibB_00682	17	45	46	0	2	0
ACTRT3	HGLibB_00683	28	36	0	0	0	0
ACVR1	HGLibB_00684	32	32	26	0	0	0
ACVR1	HGLibB_00685	164	149	68	3	4	2
ACVR1	HGLibB_00686	169	137	64	2	3	0
ACVR1B	HGLibB_00687	30	54	101	1	1	2
ACVR1B	HGLibB_00688	59	62	69	0	0	1
ACVR1B	HGLibB_00689	150	69	31	1	2	2
ACVR1C	HGLibB_00690	72	45	33	1	5	3
ACVR1C	HGLibB_00691	77	67	9	18	6	691
ACVR1C	HGLibB_00692	13	53	24	9	1	1
ACVR2A	HGLibB_00693	97	57	54	2	1	1
ACVR2A	HGLibB_00694	238	198	101	3	2	4
ACVR2A	HGLibB_00695	69	80	27	1	1	1
ACVR2B	HGLibB_00696	17	6	0	0	0	1
ACVR2B	HGLibB_00697	74	42	19	4	2	0
ACVR2B	HGLibB_00698	34	42	37	1	0	2
ACVRL1	HGLibB_00699	41	52	0	2	0	1
ACVRL1	HGLibB_00700	43	45	15	0	1	0
ACVRL1	HGLibB_00701	3	24	5	0	0	0
ACY1	HGLibB_00702	0	8	0	0	0	0
ACY1	HGLibB_00703	2	60	38	0	0	34
ACY1	HGLibB_00704	87	65	47	827	11	3
ACY3	HGLibB_00705	202	159	149	3	9	2
ACY3	HGLibB_00706	57	66	83	17	0	0
ACY3	HGLibB_00707	64	36	18	0	2	1
ACYP1	HGLibB_00708	59	23	0	2	0	0
ACYP1	HGLibB_00709	22	23	0	0	0	0
ACYP2	HGLibB_00710	167	107	146	3	3	4
ACYP2	HGLibB_00711	0	19	14	1	1	1
ACYP2	HGLibB_00712	125	141	144	5	2	6
ADA	HGLibB_00713	81	84	58	15	2	45
ADA	HGLibB_00714	50	48	63	1	2	17
ADA	HGLibB_00715	74	47	0	1	1	0
ADAD1	HGLibB_00716	139	151	120	5	772	8
ADAD1	HGLibB_00717	83	135	82	3	3	1
ADAD1	HGLibB_00718	87	50	35	124	0	2
ADAD2	HGLibB_00719	125	57	38	1	1	3
ADAD2	HGLibB_00720	29	8	22	0	1	2
ADAD2	HGLibB_00721	22	82	8	0	1	0
ADAL	HGLibB_00722	29	29	1	5	2	1
ADAL	HGLibB_00723	11	8	0	0	0	0
ADAL	HGLibB_00724	12	33	11	0	1	1
ADAM10	HGLibB_00725	50	43	102	1	4	2
ADAM10	HGLibB_00726	96	106	37	93	2	3
ADAM10	HGLibB_00727	42	12	2	0	0	0
ADAM11	HGLibB_00728	34	34	15	1	1	3
ADAM11	HGLibB_00729	102	106	65	2	0	1
ADAM11	HGLibB_00730	21	54	81	1	5	1
ADAM12	HGLibB_00731	43	36	104	0	1	1
ADAM12	HGLibB_00732	53	73	17	1	5	154
ADAM12	HGLibB_00733	102	79	83	0	3	1
ADAM15	HGLibB_00734	247	196	105	5	3	3
ADAM15	HGLibB_00735	17	18	36	0	0	0
ADAM15	HGLibB_00736	44	29	0	0	1	0
ADAM17	HGLibB_00737	107	125	51	1	5	4
ADAM17	HGLibB_00738	306	182	180	5	4	4
ADAM17	HGLibB_00739	22	65	17	1	0	1
ADAM18	HGLibB_00740	126	128	63	2402	1307	1852
ADAM18	HGLibB_00741	11	17	0	0	0	0
ADAM18	HGLibB_00742	235	192	36	3	0	28
ADAM19	HGLibB_00743	25	57	19	1	1	32
ADAM19	HGLibB_00744	41	63	0	3	3	1
ADAM19	HGLibB_00745	100	80	41	4	1	1
ADAM2	HGLibB_00746	19	16	25	0	1	0
ADAM2	HGLibB_00747	42	49	9	15	0	30
ADAM2	HGLibB_00748	6	5	74	1	0	1
ADAM20	HGLibB_00749	15	8	1	1	0	24
ADAM20	HGLibB_00750	152	114	115	2	2	36
ADAM20	HGLibB_00751	27	64	30	2	0	0
ADAM21	HGLibB_00752	157	138	149	6	7	20
ADAM21	HGLibB_00753	92	110	18	2113	10	100
ADAM21	HGLibB_00754	101	88	14	16	4	0
ADAM22	HGLibB_00755	8	86	81	0	2	1
ADAM22	HGLibB_00756	36	40	19	0	1	0
ADAM22	HGLibB_00757	37	26	0	2	2	16
ADAM23	HGLibB_00758	60	51	36	7	9	890
ADAM23	HGLibB_00759	86	88	12	2	1	0
ADAM23	HGLibB_00760	12	25	53	1	2	1
ADAM28	HGLibB_00761	36	61	34	44	1	0
ADAM28	HGLibB_00762	32	35	43	1	3	1
ADAM28	HGLibB_00763	322	264	50	84	17	113
ADAM29	HGLibB_00764	141	104	39	1	2	4
ADAM29	HGLibB_00765	27	76	83	2	1	1
ADAM29	HGLibB_00766	1	59	34	1	1	1
ADAM30	HGLibB_00767	12	50	15	2	0	1
ADAM30	HGLibB_00768	107	81	81	3	1	0
ADAM30	HGLibB_00769	85	152	121	3	3	1
ADAM32	HGLibB_00770	247	101	66	113	291	6
ADAM32	HGLibB_00771	101	42	30	3	2	2
ADAM32	HGLibB_00772	10	40	17	0	0	0
ADAM33	HGLibB_00773	79	112	94	3	3	1
ADAM33	HGLibB_00774	56	87	37	2	0	1
ADAM33	HGLibB_00775	62	59	62	1	1	1
ADAM7	HGLibB_00776	6	22	0	0	0	0
ADAM7	HGLibB_00777	22	119	53	3	0	0
ADAM7	HGLibB_00778	95	98	34	4	4	1
ADAM8	HGLibB_00779	151	161	22	4	6	38
ADAM8	HGLibB_00780	362	286	249	16	10	58
ADAM8	HGLibB_00781	30	21	48	0	1	0
ADAM9	HGLibB_00782	128	131	158	6	6	3
ADAM9	HGLibB_00783	76	66	59	1	1	0
ADAM9	HGLibB_00784	76	22	53	2	3	0
ADAMDEC1	HGLibB_00785	75	58	18	3	1	0
ADAMDEC1	HGLibB_00786	69	50	59	2	1	0
ADAMDEC1	HGLibB_00787	101	110	131	484	10	6
ADAMTS1	HGLibB_00788	108	101	27	1	1	2
ADAMTS1	HGLibB_00789	190	118	197	4	6	2
ADAMTS1	HGLibB_00790	122	85	11	0	1	1
ADAMTS10	HGLibB_00791	33	28	35	3	2	2
ADAMTS10	HGLibB_00792	47	54	23	2	3	27
ADAMTS10	HGLibB_00793	0	7	1	0	0	0
ADAMTS12	HGLibB_00794	64	113	30	0	1	0
ADAMTS12	HGLibB_00795	104	35	52	1	2	3
ADAMTS12	HGLibB_00796	10	41	47	0	1	0
ADAMTS13	HGLibB_00797	416	122	54	9	4	7
ADAMTS13	HGLibB_00798	25	100	41	2	2	1
ADAMTS13	HGLibB_00799	26	34	19	1	0	1
ADAMTS14	HGLibB_00800	31	55	39	104	1	3
ADAMTS14	HGLibB_00801	90	106	3	262	6	138
ADAMTS14	HGLibB_00802	74	97	200	3	3	4
ADAMTS15	HGLibB_00803	114	76	138	4	2	163
ADAMTS15	HGLibB_00804	68	98	54	4	2	1
ADAMTS15	HGLibB_00805	35	38	31	0	0	2
ADAMTS16	HGLibB_00806	40	68	37	2	3	0
ADAMTS16	HGLibB_00807	77	25	44	623	3	5
ADAMTS16	HGLibB_00808	6	11	3	0	0	1
ADAMTS17	HGLibB_00809	140	107	127	4	4	3
ADAMTS17	HGLibB_00810	6	24	12	0	1	0
ADAMTS17	HGLibB_00811	115	152	177	5	1	3
ADAMTS18	HGLibB_00812	13	22	0	1	1	0
ADAMTS18	HGLibB_00813	0	5	15	0	0	0
ADAMTS18	HGLibB_00814	41	26	63	1	0	1
ADAMTS19	HGLibB_00815	78	32	63	0	2	0
ADAMTS19	HGLibB_00816	82	42	34	2	1	7
ADAMTS19	HGLibB_00817	93	199	50	0	5	2
ADAMTS2	HGLibB_00818	43	52	0	0	0	2
ADAMTS2	HGLibB_00819	178	121	94	2	3	1
ADAMTS2	HGLibB_00820	26	52	1	1	0	0
ADAMTS20	HGLibB_00821	6	42	65	2	0	0
ADAMTS20	HGLibB_00822	142	101	70	142	3	2
ADAMTS20	HGLibB_00823	29	12	57	123	1	1
ADAMTS3	HGLibB_00824	42	46	73	1	1	0
ADAMTS3	HGLibB_00825	7	24	39	0	0	42
ADAMTS3	HGLibB_00826	9	8	0	0	0	0
ADAMTS4	HGLibB_00827	38	31	10	1	3	1
ADAMTS4	HGLibB_00828	78	71	78	3	4	1
ADAMTS4	HGLibB_00829	105	106	113	1	5	2
ADAMTS5	HGLibB_00830	93	67	144	6	1	155
ADAMTS5	HGLibB_00831	51	86	2	4	1	3
ADAMTS5	HGLibB_00832	409	243	117	27	10	5
ADAMTS6	HGLibB_00833	54	75	45	3	2	0
ADAMTS6	HGLibB_00834	91	44	18	7	1	3
ADAMTS6	HGLibB_00835	140	84	40	3	3	1
ADAMTS7	HGLibB_00836	0	9	0	0	0	0
ADAMTS7	HGLibB_00837	86	79	0	0	3	2
ADAMTS7	HGLibB_00838	15	19	51	0	1	0
ADAMTS8	HGLibB_00839	25	24	17	1	0	0
ADAMTS8	HGLibB_00840	63	74	68	57	4	123
ADAMTS8	HGLibB_00841	72	40	24	2	1	0
ADAMTS9	HGLibB_00842	160	119	43	2	4	3
ADAMTS9	HGLibB_00843	24	47	1	25	2	0
ADAMTS9	HGLibB_00844	46	69	23	2	1	0
ADAMTSL1	HGLibB_00845	84	66	28	2	1	0
ADAMTSL1	HGLibB_00846	458	214	295	15	10	440
ADAMTSL1	HGLibB_00847	44	32	67	4	1	1
ADAMTSL2	HGLibB_00848	96	129	1	1	2	2
ADAMTSL2	HGLibB_00849	8	44	40	1	1	1
ADAMTSL2	HGLibB_00850	16	36	0	0	0	2
ADAMTSL3	HGLibB_00851	102	88	64	3	3	2
ADAMTSL3	HGLibB_00852	48	92	17	3	0	0
ADAMTSL3	HGLibB_00853	381	346	115	12	8	3
ADAMTSL4	HGLibB_00854	9	26	47	2	2	0
ADAMTSL4	HGLibB_00855	10	9	9	0	1	0
ADAMTSL4	HGLibB_00856	63	63	9	1	0	4
ADAMTSL5	HGLibB_00857	175	139	46	3	5	19
ADAMTSL5	HGLibB_00858	110	109	59	1	0	2
ADAMTSL5	HGLibB_00859	16	48	55	2	1	3
ADAP1	HGLibB_00860	49	91	48	2	17	0
ADAP1	HGLibB_00861	0	16	0	0	0	0
ADAP1	HGLibB_00862	159	122	107	9	4	22
ADAP2	HGLibB_00863	178	202	115	9	4	1
ADAP2	HGLibB_00864	7	55	74	0	0	21
ADAP2	HGLibB_00865	5	14	45	0	1	1
ADAR	HGLibB_00866	121	123	77	4	3	2
ADAR	HGLibB_00867	42	43	29	1	2	2
ADAR	HGLibB_00868	50	73	36	1	0	4
ADARB1	HGLibB_00869	240	132	96	7	4	7
ADARB1	HGLibB_00870	160	152	73	4	5	44
ADARB1	HGLibB_00871	64	67	0	0	0	1
ADARB2	HGLibB_00872	34	27	24	1	0	0
ADARB2	HGLibB_00873	62	74	108	1	2	2
ADARB2	HGLibB_00874	18	13	0	1	0	0
ADAT1	HGLibB_00875	101	51	42	4	4	1
ADAT1	HGLibB_00876	8	14	12	0	0	24
ADAT1	HGLibB_00877	398	279	137	832	47	1640
ADAT2	HGLibB_00878	217	136	65	4	1	1
ADAT2	HGLibB_00879	43	88	37	33	9	839
ADAT2	HGLibB_00880	49	59	19	2	17	1
ADAT3	HGLibB_00881	158	106	69	2457	22	16
ADAT3	HGLibB_00882	7	15	0	8	1	110
ADAT3	HGLibB_00883	32	34	7	1	0	0
ADC	HGLibB_00884	88	72	18	0	2	2
ADC	HGLibB_00885	177	115	79	5	7	99
ADC	HGLibB_00886	58	57	31	27	1	2
ADCK1	HGLibB_00887	25	22	34	0	0	0
ADCK1	HGLibB_00888	29	25	24	0	0	0
ADCK1	HGLibB_00889	16	50	18	1	0	0
ADCK2	HGLibB_00890	49	49	50	8	1	0
ADCK2	HGLibB_00891	97	45	31	1	1	0
ADCK2	HGLibB_00892	63	55	12	0	1	2
ADCK3	HGLibB_00893	123	95	88	59	2	3
ADCK3	HGLibB_00894	113	74	44	6	911	6
ADCK3	HGLibB_00895	0	0	0	0	0	0
ADCK4	HGLibB_00896	158	31	87	5	2	2
ADCK4	HGLibB_00897	8	12	14	0	0	0
ADCK4	HGLibB_00898	148	171	65	5	4	6
ADCK5	HGLibB_00899	5	25	0	0	0	0
ADCK5	HGLibB_00900	58	70	66	3	1	1
ADCK5	HGLibB_00901	292	313	157	127	9	8
ADCY1	HGLibB_00902	65	60	12	1	1	0
ADCY1	HGLibB_00903	27	56	61	4	0	1
ADCY1	HGLibB_00904	51	28	35	2	1	1
ADCY10	HGLibB_00905	132	138	112	1	10	210
ADCY10	HGLibB_00906	54	88	1	33	2	1
ADCY10	HGLibB_00907	39	16	84	0	0	1
ADCY2	HGLibB_00908	207	184	113	5	3	3
ADCY2	HGLibB_00909	89	136	63	2	5	1
ADCY2	HGLibB_00910	49	27	27	3	2	1
ADCY3	HGLibB_00911	34	24	0	2	1	0
ADCY3	HGLibB_00912	63	63	38	0	1	0
ADCY3	HGLibB_00913	136	119	74	4	3	2
ADCY4	HGLibB_00914	53	23	17	2	0	1
ADCY4	HGLibB_00915	0	35	17	1	0	0
ADCY4	HGLibB_00916	106	80	51	203	7	222
ADCY5	HGLibB_00917	93	104	69	1	2	3
ADCY5	HGLibB_00918	81	13	16	0	1	0
ADCY5	HGLibB_00919	52	109	5	3	1	90
ADCY6	HGLibB_00920	206	207	191	27	3	3
ADCY6	HGLibB_00921	117	95	36	3	1	2
ADCY6	HGLibB_00922	0	27	32	0	0	1
ADCY7	HGLibB_00923	100	72	31	4	1	1
ADCY7	HGLibB_00924	37	18	30	2	1	1
ADCY7	HGLibB_00925	80	71	52	24	1	1
ADCY8	HGLibB_00926	158	84	54	3	0	4
ADCY8	HGLibB_00927	19	10	35	0	1	0
ADCY8	HGLibB_00928	117	176	116	115	3	3
ADCY9	HGLibB_00929	129	78	41	3	3	2
ADCY9	HGLibB_00930	41	64	42	1	2	0
ADCY9	HGLibB_00931	48	74	13	0	1	1
ADCYAP1	HGLibB_00932	64	54	116	0	3	1
ADCYAP1	HGLibB_00933	26	37	6	2	0	0
ADCYAP1	HGLibB_00934	50	29	23	8	11	1039
ADCYAP1R1	HGLibB_00935	45	29	0	0	1	1
ADCYAP1R1	HGLibB_00936	100	134	54	2	3	4
ADCYAP1R1	HGLibB_00937	111	181	182	5	3	2
ADD1	HGLibB_00938	30	65	85	1	0	1
ADD1	HGLibB_00939	0	0	0	0	0	0
ADD1	HGLibB_00940	104	109	104	3	3	1
ADD2	HGLibB_00941	137	93	58	6	2	0
ADD2	HGLibB_00942	16	19	16	1	0	0
ADD2	HGLibB_00943	23	35	27	12	3	1
ADD3	HGLibB_00944	271	237	174	25	5	3
ADD3	HGLibB_00945	90	69	46	0	2	1
ADD3	HGLibB_00946	58	17	50	0	0	3
ADH1A	HGLibB_00947	10	28	0	0	0	0
ADH1A	HGLibB_00948	9	62	8	1	3	132
ADH1A	HGLibB_00949	59	78	56	1	2	0
ADH1B	HGLibB_00950	90	69	32	37	1	0
ADH1B	HGLibB_00951	57	41	50	1	1	0
ADH1B	HGLibB_00952	83	122	16	1	1	49
ADH4	HGLibB_00953	44	81	47	3	2	1
ADH4	HGLibB_00954	154	86	39	5	4	1
ADH4	HGLibB_00955	31	28	82	3	0	0
ADH5	HGLibB_00956	104	96	130	2	2	3
ADH5	HGLibB_00957	54	38	14	3	0	1
ADH5	HGLibB_00958	3	17	0	0	0	0
ADH6	HGLibB_00959	30	11	24	0	0	0
ADH6	HGLibB_00960	41	61	61	306	0	3
ADH6	HGLibB_00961	5	28	34	1	1	0
ADH7	HGLibB_00962	26	47	0	0	1	0
ADH7	HGLibB_00963	82	28	39	1	0	1
ADH7	HGLibB_00964	86	118	91	3	8	282
ADHFE1	HGLibB_00965	18	9	20	0	0	0
ADHFE1	HGLibB_00966	3	2	0	0	0	0
ADHFE1	HGLibB_00967	12	35	1	1	0	0
ADI1	HGLibB_00968	35	57	12	0	1	1
ADI1	HGLibB_00969	3	23	0	0	0	0
ADI1	HGLibB_00970	20	31	40	9	0	2
ADIG	HGLibB_00971	23	13	17	0	1	2
ADIG	HGLibB_00972	71	31	16	4	0	1
ADIG	HGLibB_00973	96	44	37	4	2	2
ADIPOQ	HGLibB_00974	111	85	96	4	2	2
ADIPOQ	HGLibB_00975	4	25	6	2	4	344
ADIPOQ	HGLibB_00976	180	133	78	2	5	0
ADIPOR1	HGLibB_00977	23	22	15	0	0	1
ADIPOR1	HGLibB_00978	8	4	0	0	0	0
ADIPOR1	HGLibB_00979	116	105	31	1	2	92
ADIPOR2	HGLibB_00980	133	90	31	69	1	3
ADIPOR2	HGLibB_00981	176	158	216	5	4	5
ADIPOR2	HGLibB_00982	17	54	40	1	0	0
ADIRF	HGLibB_00983	98	56	16	6	1	0
ADIRF	HGLibB_00984	80	92	64	1	2	3
ADIRF	HGLibB_00985	58	102	57	6	0	1
ADK	HGLibB_00986	63	65	20	4	1	2
ADK	HGLibB_00987	15	42	92	2	0	2
ADK	HGLibB_00988	9	1	42	0	0	0
ADM	HGLibB_00989	128	68	158	1	26	0
ADM	HGLibB_00990	77	44	38	29	1	2
ADM	HGLibB_00991	56	46	0	2	0	0
ADM2	HGLibB_00992	18	40	51	1	1	0
ADM2	HGLibB_00993	118	89	113	26	2	2
ADM2	HGLibB_00994	9	16	0	0	1	0
ADM5	HGLibB_00995	230	156	100	31	5	4
ADM5	HGLibB_00996	12	21	14	4	0	1
ADM5	HGLibB_00997	3	1	0	0	1	0
ADNP	HGLibB_00998	88	22	8	2	0	0
ADNP	HGLibB_00999	218	186	135	26	10	60
ADNP	HGLibB_01000	7	27	0	1	0	0
ADNP2	HGLibB_01001	56	34	32	1	1	0
ADNP2	HGLibB_01002	0	9	9	0	0	0
ADNP2	HGLibB_01003	59	82	33	4	1	2
ADO	HGLibB_01004	46	52	25	2	2	195
ADO	HGLibB_01005	159	144	105	6	3	3
ADO	HGLibB_01006	23	65	83	1	0	3
ADORA1	HGLibB_01007	82	60	61	1	2	1
ADORA1	HGLibB_01008	15	20	15	0	1	0
ADORA1	HGLibB_01009	58	53	13	1	0	1
ADORA2A	HGLibB_01010	23	25	0	0	1	0
ADORA2A	HGLibB_01011	58	41	53	3	3	2
ADORA2A	HGLibB_01012	54	32	36	0	0	1
ADORA2B	HGLibB_01013	67	35	0	3	1	1
ADORA2B	HGLibB_01014	65	64	36	1	1	4
ADORA2B	HGLibB_01015	235	117	66	3	2	4
ADORA3	HGLibB_01016	36	7	1	0	0	0
ADORA3	HGLibB_01017	5	8	24	1	1	0
ADORA3	HGLibB_01018	38	53	39	0	2	1
ADPGK	HGLibB_01019	3	33	23	0	1	0
ADPGK	HGLibB_01020	30	74	33	1	1	0
ADPGK	HGLibB_01021	68	37	11	2	1	1
ADPRH	HGLibB_01022	95	57	14	1	1	0
ADPRH	HGLibB_01023	2	13	27	1	0	71
ADPRH	HGLibB_01024	10	41	10	1	0	0
ADPRHL1	HGLibB_01025	0	6	0	0	0	0
ADPRHL1	HGLibB_01026	13	43	11	0	0	1
ADPRHL1	HGLibB_01027	186	208	109	10	6	79
ADPRHL2	HGLibB_01028	18	35	8	0	1	0
ADPRHL2	HGLibB_01029	23	20	1	1	1	1
ADPRHL2	HGLibB_01030	6	32	75	0	0	1
ADPRM	HGLibB_01031	1	130	39	0	0	0
ADPRM	HGLibB_01032	47	43	87	3	1	0
ADPRM	HGLibB_01033	200	100	51	3	3	7
ADRA1A	HGLibB_01034	80	37	77	0	1	1
ADRA1A	HGLibB_01035	56	37	60	425	9	162
ADRA1A	HGLibB_01036	0	28	0	0	0	0
ADRA1B	HGLibB_01037	207	163	83	22	6	3
ADRA1B	HGLibB_01038	276	178	173	7	5	295
ADRA1B	HGLibB_01039	38	11	35	0	0	0
ADRA1D	HGLibB_01040	71	133	69	10	9	581
ADRA1D	HGLibB_01041	9	43	43	14	1	2
ADRA1D	HGLibB_01042	87	76	64	3	4	1
ADRA2A	HGLibB_01043	15	19	11	0	1	0
ADRA2A	HGLibB_01044	96	52	7	1	0	2
ADRA2A	HGLibB_01045	14	23	1	1	0	0
ADRA2B	HGLibB_01046	18	26	18	0	1	0
ADRA2B	HGLibB_01047	70	108	35	2	2	1
ADRA2B	HGLibB_01048	46	48	0	2	3	1
ADRA2C	HGLibB_01049	59	36	61	0	1	0
ADRA2C	HGLibB_01050	214	180	50	3	5	2
ADRA2C	HGLibB_01051	53	8	32	1	2	0
ADRB1	HGLibB_01052	148	106	41	208	7	4
ADRB1	HGLibB_01053	80	48	0	15	2	2
ADRB1	HGLibB_01054	22	14	12	1	1	0
ADRB2	HGLibB_01055	147	90	61	0	0	2
ADRB2	HGLibB_01056	114	166	65	26	2	3
ADRB2	HGLibB_01057	62	24	2	0	0	1
ADRB3	HGLibB_01058	142	99	35	5	2	0
ADRB3	HGLibB_01059	186	51	37	0	4	5
ADRB3	HGLibB_01060	195	145	22	2	1	52
ADRBK1	HGLibB_01061	58	25	25	1	0	1
ADRBK1	HGLibB_01062	48	34	9	0	0	1
ADRBK1	HGLibB_01063	78	111	94	2	6	3
ADRBK2	HGLibB_01064	17	21	26	2	2	0
ADRBK2	HGLibB_01065	21	35	41	2	2	1
ADRBK2	HGLibB_01066	47	76	41	2	2	1
ADRM1	HGLibB_01067	99	13	35	0	0	0
ADRM1	HGLibB_01068	29	63	31	0	0	3
ADRM1	HGLibB_01069	171	85	40	38	4	2
ADSL	HGLibB_01070	56	56	31	11	2	32
ADSL	HGLibB_01071	72	40	11	0	2	0
ADSL	HGLibB_01072	128	161	59	4	4	2
ADSS	HGLibB_01073	77	70	47	4	0	5
ADSS	HGLibB_01074	100	73	32	1	2	3
ADSS	HGLibB_01075	3	22	29	0	0	0
ADSSL1	HGLibB_01076	78	71	27	20	3	3
ADSSL1	HGLibB_01077	87	54	46	2	1	2
ADSSL1	HGLibB_01078	129	82	46	2	1	0
ADTRP	HGLibB_01079	57	58	21	0	1	3
ADTRP	HGLibB_01080	38	45	20	29	1	0
ADTRP	HGLibB_01081	18	41	73	3	0	1
AEBP1	HGLibB_01082	44	33	17	0	1	0
AEBP1	HGLibB_01083	27	53	0	0	2	1
AEBP1	HGLibB_01084	43	40	18	2	1	0
AEBP2	HGLibB_01085	23	62	47	13	1	2
AEBP2	HGLibB_01086	58	60	75	3	4	1
AEBP2	HGLibB_01087	42	51	40	18	2	1
AEN	HGLibB_01088	23	62	14	1	2	2
AEN	HGLibB_01089	10	2	29	0	0	0
AEN	HGLibB_01090	138	159	107	5	1	2
AES	HGLibB_01091	45	61	0	0	0	0
AES	HGLibB_01092	5	43	0	0	0	1
AES	HGLibB_01093	94	40	44	2	2	1
AFAP1	HGLibB_01094	115	78	84	4	1	21
AFAP1	HGLibB_01095	13	3	24	0	0	1
AFAP1	HGLibB_01096	23	40	19	1	2	0
AFAP1L1	HGLibB_01097	73	15	19	2	3	0
AFAP1L1	HGLibB_01098	24	68	26	2	1	0
AFAP1L1	HGLibB_01099	112	118	95	2	2	2
AFAP1L2	HGLibB_01100	55	55	88	56	1	2
AFAP1L2	HGLibB_01101	45	64	2	1	1	1
AFAP1L2	HGLibB_01102	114	80	79	8	7	732
AFF1	HGLibB_01103	136	56	21	1	2	2
AFF1	HGLibB_01104	41	61	50	1	0	1
AFF1	HGLibB_01105	157	82	65	4	4	3
AFF2	HGLibB_01106	48	42	39	4	1	73
AFF2	HGLibB_01107	84	95	16	16	4	1
AFF2	HGLibB_01108	31	78	92	3	3	294
AFF3	HGLibB_01109	48	117	51	89	1	2
AFF3	HGLibB_01110	56	42	9	1	0	1
AFF3	HGLibB_01111	92	76	74	67	3	1
AFF4	HGLibB_01112	79	73	87	2	0	0
AFF4	HGLibB_01113	97	104	44	0	1	2
AFF4	HGLibB_01114	105	43	23	3	4	152
AFG3L2	HGLibB_01115	59	101	53	401	4	5
AFG3L2	HGLibB_01116	234	281	213	39	11	415
AFG3L2	HGLibB_01117	41	27	16	1	1	2
AFM	HGLibB_01118	43	28	24	0	0	0
AFM	HGLibB_01119	30	76	82	2	2	1
AFM	HGLibB_01120	21	11	0	0	0	1
AFMID	HGLibB_01121	13	31	15	0	1	2
AFMID	HGLibB_01122	71	26	44	1	1	2
AFMID	HGLibB_01123	43	26	24	1	0	0
AFP	HGLibB_01124	0	24	0	0	0	0
AFP	HGLibB_01125	3	23	6	1	0	0
AFP	HGLibB_01126	60	50	8	1	0	0
AFTPH	HGLibB_01127	21	33	57	174	1	93
AFTPH	HGLibB_01128	38	25	33	4	3	126
AFTPH	HGLibB_01129	85	56	17	2	1	0
AGA	HGLibB_01130	31	26	52	0	1	0
AGA	HGLibB_01131	71	42	57	0	3	3
AGA	HGLibB_01132	136	80	48	0	3	2
AGAP1	HGLibB_01133	31	44	17	2	0	0
AGAP1	HGLibB_01134	122	66	6	4	2	49
AGAP1	HGLibB_01135	87	62	108	2	1	6
AGAP11	HGLibB_01136	134	65	28	5	1	0
AGAP11	HGLibB_01137	94	22	7	4	1	1
AGAP11	HGLibB_01138	16	61	23	0	0	0
AGAP2	HGLibB_01139	0	15	0	0	0	1
AGAP2	HGLibB_01140	63	44	18	0	0	1
AGAP2	HGLibB_01141	253	172	104	107	5	5
AGAP3	HGLibB_01142	0	0	0	0	0	0
AGAP3	HGLibB_01143	34	75	13	3	3	0
AGAP3	HGLibB_01144	127	78	1	4	1	2
AGAP4	HGLibB_01145	35	40	21	1	0	2
AGAP4	HGLibB_01146	29	41	39	1	2	0
AGAP4	HGLibB_01147	10	9	4	0	0	0
AGAP5	HGLibB_01148	14	8	9	0	0	0
AGAP5	HGLibB_01149	72	72	34	2	2	1
AGAP5	HGLibB_01150	13	14	16	0	1	0
AGAP6	HGLibB_01151	0	0	0	0	0	0
AGAP6	HGLibB_01152	28	35	78	0	3	2
AGAP6	HGLibB_01153	10	21	19	0	1	0
AGAP7	HGLibB_01154	55	29	27	1	3	1
AGAP7	HGLibB_01155	28	43	36	0	1	1
AGAP7	HGLibB_01156	12	10	6	0	0	0
AGAP8	HGLibB_01157	37	34	20	1	0	0
AGAP8	HGLibB_01158	22	47	39	2	1	1
AGAP8	HGLibB_01159	10	16	4	0	0	0
AGAP9	HGLibB_01160	15	12	19	0	0	0
AGAP9	HGLibB_01161	87	53	35	0	0	3
AGAP9	HGLibB_01162	8	8	6	0	1	0
AGBL1	HGLibB_01163	222	149	18	2	3	2
AGBL1	HGLibB_01164	105	40	82	211	1	5
AGBL1	HGLibB_01165	51	39	30	1	2	0
AGBL2	HGLibB_01166	112	141	39	1	2	2
AGBL2	HGLibB_01167	29	37	23	0	0	0
AGBL2	HGLibB_01168	81	53	86	2	1	4
AGBL3	HGLibB_01169	84	89	66	34	1	1
AGBL3	HGLibB_01170	139	103	96	170	5	72
AGBL3	HGLibB_01171	96	49	29	5	2	32
AGBL4	HGLibB_01172	48	40	105	2	1	3
AGBL4	HGLibB_01173	15	36	25	0	2	0
AGBL4	HGLibB_01174	79	25	21	1	2	1
AGBL5	HGLibB_01175	67	29	23	1	0	0
AGBL5	HGLibB_01176	54	58	50	2	4	131
AGBL5	HGLibB_01177	104	106	47	7	6	778
AGER	HGLibB_01178	116	87	32	3	2	0
AGER	HGLibB_01179	62	52	18	1	1	0
AGER	HGLibB_01180	21	15	28	0	1	0
AGFG1	HGLibB_01181	130	86	98	34	0	2
AGFG1	HGLibB_01182	109	57	38	3	2	1
AGFG1	HGLibB_01183	179	151	66	7	5	2
AGFG2	HGLibB_01184	89	166	16	3	4	2
AGFG2	HGLibB_01185	44	36	54	3	1	58
AGFG2	HGLibB_01186	45	52	33	0	0	0
AGGF1	HGLibB_01187	138	164	85	1	1	1
AGGF1	HGLibB_01188	42	13	78	1	1	1
AGGF1	HGLibB_01189	21	20	41	1	0	0
AGK	HGLibB_01190	246	238	198	14	24	1415
AGK	HGLibB_01191	28	50	20	4	0	0
AGK	HGLibB_01192	5	17	22	0	0	0
AGL	HGLibB_01193	47	46	87	1	2	2
AGL	HGLibB_01194	50	57	14	1	1	0
AGL	HGLibB_01195	31	23	99	1	2	2
AGMAT	HGLibB_01196	77	62	102	2	3	19
AGMAT	HGLibB_01197	71	69	53	1	0	1
AGMAT	HGLibB_01198	54	67	44	19	8	189
AGMO	HGLibB_01199	174	122	79	2	3	2
AGMO	HGLibB_01200	62	81	37	2	0	104
AGMO	HGLibB_01201	27	36	16	1	0	0
AGO1	HGLibB_01202	9	19	9	0	0	0
AGO1	HGLibB_01203	27	64	22	1	19	95
AGO1	HGLibB_01204	60	17	21	0	0	0
AGO2	HGLibB_01205	119	58	26	1	1	1
AGO2	HGLibB_01206	86	69	46	21	1	2
AGO2	HGLibB_01207	2	15	18	1	0	0
AGO3	HGLibB_01208	97	92	57	23	0	21
AGO3	HGLibB_01209	46	32	115	1	1	0
AGO3	HGLibB_01210	62	122	2	2	2	53
AGO4	HGLibB_01211	110	58	16	1	1	2
AGO4	HGLibB_01212	38	47	7	2	0	0
AGO4	HGLibB_01213	2	14	0	0	0	0
AGPAT1	HGLibB_01214	56	70	42	1	1	1
AGPAT1	HGLibB_01215	107	52	50	3	2	1
AGPAT1	HGLibB_01216	214	133	50	5	4	0
AGPAT2	HGLibB_01217	69	53	25	3	0	0
AGPAT2	HGLibB_01218	71	24	25	1	2	32
AGPAT2	HGLibB_01219	20	45	93	1	2	0
AGPAT3	HGLibB_01220	138	123	14	1	1	32
AGPAT3	HGLibB_01221	101	110	46	0	2	1
AGPAT3	HGLibB_01222	23	37	28	1	0	0
AGPAT4	HGLibB_01223	22	16	0	0	0	0
AGPAT4	HGLibB_01224	41	82	33	3	0	1
AGPAT4	HGLibB_01225	54	69	59	30	3704	48
AGPAT5	HGLibB_01226	26	46	0	0	0	1
AGPAT5	HGLibB_01227	17	3	0	0	0	0
AGPAT5	HGLibB_01228	106	101	89	1	1	0
AGPAT6	HGLibB_01229	46	28	25	0	0	1
AGPAT6	HGLibB_01230	65	31	22	0	0	1
AGPAT6	HGLibB_01231	54	50	34	2	0	0
AGPAT9	HGLibB_01232	54	58	66	2	1	2
AGPAT9	HGLibB_01233	40	26	38	0	2	2
AGPAT9	HGLibB_01234	109	131	97	3	4	4
AGPHD1	HGLibB_01235	103	109	196	99	607	115
AGPHD1	HGLibB_01236	50	62	27	1	1	1
AGPHD1	HGLibB_01237	18	52	27	0	0	0
AGPS	HGLibB_01238	47	93	84	20	0	30
AGPS	HGLibB_01239	51	60	0	2	1	1
AGPS	HGLibB_01240	6	17	0	0	0	0
AGR2	HGLibB_01241	3	10	45	0	0	0
AGR2	HGLibB_01242	14	75	32	0	0	0
AGR2	HGLibB_01243	9	31	17	1	0	2
AGR3	HGLibB_01244	143	116	93	50	2	0
AGR3	HGLibB_01245	68	58	0	4	0	0
AGR3	HGLibB_01246	40	37	42	2	0	1
AGRN	HGLibB_01247	116	127	15	4	2	1
AGRN	HGLibB_01248	25	36	0	0	1	0
AGRN	HGLibB_01249	33	23	20	0	1	0
AGRP	HGLibB_01250	42	43	10	26	1	47
AGRP	HGLibB_01251	24	23	11	1	0	6
AGRP	HGLibB_01252	68	38	2	0	1	0
AGT	HGLibB_01253	61	109	44	2	0	3
AGT	HGLibB_01254	171	83	1	58	5	1
AGT	HGLibB_01255	122	112	22	3	1	2
AGTPBP1	HGLibB_01256	34	46	47	4	2	1
AGTPBP1	HGLibB_01257	24	57	6	1	0	3
AGTPBP1	HGLibB_01258	41	72	100	2	2	50
AGTR1	HGLibB_01259	54	39	7	6	4	381
AGTR1	HGLibB_01260	115	99	42	1	1	3
AGTR1	HGLibB_01261	9	15	0	0	1	0
AGTR2	HGLibB_01262	10	12	0	0	0	0
AGTR2	HGLibB_01263	117	91	151	2	1	3
AGTR2	HGLibB_01264	33	43	13	1	0	1
AGTRAP	HGLibB_01265	57	59	43	38	1	1
AGTRAP	HGLibB_01266	83	80	12	2	1	111
AGTRAP	HGLibB_01267	144	128	47	1	7	0
AGXT	HGLibB_01268	134	175	62	3	4	105
AGXT	HGLibB_01269	116	51	16	1	2	0
AGXT	HGLibB_01270	96	93	2	1	0	4
AGXT2	HGLibB_01271	200	95	39	128	6	3
AGXT2	HGLibB_01272	23	67	38	3	0	1
AGXT2	HGLibB_01273	82	42	15	2	0	0
AGXT2L1	HGLibB_01274	123	56	12	3	3	1
AGXT2L1	HGLibB_01275	10	6	0	1	0	0
AGXT2L1	HGLibB_01276	146	157	45	5	5	4
AGXT2L2	HGLibB_01277	77	110	48	3	6	180
AGXT2L2	HGLibB_01278	64	84	61	2	4	1
AGXT2L2	HGLibB_01279	8	23	53	1	1	0
AHCTF1	HGLibB_01280	49	21	38	2	1	1
AHCTF1	HGLibB_01281	74	35	3	2	1	0
AHCTF1	HGLibB_01282	1	7	0	0	0	0
AHCY	HGLibB_01283	68	32	31	2	2	1
AHCY	HGLibB_01284	54	84	21	0	0	4
AHCY	HGLibB_01285	0	32	0	0	0	0
AHCYL1	HGLibB_01286	20	27	23	1	0	0
AHCYL1	HGLibB_01287	43	34	20	2	1	0
AHCYL1	HGLibB_01288	1	31	1	1	0	0
AHCYL2	HGLibB_01289	129	168	41	0	2	4
AHCYL2	HGLibB_01290	35	27	5	1	1	1
AHCYL2	HGLibB_01291	29	68	29	0	0	0
AHDC1	HGLibB_01292	0	18	0	0	0	0
AHDC1	HGLibB_01293	65	28	64	12	0	2
AHDC1	HGLibB_01294	15	23	62	0	0	1
AHI1	HGLibB_01295	26	9	12	0	0	0
AHI1	HGLibB_01296	223	124	39	5	3	47
AHI1	HGLibB_01297	1	38	1	0	0	0
AHNAK	HGLibB_01298	38	26	11	0	0	1
AHNAK	HGLibB_01299	0	2	0	0	0	0
AHNAK	HGLibB_01300	151	92	95	5	4	166
AHNAK2	HGLibB_01301	51	33	0	1	1	0
AHNAK2	HGLibB_01302	39	100	92	10	0	1
AHNAK2	HGLibB_01303	10	47	24	2	0	2
AHR	HGLibB_01304	29	128	43	0	1	0
AHR	HGLibB_01305	23	77	55	3	1	0
AHR	HGLibB_01306	92	166	48	23	52	295
AHRR	HGLibB_01307	84	72	81	5	2	1
AHRR	HGLibB_01308	19	6	0	1	0	0
AHRR	HGLibB_01309	91	87	99	2	6	3
AHSA1	HGLibB_01310	61	53	27	1	3	1
AHSA1	HGLibB_01311	86	41	43	4	0	1
AHSA1	HGLibB_01312	16	42	81	25	4	1
AHSA2	HGLibB_01313	22	0	0	0	0	0
AHSA2	HGLibB_01314	9	22	0	0	0	1
AHSA2	HGLibB_01315	6	1	18	0	0	0
AHSG	HGLibB_01316	31	33	1	0	0	0
AHSG	HGLibB_01317	32	36	37	1	2	3
AHSG	HGLibB_01318	36	37	32	0	1	1
AHSP	HGLibB_01319	28	56	18	3	1	34
AHSP	HGLibB_01320	10	38	16	0	1	0
AHSP	HGLibB_01321	10	19	0	0	0	0
AICDA	HGLibB_01322	117	112	119	5	2	3
AICDA	HGLibB_01323	11	18	20	1	0	0
AICDA	HGLibB_01324	116	59	63	680	9	3
AIDA	HGLibB_01325	29	63	29	3	0	1
AIDA	HGLibB_01326	39	71	84	0	0	2
AIDA	HGLibB_01327	47	46	114	44	3	1
AIF1	HGLibB_01328	60	101	20	23	2	1
AIF1	HGLibB_01329	54	44	33	4	1	0
AIF1	HGLibB_01330	120	97	122	97	3	1
AIF1L	HGLibB_01331	53	70	30	1	0	1
AIF1L	HGLibB_01332	253	166	39	4	4	3
AIF1L	HGLibB_01333	43	55	15	0	4	0
AIFM1	HGLibB_01334	52	72	44	2	2	0
AIFM1	HGLibB_01335	30	27	11	2	1	0
AIFM1	HGLibB_01336	83	55	11	1	2	0
AIFM2	HGLibB_01337	13	35	0	0	1	0
AIFM2	HGLibB_01338	64	40	34	1	1	0
AIFM2	HGLibB_01339	132	114	114	6	3	0
AIFM3	HGLibB_01340	3	6	0	0	0	0
AIFM3	HGLibB_01341	50	66	28	0	0	3
AIFM3	HGLibB_01342	27	60	29	1	0	0
AIG1	HGLibB_01343	118	119	42	0	2	1
AIG1	HGLibB_01344	51	84	47	3	1	0
AIG1	HGLibB_01345	6	28	16	0	0	1
AIM1	HGLibB_01346	80	82	49	1	1	1
AIM1	HGLibB_01347	132	99	44	29	0	1
AIM1	HGLibB_01348	97	32	47	1	0	2
AIM2	HGLibB_01349	53	37	31	0	2	1
AIM2	HGLibB_01350	46	56	4	2	0	1
AIM2	HGLibB_01351	158	58	65	2	1	2
AIMP1	HGLibB_01352	138	130	108	3	2	15
AIMP1	HGLibB_01353	39	131	40	2	1	3
AIMP1	HGLibB_01354	28	10	0	0	0	1
AIMP2	HGLibB_01355	39	39	24	0	0	1
AIMP2	HGLibB_01356	34	29	15	1	1	0
AIMP2	HGLibB_01357	57	59	14	2	0	2
AIP	HGLibB_01358	18	28	19	1	0	0
AIP	HGLibB_01359	80	113	47	20	1	2
AIP	HGLibB_01360	105	85	89	2	2	2
AIPL1	HGLibB_01361	29	68	28	3	2	0
AIPL1	HGLibB_01362	90	83	0	0	2	2
AIPL1	HGLibB_01363	41	47	31	15	10	537
AIRE	HGLibB_01364	134	66	18	1	2	2
AIRE	HGLibB_01365	6	4	0	0	0	1
AIRE	HGLibB_01366	1	9	12	0	0	1
AJAP1	HGLibB_01367	121	56	65	6	4	0
AJAP1	HGLibB_01368	92	55	50	4	1	1
AJAP1	HGLibB_01369	10	42	1	1	0	1
AJUBA	HGLibB_01370	11	10	0	0	0	0
AJUBA	HGLibB_01371	28	31	42	1	0	2
AJUBA	HGLibB_01372	38	21	16	0	0	0
AK1	HGLibB_01373	9	35	30	0	0	1
AK1	HGLibB_01374	54	90	21	1	1	3
AK1	HGLibB_01375	72	101	92	1	3	3
AK2	HGLibB_01376	99	137	65	5	2	2
AK2	HGLibB_01377	28	64	26	4	1	237
AK2	HGLibB_01378	23	91	45	3	1	0
AK3	HGLibB_01379	116	120	60	2	2	2
AK3	HGLibB_01380	53	61	114	2	1	82
AK3	HGLibB_01381	109	89	135	4	1	3
AK4	HGLibB_01382	21	25	49	1	0	5
AK4	HGLibB_01383	132	105	80	2	1	2
AK4	HGLibB_01384	34	29	0	0	1	0
AK5	HGLibB_01385	19	35	23	0	0	0
AK5	HGLibB_01386	15	8	0	0	1	0
AK5	HGLibB_01387	2	31	0	0	0	0
AK6	HGLibB_01388	6	1	47	1	0	21
AK6	HGLibB_01389	51	60	37	3	1	1
AK6	HGLibB_01390	138	115	15	3	2	2
AK7	HGLibB_01391	33	8	1	2	0	32
AK7	HGLibB_01392	45	35	18	19	0	0
AK7	HGLibB_01393	27	22	29	1	1	1
AK8	HGLibB_01394	27	18	0	1	0	1
AK8	HGLibB_01395	195	113	84	4	1	4
AK8	HGLibB_01396	30	4	26	1	0	0
AK9	HGLibB_01397	228	208	156	261	5	10
AK9	HGLibB_01398	42	76	36	1	1	1
AK9	HGLibB_01399	118	134	66	4	2	6
AKAP1	HGLibB_01400	96	57	19	2	0	1
AKAP1	HGLibB_01401	56	58	65	86	1	2
AKAP1	HGLibB_01402	59	32	2	0	0	0
AKAP10	HGLibB_01403	57	91	56	2	1	1
AKAP10	HGLibB_01404	67	46	5	2	15	0
AKAP10	HGLibB_01405	183	130	176	94	3	3
AKAP11	HGLibB_01406	26	23	0	22	0	1
AKAP11	HGLibB_01407	198	115	51	5	5	5
AKAP11	HGLibB_01408	85	89	110	10	1	1
AKAP12	HGLibB_01409	20	69	29	4	0	1
AKAP12	HGLibB_01410	83	61	75	4	2	3
AKAP12	HGLibB_01411	42	69	27	2	1	0
AKAP13	HGLibB_01412	225	191	20	5	13	3
AKAP13	HGLibB_01413	3	46	21	0	17	3
AKAP13	HGLibB_01414	107	141	21	1443	31	12
AKAP14	HGLibB_01415	0	20	0	0	0	0
AKAP14	HGLibB_01416	139	96	210	2	4	4
AKAP14	HGLibB_01417	29	36	14	9	0	0
AKAP17A	X_HGLibB_01418	50	8	35	0	0	10
AKAP17A	X_HGLibB_01419	45	97	44	5	2	121
AKAP17A	X_HGLibB_01420	50	47	15	2	0	29
AKAP17A	Y_HGLibB_01421	42	19	22	3	2	12
AKAP17A	Y_HGLibB_01422	41	72	32	0	1	116
AKAP17A	Y_HGLibB_01423	40	48	9	1	1	35
AKAP2	HGLibB_01424	20	38	15	0	2	0
AKAP2	HGLibB_01425	18	35	56	2	3	0
AKAP2	HGLibB_01426	127	40	58	1	1	2
AKAP3	HGLibB_01427	7	39	32	28	6	583
AKAP3	HGLibB_01428	200	156	55	1170	25	568
AKAP3	HGLibB_01429	54	58	34	2	1	1
AKAP4	HGLibB_01430	66	57	58	1	17	16
AKAP4	HGLibB_01431	14	8	1	1	0	0
AKAP4	HGLibB_01432	44	109	82	1	1	0
AKAP5	HGLibB_01433	116	98	17	7	0	2
AKAP5	HGLibB_01434	46	74	56	1	0	46
AKAP5	HGLibB_01435	119	79	38	3	2	2
AKAP6	HGLibB_01436	46	150	42	3	1	1
AKAP6	HGLibB_01437	21	15	0	2	2	0
AKAP6	HGLibB_01438	160	127	91	149	6	4
AKAP7	HGLibB_01439	66	35	34	1	3	1
AKAP7	HGLibB_01440	104	188	141	4	3	4
AKAP7	HGLibB_01441	24	22	42	1	1	0
AKAP8	HGLibB_01442	64	43	0	0	0	1
AKAP8	HGLibB_01443	76	83	20	159	5	4
AKAP8	HGLibB_01444	19	55	45	2	4	0
AKAP8L	HGLibB_01445	57	46	40	3	0	0
AKAP8L	HGLibB_01446	258	106	118	6	3	6
AKAP8L	HGLibB_01447	40	64	21	1	0	0
AKAP9	HGLibB_01448	13	18	16	0	0	0
AKAP9	HGLibB_01449	68	35	0	2	0	0
AKAP9	HGLibB_01450	22	12	17	2	1	173
AKIP1	HGLibB_01451	28	0	14	0	0	0
AKIP1	HGLibB_01452	6	40	27	0	0	0
AKIP1	HGLibB_01453	54	41	21	2	3	1
AKIRIN1	HGLibB_01454	29	41	37	1	0	2
AKIRIN1	HGLibB_01455	22	60	0	0	1	0
AKIRIN1	HGLibB_01456	15	45	0	1	2	0
AKIRIN2	HGLibB_01457	44	57	58	0	1	0
AKIRIN2	HGLibB_01458	0	43	7	0	1	0
AKIRIN2	HGLibB_01459	37	88	89	0	2	0
AKNA	HGLibB_01460	33	68	30	1	2	1
AKNA	HGLibB_01461	281	235	100	9	2	3
AKNA	HGLibB_01462	115	103	25	39	6	437
AKNAD1	HGLibB_01463	112	41	28	1	2	0
AKNAD1	HGLibB_01464	67	59	41	1	0	1
AKNAD1	HGLibB_01465	19	30	34	0	2	0
AKR1A1	HGLibB_01466	28	28	12	1	0	1
AKR1A1	HGLibB_01467	75	128	18	0	1	1
AKR1A1	HGLibB_01468	77	37	34	3	3	1
AKR1B1	HGLibB_01469	181	65	56	7	2	1
AKR1B1	HGLibB_01470	50	61	26	0	2	1
AKR1B1	HGLibB_01471	16	10	1	0	2	1
AKR1B10	HGLibB_01472	108	88	35	2	3	3
AKR1B10	HGLibB_01473	155	135	94	12	5	1
AKR1B10	HGLibB_01474	133	144	74	1	3	3
AKR1B15	HGLibB_01475	176	112	71	5	1	1
AKR1B15	HGLibB_01476	186	77	77	5	4	2
AKR1B15	HGLibB_01477	150	200	134	5	5	1
AKR1C1	HGLibB_01478	24	48	81	4	2	0
AKR1C1	HGLibB_01479	202	93	138	50	4	5
AKR1C1	HGLibB_01480	61	54	51	2	0	1
AKR1C2	HGLibB_01481	54	58	15	3	0	2
AKR1C2	HGLibB_01482	69	104	56	3	1	1
AKR1C2	HGLibB_01483	64	44	58	2	1	1
AKR1C3	HGLibB_01484	35	78	89	2	2	1
AKR1C3	HGLibB_01485	33	31	17	0	1	0
AKR1C3	HGLibB_01486	205	160	164	75	2	2
AKR1C4	HGLibB_01487	57	48	61	1	1	3
AKR1C4	HGLibB_01488	50	57	31	8	1054	27
AKR1C4	HGLibB_01489	120	84	116	1	1	3
AKR1D1	HGLibB_01490	94	63	38	154	1818	111
AKR1D1	HGLibB_01491	66	26	14	1	1	0
AKR1D1	HGLibB_01492	317	282	190	140	9	9
AKR1E2	HGLibB_01493	21	40	0	1	1	1
AKR1E2	HGLibB_01494	244	236	111	3	4	1
AKR1E2	HGLibB_01495	98	68	2	2	0	1
AKR7A2	HGLibB_01496	82	70	31	3	4	1
AKR7A2	HGLibB_01497	66	58	24	1	2	0
AKR7A2	HGLibB_01498	19	51	60	1	0	1
AKR7A3	HGLibB_01499	0	0	0	0	0	0
AKR7A3	HGLibB_01500	58	105	14	2	2	2
AKR7A3	HGLibB_01501	388	209	72	5	32	5
AKT1	HGLibB_01502	91	79	13	2	0	0
AKT1	HGLibB_01503	15	21	14	1	0	0
AKT1	HGLibB_01504	148	165	117	307	3	8
AKT1S1	HGLibB_01505	24	30	22	2	0	1
AKT1S1	HGLibB_01506	5	2	0	0	0	0
AKT1S1	HGLibB_01507	13	15	65	1	2	1
AKT2	HGLibB_01508	129	164	111	3	6	1
AKT2	HGLibB_01509	71	103	57	0	1	1
AKT2	HGLibB_01510	55	29	52	0	1	1
AKT3	HGLibB_01511	46	36	1	1	3	2
AKT3	HGLibB_01512	16	84	49	2	0	1
AKT3	HGLibB_01513	14	20	0	0	0	0
AKTIP	HGLibB_01514	32	2	0	0	1	0
AKTIP	HGLibB_01515	0	14	19	1	0	0
AKTIP	HGLibB_01516	90	135	152	5	3	99
ALAD	HGLibB_01517	160	58	25	8	1	30
ALAD	HGLibB_01518	35	99	2	2	1	0
ALAD	HGLibB_01519	39	38	57	1	0	0
ALAS1	HGLibB_01520	111	61	70	4	2	1
ALAS1	HGLibB_01521	214	125	8	15	11	2
ALAS1	HGLibB_01522	59	71	75	4	3	2
ALAS2	HGLibB_01523	161	93	29	5	4	4
ALAS2	HGLibB_01524	228	147	21	6	5	3
ALAS2	HGLibB_01525	87	26	16	4	0	1
ALB	HGLibB_01526	143	87	36	14	4	666
ALB	HGLibB_01527	15	24	30	0	0	0
ALB	HGLibB_01528	71	33	44	2	0	0
ALCAM	HGLibB_01529	28	66	1	0	1	0
ALCAM	HGLibB_01530	94	144	151	12	3	3
ALCAM	HGLibB_01531	18	24	0	0	1	0
ALDH16A1	HGLibB_01532	19	0	0	0	0	0
ALDH16A1	HGLibB_01533	26	28	45	22	1	2
ALDH16A1	HGLibB_01534	58	81	31	2	0	1
ALDH18A1	HGLibB_01535	56	40	25	2	2	0
ALDH18A1	HGLibB_01536	5	12	34	0	1	0
ALDH18A1	HGLibB_01537	19	60	47	2	1	2
ALDH1A1	HGLibB_01538	74	89	39	3	2	21
ALDH1A1	HGLibB_01539	83	30	18	5	0	2
ALDH1A1	HGLibB_01540	152	186	116	3	1	2
ALDH1A2	HGLibB_01541	147	209	145	1969	20	12
ALDH1A2	HGLibB_01542	66	80	52	0	2	1
ALDH1A2	HGLibB_01543	95	100	19	2	28	115
ALDH1A3	HGLibB_01544	69	69	0	1	0	1
ALDH1A3	HGLibB_01545	22	17	15	0	0	0
ALDH1A3	HGLibB_01546	79	89	28	3	3	4
ALDH1B1	HGLibB_01547	7	35	10	0	1	1
ALDH1B1	HGLibB_01548	107	104	86	1	5	3
ALDH1B1	HGLibB_01549	217	164	83	5	1	4
ALDH1L1	HGLibB_01550	62	56	79	1	1	2
ALDH1L1	HGLibB_01551	11	2	22	0	0	1
ALDH1L1	HGLibB_01552	104	47	54	1657	16	111
ALDH1L2	HGLibB_01553	55	47	13	21	1	1
ALDH1L2	HGLibB_01554	41	23	1	0	0	0
ALDH1L2	HGLibB_01555	159	91	2	4	1	2
ALDH2	HGLibB_01556	60	50	44	1	2	1
ALDH2	HGLibB_01557	80	57	47	5	6	410
ALDH2	HGLibB_01558	19	39	61	0	2	2
ALDH3A1	HGLibB_01559	73	118	104	3	0	0
ALDH3A1	HGLibB_01560	194	120	106	3	5	2
ALDH3A1	HGLibB_01561	88	82	24	3	1	1
ALDH3A2	HGLibB_01562	374	382	158	348	11	67
ALDH3A2	HGLibB_01563	43	60	6	128	55	1
ALDH3A2	HGLibB_01564	18	63	34	1	1	0
ALDH3B1	HGLibB_01565	63	50	22	2	4	0
ALDH3B1	HGLibB_01566	70	61	37	1	2	4
ALDH3B1	HGLibB_01567	92	51	181	3	4	1
ALDH3B2	HGLibB_01568	0	12	0	0	1	0
ALDH3B2	HGLibB_01569	158	121	53	4	4	4
ALDH3B2	HGLibB_01570	83	33	83	2	6	2
ALDH4A1	HGLibB_01571	15	41	55	5	2	300
ALDH4A1	HGLibB_01572	84	88	69	1	2	1
ALDH4A1	HGLibB_01573	50	10	0	2	0	0
ALDH5A1	HGLibB_01574	118	98	192	37	7	4
ALDH5A1	HGLibB_01575	158	152	32	3	4	0
ALDH5A1	HGLibB_01576	46	42	0	0	0	1
ALDH6A1	HGLibB_01577	74	121	11	5	2	2
ALDH6A1	HGLibB_01578	16	45	26	3	1	0
ALDH6A1	HGLibB_01579	68	107	53	83	45	422
ALDH7A1	HGLibB_01580	30	56	48	1	2	2
ALDH7A1	HGLibB_01581	287	172	154	9	7	73
ALDH7A1	HGLibB_01582	61	59	13	1	0	1
ALDH8A1	HGLibB_01583	41	62	22	2	3	0
ALDH8A1	HGLibB_01584	45	27	56	1	0	1
ALDH8A1	HGLibB_01585	144	136	119	1	5	1
ALDH9A1	HGLibB_01586	50	39	33	2	1	1
ALDH9A1	HGLibB_01587	15	26	22	1	0	2
ALDH9A1	HGLibB_01588	182	189	92	5	2	5
ALDOA	HGLibB_01589	331	235	29	7	5	6
ALDOA	HGLibB_01590	19	7	0	0	0	0
ALDOA	HGLibB_01591	21	16	3	0	1	1
ALDOB	HGLibB_01592	128	112	122	1	6	4
ALDOB	HGLibB_01593	51	40	15	1	0	1
ALDOB	HGLibB_01594	59	69	69	2	3	0
ALDOC	HGLibB_01595	55	54	16	2	2	1
ALDOC	HGLibB_01596	30	59	56	0	2	1
ALDOC	HGLibB_01597	233	153	94	9	2	0
ALG1	HGLibB_01598	184	146	13	6	0	5
ALG1	HGLibB_01599	56	77	87	1	3	0
ALG1	HGLibB_01600	37	38	19	0	1	1
ALG10	HGLibB_01601	20	1	17	0	1	1
ALG10	HGLibB_01602	55	69	9	0	2	0
ALG10	HGLibB_01603	82	76	3	3	2	2
ALG10B	HGLibB_01604	40	64	34	0	0	2
ALG10B	HGLibB_01605	14	6	0	0	0	1
ALG10B	HGLibB_01606	35	21	27	0	1	0
ALG11	HGLibB_01607	21	25	2	0	0	1
ALG11	HGLibB_01608	23	46	33	0	0	0
ALG11	HGLibB_01609	67	50	68	1	2	2
ALG12	HGLibB_01610	164	142	61	5	3	2
ALG12	HGLibB_01611	23	23	27	0	0	0
ALG12	HGLibB_01612	0	0	0	0	0	0
ALG13	HGLibB_01613	7	42	80	2	3	2
ALG13	HGLibB_01614	10	0	29	0	1	1
ALG13	HGLibB_01615	60	124	78	3	0	2
ALG14	HGLibB_01616	3	15	0	0	0	0
ALG14	HGLibB_01617	16	11	1	0	0	0
ALG14	HGLibB_01618	11	32	28	0	1	0
ALG1L	HGLibB_01619	10	23	6	2	0	0
ALG1L	HGLibB_01620	24	30	17	1	0	0
ALG1L	HGLibB_01621	22	6	0	0	0	0
ALG2	HGLibB_01622	36	16	20	1	0	1
ALG2	HGLibB_01623	155	96	42	4	4	0
ALG2	HGLibB_01624	19	40	68	1	2	0
ALG3	HGLibB_01625	19	64	94	1	1	2
ALG3	HGLibB_01626	82	72	41	20	4	2
ALG3	HGLibB_01627	49	27	22	1	2	132
ALG5	HGLibB_01628	33	61	11	3	1	357
ALG5	HGLibB_01629	1	4	0	1	0	0
ALG5	HGLibB_01630	32	56	36	1	3	0
ALG6	HGLibB_01631	42	139	70	2	3	0
ALG6	HGLibB_01632	25	41	29	3	0	0
ALG6	HGLibB_01633	99	87	41	4	5	0
ALG8	HGLibB_01634	52	56	23	0	0	1
ALG8	HGLibB_01635	14	33	16	0	0	0
ALG8	HGLibB_01636	96	47	120	2	3	34
ALG9	HGLibB_01637	0	11	1	0	0	0
ALG9	HGLibB_01638	109	52	77	0	1	1
ALG9	HGLibB_01639	379	81	120	2	8	4
ALK	HGLibB_01640	37	70	58	1	1	0
ALK	HGLibB_01641	95	116	1	5	1	0
ALK	HGLibB_01642	47	125	36	4	3	2
ALKBH1	HGLibB_01643	17	23	31	1	2	1
ALKBH1	HGLibB_01644	53	73	17	2	2	0
ALKBH1	HGLibB_01645	75	64	33	1	1	1
ALKBH2	HGLibB_01646	51	76	67	2	1	4
ALKBH2	HGLibB_01647	73	67	43	0	3	1
ALKBH2	HGLibB_01648	23	32	0	0	2	0
ALKBH3	HGLibB_01649	124	65	33	0	4	1
ALKBH3	HGLibB_01650	18	42	8	0	0	0
ALKBH3	HGLibB_01651	57	59	65	6	2	2
ALKBH4	HGLibB_01652	161	114	103	3	3	3
ALKBH4	HGLibB_01653	8	4	0	0	0	0
ALKBH4	HGLibB_01654	145	145	64	1	2	4
ALKBH5	HGLibB_01655	23	58	72	3	9	4
ALKBH5	HGLibB_01656	127	90	11	4	1	1
ALKBH5	HGLibB_01657	55	54	108	1	1	1
ALKBH6	HGLibB_01658	90	80	78	1	2	0
ALKBH6	HGLibB_01659	84	42	27	1	1	1
ALKBH6	HGLibB_01660	41	28	91	0	2	1
ALKBH7	HGLibB_01661	114	76	79	72	4	2
ALKBH7	HGLibB_01662	157	86	32	1	2	5
ALKBH7	HGLibB_01663	36	89	7	2	0	0
ALKBH8	HGLibB_01664	58	91	40	1	2	2
ALKBH8	HGLibB_01665	50	32	63	1	0	0
ALKBH8	HGLibB_01666	206	156	50	4	3	3
ALLC	HGLibB_01667	47	16	62	3	1	2
ALLC	HGLibB_01668	10	29	98	3	2	2
ALLC	HGLibB_01669	41	70	57	4	2	42
ALMS1	HGLibB_01670	63	67	82	0	1	0
ALMS1	HGLibB_01671	11	50	23	1	0	2
ALMS1	HGLibB_01672	36	38	74	0	0	0
ALOX12	HGLibB_01673	12	47	38	1	1	1
ALOX12	HGLibB_01674	16	19	60	2	0	1
ALOX12	HGLibB_01675	74	261	70	3	3	4
ALOX12B	HGLibB_01676	62	41	45	0	0	0
ALOX12B	HGLibB_01677	42	47	107	1	0	1
ALOX12B	HGLibB_01678	27	29	25	0	1	1
ALOX15	HGLibB_01679	112	136	41	1	4	0
ALOX15	HGLibB_01680	20	41	0	24	1	1
ALOX15	HGLibB_01681	49	109	113	1	4	36
ALOX15B	HGLibB_01682	62	56	41	1	1	19
ALOX15B	HGLibB_01683	1	43	17	20	0	0
ALOX15B	HGLibB_01684	170	166	75	356	3	48
ALOX5	HGLibB_01685	117	96	66	3	3	0
ALOX5	HGLibB_01686	119	61	74	2	2	5
ALOX5	HGLibB_01687	51	27	28	26	1	0
ALOX5AP	HGLibB_01688	63	28	19	29	0	20
ALOX5AP	HGLibB_01689	106	20	1	17	1	1
ALOX5AP	HGLibB_01690	81	26	1	3	0	0
ALOXE3	HGLibB_01691	26	99	42	0	0	2
ALOXE3	HGLibB_01692	142	77	19	4	0	1
ALOXE3	HGLibB_01693	260	197	130	10	5	5
ALPI	HGLibB_01694	195	74	3	4	0	2
ALPI	HGLibB_01695	97	111	69	14	2	1
ALPI	HGLibB_01696	115	158	33	3	0	1
ALPK1	HGLibB_01697	48	33	1	0	0	16
ALPK1	HGLibB_01698	0	13	1	11	0	0
ALPK1	HGLibB_01699	18	50	2	1	1	1
ALPK2	HGLibB_01700	52	94	2	4	1	0
ALPK2	HGLibB_01701	9	31	0	0	0	0
ALPK2	HGLibB_01702	23	45	0	2	0	3
ALPK3	HGLibB_01703	15	47	10	0	19	0
ALPK3	HGLibB_01704	117	107	97	1	2	2
ALPK3	HGLibB_01705	121	61	18	2	0	2
ALPL	HGLibB_01706	236	212	113	5	8	1
ALPL	HGLibB_01707	36	43	1	256	3	1
ALPL	HGLibB_01708	80	28	20	2	0	1
ALPP	HGLibB_01709	96	94	10	11	2	4
ALPP	HGLibB_01710	90	71	24	3	5	80
ALPP	HGLibB_01711	21	34	72	2	0	1
ALPPL2	HGLibB_01712	64	29	15	0	0	0
ALPPL2	HGLibB_01713	213	82	32	4	2	1
ALPPL2	HGLibB_01714	16	37	23	1	0	1
ALS2	HGLibB_01715	132	93	18	6	14	1
ALS2	HGLibB_01716	42	71	1	1	0	2
ALS2	HGLibB_01717	1	32	24	1	1	0
ALS2CL	HGLibB_01718	112	117	57	4	1	117
ALS2CL	HGLibB_01719	106	127	86	372	3	5
ALS2CL	HGLibB_01720	52	132	32	27	0	2
ALS2CR11	HGLibB_01721	89	24	72	0	1	1
ALS2CR11	HGLibB_01722	19	47	60	22	1	0
ALS2CR11	HGLibB_01723	39	19	48	3	1	0
ALS2CR12	HGLibB_01724	29	46	34	1	0	0
ALS2CR12	HGLibB_01725	39	8	24	0	0	0
ALS2CR12	HGLibB_01726	108	151	129	6	1	5
ALS2CR8	HGLibB_01727	27	19	0	0	0	0
ALS2CR8	HGLibB_01728	36	36	7	0	3	0
ALS2CR8	HGLibB_01729	60	110	66	1	4	2
ALX1	HGLibB_01730	12	30	0	1	0	0
ALX1	HGLibB_01731	4	28	26	0	0	0
ALX1	HGLibB_01732	25	30	21	0	0	2
ALX3	HGLibB_01733	29	29	80	1	0	0
ALX3	HGLibB_01734	95	75	2	3	1	1
ALX3	HGLibB_01735	9	12	15	0	0	1
ALX4	HGLibB_01736	33	31	24	1	0	1
ALX4	HGLibB_01737	0	17	0	0	0	0
ALX4	HGLibB_01738	123	174	54	7	2	1
ALYREF	HGLibB_01739	1	3	0	0	0	0
ALYREF	HGLibB_01740	0	61	16	0	0	0
ALYREF	HGLibB_01741	31	106	91	0	0	2
AMACR	HGLibB_01742	217	127	49	5	3	4
AMACR	HGLibB_01743	22	28	26	0	2	0
AMACR	HGLibB_01744	38	14	28	0	1	0
AMBN	HGLibB_01745	0	71	31	4	1	31
AMBN	HGLibB_01746	51	52	34	0	1	1
AMBN	HGLibB_01747	25	42	62	2	0	0
AMBP	HGLibB_01748	104	110	82	171	8	780
AMBP	HGLibB_01749	45	71	61	3	0	3
AMBP	HGLibB_01750	44	45	50	1	3	1
AMBRA1	HGLibB_01751	99	115	79	6	275	6
AMBRA1	HGLibB_01752	127	84	27	2	2	3
AMBRA1	HGLibB_01753	144	82	89	3	2	1
AMD1	HGLibB_01754	129	133	74	7	3	1
AMD1	HGLibB_01755	62	31	20	0	0	2
AMD1	HGLibB_01756	88	86	64	1	2	0
AMDHD1	HGLibB_01757	97	79	51	1598	14	183
AMDHD1	HGLibB_01758	17	11	22	1	1	0
AMDHD1	HGLibB_01759	69	126	46	2	1	49
AMDHD2	HGLibB_01760	0	0	0	0	0	0
AMDHD2	HGLibB_01761	98	97	101	23	1	1
AMDHD2	HGLibB_01762	200	153	80	6	1	3
AMELX	HGLibB_01763	38	58	18	3	1	1
AMELX	HGLibB_01764	140	85	70	8	3	7
AMELX	HGLibB_01765	75	44	88	0	1	1
AMELY	HGLibB_01766	20	40	0	2	1	0
AMELY	HGLibB_01767	169	193	132	4	3	47
AMELY	HGLibB_01768	68	47	89	1	1	0
AMER1	HGLibB_01769	34	36	45	2	2	1
AMER1	HGLibB_01770	1	10	0	0	0	0
AMER1	HGLibB_01771	24	23	14	0	1	0
AMER2	HGLibB_01772	206	122	75	3	6	4
AMER2	HGLibB_01773	0	7	12	0	0	0
AMER2	HGLibB_01774	11	17	18	0	0	0
AMER3	HGLibB_01775	57	37	78	2	1	1
AMER3	HGLibB_01776	12	25	0	1	0	1
AMER3	HGLibB_01777	64	46	56	2	0	3
AMFR	HGLibB_01778	17	25	9	0	0	0
AMFR	HGLibB_01779	1	17	0	0	0	0
AMFR	HGLibB_01780	16	11	34	1	0	0
AMH	HGLibB_01781	32	110	29	0	1	1
AMH	HGLibB_01782	228	149	54	1	2	4
AMH	HGLibB_01783	72	124	47	1	2	3
AMHR2	HGLibB_01784	102	110	35	6	4	2
AMHR2	HGLibB_01785	18	38	27	2	1	0
AMHR2	HGLibB_01786	23	37	29	1	0	1
AMICA1	HGLibB_01787	18	127	22	2	3	0
AMICA1	HGLibB_01788	162	126	203	3	3	4
AMICA1	HGLibB_01789	185	163	134	4	3	3
AMIGO1	HGLibB_01790	24	64	11	55	1	1
AMIGO1	HGLibB_01791	10	5	0	3	0	0
AMIGO1	HGLibB_01792	38	54	28	1	0	0
AMIGO2	HGLibB_01793	34	36	55	4	0	0
AMIGO2	HGLibB_01794	40	46	27	0	1	1
AMIGO2	HGLibB_01795	21	16	0	0	0	0
AMIGO3	HGLibB_01796	43	51	1	0	0	2
AMIGO3	HGLibB_01797	27	30	1	1	1	0
AMIGO3	HGLibB_01798	37	52	13	0	0	0
AMMECR1	HGLibB_01799	32	15	39	1	1	1
AMMECR1	HGLibB_01800	109	68	63	0	3	2
AMMECR1	HGLibB_01801	64	134	24	1	2	4
AMMECR1L	HGLibB_01802	0	5	29	0	0	1
AMMECR1L	HGLibB_01803	34	56	22	1	0	0
AMMECR1L	HGLibB_01804	54	37	19	1	1	0
AMN	HGLibB_01805	34	16	9	1	0	0
AMN	HGLibB_01806	115	82	1	134	1	1
AMN	HGLibB_01807	39	48	27	2	2	0
AMN1	HGLibB_01808	67	48	101	214	3	154
AMN1	HGLibB_01809	80	42	13	2	2	1
AMN1	HGLibB_01810	33	9	37	3	1	220
AMOT	HGLibB_01811	89	79	84	2	1	2
AMOT	HGLibB_01812	87	82	85	786	10	33
AMOT	HGLibB_01813	34	84	14	0	1	1
AMOTL1	HGLibB_01814	183	78	44	2	0	4
AMOTL1	HGLibB_01815	178	104	80	4	1	1
AMOTL1	HGLibB_01816	109	88	53	2	1	1
AMOTL2	HGLibB_01817	72	41	0	162	3	2
AMOTL2	HGLibB_01818	43	70	69	2	2	1
AMOTL2	HGLibB_01819	155	95	73	6	5	1
AMPD1	HGLibB_01820	34	36	24	1	4	0
AMPD1	HGLibB_01821	54	72	11	3	2	2
AMPD1	HGLibB_01822	1	52	50	1	0	0
AMPD2	HGLibB_01823	27	28	22	1	2	5
AMPD2	HGLibB_01824	40	41	63	3	2	0
AMPD2	HGLibB_01825	131	137	1	1	1	1
AMPD3	HGLibB_01826	140	104	49	3	7	364
AMPD3	HGLibB_01827	53	74	43	0	1	0
AMPD3	HGLibB_01828	97	88	78	1420	161	7
AMPH	HGLibB_01829	163	122	74	5	2	2
AMPH	HGLibB_01830	43	27	31	2	2	1
AMPH	HGLibB_01831	109	71	87	1	0	20
AMT	HGLibB_01832	1	19	30	0	0	1
AMT	HGLibB_01833	31	98	0	0	1	1
AMT	HGLibB_01834	112	72	51	2	4	1
AMTN	HGLibB_01835	99	95	51	3	100	1
AMTN	HGLibB_01836	105	117	77	7	9	392
AMTN	HGLibB_01837	20	41	67	0	4	0
AMY1A	HGLibB_01838	49	53	38	1	0	1
AMY1A	HGLibB_01839	24	18	9	0	0	0
AMY1A	HGLibB_01840	87	107	59	46	3	87
AMY1B	HGLibB_01841	11	19	23	1	0	19
AMY1B	HGLibB_01842	105	126	41	42	1	73
AMY1B	HGLibB_01843	22	15	6	0	0	0
AMY1C	HGLibB_01844	89	76	134	3	4	141
AMY1C	HGLibB_01845	10	18	28	1	0	22
AMY1C	HGLibB_01846	45	46	38	1	0	1
AMY2A	HGLibB_01847	59	50	32	2	0	1
AMY2A	HGLibB_01848	43	19	0	1	0	1
AMY2A	HGLibB_01849	30	81	39	6	1	38
AMY2B	HGLibB_01850	40	10	1	1	0	35
AMY2B	HGLibB_01851	76	106	109	6	0	144
AMY2B	HGLibB_01852	7	16	16	5	0	19
AMZ1	HGLibB_01853	39	26	16	2	6	365
AMZ1	HGLibB_01854	97	97	33	40	4	192
AMZ1	HGLibB_01855	2	50	0	0	0	0
AMZ2	HGLibB_01856	37	32	0	2	0	0
AMZ2	HGLibB_01857	72	49	44	3	2	2
AMZ2	HGLibB_01858	20	40	36	0	0	0
ANAPC1	HGLibB_01859	169	71	27	6	2	1
ANAPC1	HGLibB_01860	84	73	83	3	3	0
ANAPC1	HGLibB_01861	11	16	2	1	1	0
ANAPC10	HGLibB_01862	39	35	28	1	1	1
ANAPC10	HGLibB_01863	17	19	22	1	0	0
ANAPC10	HGLibB_01864	110	130	86	1	30	4
ANAPC11	HGLibB_01865	113	122	39	2	0	6
ANAPC11	HGLibB_01866	29	2	6	2	1	0
ANAPC11	HGLibB_01867	263	258	124	20	2	4
ANAPC13	HGLibB_01868	64	71	30	0	1	1
ANAPC13	HGLibB_01869	26	27	35	0	0	1
ANAPC13	HGLibB_01870	25	41	13	2	1	1
ANAPC15	HGLibB_01871	255	90	52	5	1	4
ANAPC15	HGLibB_01872	12	2	0	0	1	0
ANAPC15	HGLibB_01873	71	35	11	1	1	1
ANAPC16	HGLibB_01874	73	72	53	3	2	4
ANAPC16	HGLibB_01875	205	131	19	2	1	2
ANAPC16	HGLibB_01876	19	37	0	0	0	2
ANAPC2	HGLibB_01877	45	26	37	2	0	0
ANAPC2	HGLibB_01878	57	33	42	0	0	0
ANAPC2	HGLibB_01879	79	33	29	3	4	1
ANAPC4	HGLibB_01880	0	5	0	1	0	0
ANAPC4	HGLibB_01881	1	45	0	1	1	0
ANAPC4	HGLibB_01882	160	231	31	4	1	6
ANAPC5	HGLibB_01883	70	46	0	1	1	1
ANAPC5	HGLibB_01884	102	81	38	3	0	1
ANAPC5	HGLibB_01885	43	30	9	0	1	0
ANAPC7	HGLibB_01886	17	11	0	1	0	0
ANAPC7	HGLibB_01887	46	48	33	1	0	0
ANAPC7	HGLibB_01888	84	40	0	2	0	0
ANG	HGLibB_01889	229	124	133	9	6	270
ANG	HGLibB_01890	44	81	22	2228	19	11
ANG	HGLibB_01891	6	33	10	0	1	0
ANGEL1	HGLibB_01892	33	39	2	1	1	1
ANGEL1	HGLibB_01893	27	61	19	0	0	0
ANGEL1	HGLibB_01894	30	35	28	0	0	1
ANGEL2	HGLibB_01895	80	91	99	12	0	3
ANGEL2	HGLibB_01896	35	52	0	1	0	0
ANGEL2	HGLibB_01897	56	91	36	30	4	1
ANGPT1	HGLibB_01898	146	205	213	3	6	1
ANGPT1	HGLibB_01899	47	64	60	66	1	2
ANGPT1	HGLibB_01900	54	34	57	77	3	4
ANGPT2	HGLibB_01901	41	27	74	1	0	0
ANGPT2	HGLibB_01902	43	61	57	1	0	2
ANGPT2	HGLibB_01903	22	2	17	0	0	0
ANGPT4	HGLibB_01904	24	42	39	10	2	1
ANGPT4	HGLibB_01905	77	124	103	3	7	1
ANGPT4	HGLibB_01906	87	123	72	9	2	0
ANGPTL1	HGLibB_01907	43	90	54	329	9	130
ANGPTL1	HGLibB_01908	10	60	63	1	1	1
ANGPTL1	HGLibB_01909	60	65	48	2	2	2
ANGPTL2	HGLibB_01910	1	8	0	0	0	0
ANGPTL2	HGLibB_01911	16	19	46	0	0	0
ANGPTL2	HGLibB_01912	72	23	49	2	0	1
ANGPTL3	HGLibB_01913	250	150	65	4	4	6
ANGPTL3	HGLibB_01914	46	64	15	1	1	0
ANGPTL3	HGLibB_01915	153	124	91	8	3	3
ANGPTL4	HGLibB_01916	15	8	0	1	1	1
ANGPTL4	HGLibB_01917	158	111	117	2	1	2
ANGPTL4	HGLibB_01918	110	78	50	3	3	3
ANGPTL5	HGLibB_01919	0	16	0	0	0	0
ANGPTL5	HGLibB_01920	94	70	114	2	2	7
ANGPTL5	HGLibB_01921	64	33	74	21	3	29
ANGPTL6	HGLibB_01922	200	204	94	8	6	434
ANGPTL6	HGLibB_01923	0	5	0	0	0	0
ANGPTL6	HGLibB_01924	4	0	14	0	1	0
ANGPTL7	HGLibB_01925	106	39	20	1	1	1
ANGPTL7	HGLibB_01926	72	56	18	1	1	3
ANGPTL7	HGLibB_01927	0	14	0	0	0	0
ANHX	HGLibB_01928	224	214	98	73	21	1576
ANHX	HGLibB_01929	56	56	17	3	1	0
ANHX	HGLibB_01930	66	13	10	0	1	1
ANK1	HGLibB_01931	103	51	22	0	2	0
ANK1	HGLibB_01932	22	40	27	1	1	0
ANK1	HGLibB_01933	3	42	0	1	0	0
ANK2	HGLibB_01934	88	67	20	1	2	0
ANK2	HGLibB_01935	33	42	109	1	1	37
ANK2	HGLibB_01936	172	143	82	114	2	2
ANK3	HGLibB_01937	8	6	26	1	1	0
ANK3	HGLibB_01938	36	59	32	1	0	0
ANK3	HGLibB_01939	22	22	0	0	0	0
ANKAR	HGLibB_01940	60	65	2	2	0	3
ANKAR	HGLibB_01941	273	127	71	6	1	6
ANKAR	HGLibB_01942	25	59	6	1	1	0
ANKDD1A	HGLibB_01943	36	48	41	0	0	0
ANKDD1A	HGLibB_01944	29	53	48	4	0	3
ANKDD1A	HGLibB_01945	58	64	47	30	0	2
ANKDD1B	HGLibB_01946	179	106	107	6	3	1
ANKDD1B	HGLibB_01947	7	26	37	0	2	1
ANKDD1B	HGLibB_01948	50	84	27	1	3	1
ANKEF1	HGLibB_01949	26	31	39	1	0	0
ANKEF1	HGLibB_01950	147	168	59	1	3	3
ANKEF1	HGLibB_01951	40	128	55	2	0	2
ANKFN1	HGLibB_01952	58	25	87	1	1	0
ANKFN1	HGLibB_01953	142	54	1	1	3	2
ANKFN1	HGLibB_01954	75	70	33	1	2	0
ANKFY1	HGLibB_01955	65	76	36	2	2	2
ANKFY1	HGLibB_01956	331	330	186	131	9	230
ANKFY1	HGLibB_01957	319	201	163	3	4	7
ANKH	HGLibB_01958	112	46	1	0	2	26
ANKH	HGLibB_01959	47	84	47	3	5	497
ANKH	HGLibB_01960	91	75	14	2	1	32
ANKHD1	HGLibB_01961	57	24	14	2	0	2
ANKHD1	HGLibB_01962	50	65	0	1	0	11
ANKHD1	HGLibB_01963	81	85	107	2	1	2
ANKHD1-EIF4EBP3	HGLibB_01964	49	28	11	1	1	1
ANKHD1-EIF4EBP3	HGLibB_01965	109	85	49	1	2	2
ANKHD1-EIF4EBP3	HGLibB_01966	15	12	0	0	2	0
ANKIB1	HGLibB_01967	120	34	3	93	1	0
ANKIB1	HGLibB_01968	395	283	198	14	12	683
ANKIB1	HGLibB_01969	6	34	1	1	0	0
ANKK1	HGLibB_01970	19	127	27	0	0	2
ANKK1	HGLibB_01971	73	75	8	2	2	1
ANKK1	HGLibB_01972	67	71	54	2	2	0
ANKLE2	HGLibB_01973	40	80	61	1	0	2
ANKLE2	HGLibB_01974	7	11	0	0	2	0
ANKLE2	HGLibB_01975	3	0	24	0	0	0
ANKMY1	HGLibB_01976	61	55	57	2	1	2
ANKMY1	HGLibB_01977	137	156	69	3	1	1
ANKMY1	HGLibB_01978	134	78	50	3	1	2
ANKMY2	HGLibB_01979	129	164	55	4	5	2
ANKMY2	HGLibB_01980	46	40	37	0	1	0
ANKMY2	HGLibB_01981	35	35	18	4	1	0
ANKRA2	HGLibB_01982	0	40	23	0	0	0
ANKRA2	HGLibB_01983	147	109	7	3	0	2
ANKRA2	HGLibB_01984	9	33	26	1	0	0
ANKRD1	HGLibB_01985	36	3	0	0	1	0
ANKRD1	HGLibB_01986	14	42	16	0	1	0
ANKRD1	HGLibB_01987	44	43	24	6	3	2
ANKRD10	HGLibB_01988	60	87	23	3	0	0
ANKRD10	HGLibB_01989	104	47	35	97	1	1
ANKRD10	HGLibB_01990	104	66	0	0	3	1
ANKRD11	HGLibB_01991	109	54	6	0	0	1
ANKRD11	HGLibB_01992	7	30	20	1	0	1
ANKRD11	HGLibB_01993	23	10	0	0	0	0
ANKRD12	HGLibB_01994	53	38	0	0	0	1
ANKRD12	HGLibB_01995	47	62	30	0	2	1
ANKRD12	HGLibB_01996	146	53	71	3	2	4
ANKRD13A	HGLibB_01997	14	13	2	0	0	0
[truncated: 56,031 more rows]
